# Supplementary material for: Genomic innovations linked to infection strategies across emerging pathogenic chytrid fungi
Source: Nat Commun. 2017 Mar 21;8:14742. doi: 10.1038/ncomms14742 (PMC5364385; doi:10.1038/ncomms14742)
Supplement: Supplementary Data 1 — Differentially expressed Batrachochytrium genes [file ncomms14742-s2.xlsx]

## Sheet: Bd up in vitro
Gene locus id	orthogroup number	Genome	annotation	start	stop	strand	PFAMs	KEGG EC	GO term	KOG	SignalP4	TMMHMM
BDEG_21078	852737130	BD_JEL423	name="hypothetical protein"	2920267	2922440	+	PF09118.6|DUF1929[Domain of unknown function (DUF1929)];PF07250.6|Glyoxal_oxid_N[Glyoxal oxidase N-terminus]	.	.	.	SigP4[DScore:0.858]	TMH:1	.
BDEG_28037	852741710	BD_JEL423	name="hypothetical protein"	757644	758361	-	.	.	.	.	.	TMH:1	.
BDEG_21491	852743581	BD_JEL423	name="hypothetical protein"	4045410	4046222	-	.	.	.	.	.	TMH:1	.
BDEG_20064	852737266	BD_JEL423	name="hypothetical protein"	179956	181003	+	.	.	.	.	SigP4[DScore:0.812]	.	.
BDEG_25824	852741807	BD_JEL423	name="hypothetical protein"	718896	721649	+	PF00026.18|Asp[Eukaryotic aspartyl protease]	.	.	.	.	.	.
BDEG_27562	uniq_1152	BD_JEL423	name="hypothetical protein"	223229	223731	-	.	.	.	.	.	TMH:1	.
BDEG_24434	852737340	BD_JEL423	name="ATP-dependent chaperone ClpB"	1610004	1612771	+	PF00004.24|AAA[ATPase family associated with various cellular activities (AAA)];PF00158.21|Sigma54_activat[Sigma-54 interaction domain];PF07724.9|AAA_2[AAA domain (Cdc48 subfamily)];PF10431.4|ClpB_D2-small[C-terminal, D2-small domain, of ClpB protein];PF13191.1|AAA_16[AAA ATPase domain];PF02861.15|Clp_N[Clp amino terminal domain];PF07728.9|AAA_5[AAA domain (dynein-related subfamily)]	.	GO:0000166	.	.	.	cbi:CLJ_B0468 clpB; clpB protein; K03695 ATP-dependent Clp protease ATP-binding subunit ClpB
BDEG_22777	852742148	BD_JEL423	name="hypothetical protein"	705570	706871	+	PF00018.23|SH3_1[SH3 domain]	.	.	.	.	TMH:1	.
BDEG_28224	852739852	BD_JEL423	name="hypothetical protein"	341922	343082	+	.	.	.	.	.	TMH:3	.
BDEG_20762	852738156	BD_JEL423	name="hypothetical protein"	2023910	2025031	+	PF00412.17|LIM[LIM domain]	.	GO:0046872	.	.	.	.
BDEG_20789	852740856	BD_JEL423	name="hypothetical protein"	2101024	2102325	+	PF07716.10|bZIP_2[Basic region leucine zipper]	.	.	.	.	.	.
BDEG_24688	852737236	BD_JEL423	name="hypothetical protein"	620787	621644	+	.	.	.	.	.	.	.
BDEG_21521	uniq_1432	BD_JEL423	name="hypothetical protein"	4113107	4113475	+	.	.	.	.	.	.	.
BDEG_26482	852740326	BD_JEL423	name="transcription elongation factor S-II"	346896	348284	-	PF01096.13|TFIIS_C[Transcription factor S-II (TFIIS)];PF07500.9|TFIIS_M[Transcription factor S-II (TFIIS), central domain];PF08711.6|Med26[TFIIS helical bundle-like domain]	.	GO:0005634;GO:0005515;GO:0006355;GO:0006354;GO:0003702	.	.	.	smp:SMAC_05797 dst1; DST1 protein; K03145 transcription elongation factor S-II
BDEG_27107	852737922	BD_JEL423	name="hypothetical protein"	893268	895860	+	PF02020.13|W2[eIF4-gamma/eIF5/eIF2-epsilon]	.	.	.	.	.	.
BDEG_22569	852737056	BD_JEL423	name="hypothetical protein"	140816	143248	-	.	.	.	.	.	.	.
BDEG_26446	uniq_1604	BD_JEL423	name="hypothetical protein"	251335	252475	+	.	.	.	.	.	.	.
BDEG_24366	852737700	BD_JEL423	name="hypothetical protein"	1445597	1446326	-	PF06244.7|DUF1014[Protein of unknown function (DUF1014)];PF00505.14|HMG_box[HMG (high mobility group) box];PF04690.8|YABBY[YABBY protein];PF09011.5|HMG_box_2[HMG-box domain]	.	.	.	.	.	.
BDEG_22890	852743749	BD_JEL423	name="hypothetical protein"	1027970	1029530	+	PF00264.15|Tyrosinase[Common central domain of tyrosinase]	.	.	.	SigP4[DScore:0.881]	.	.
BDEG_24044	852741242	BD_JEL423	name="hypothetical protein"	581190	585393	+	PF13894.1|zf-C2H2_4[C2H2-type zinc finger];PF00096.21|zf-C2H2[Zinc finger, C2H2 type];PF13465.1|zf-H2C2_2[Zinc-finger double domain]	.	.	.	.	.	.
BDEG_21351	852737036	BD_JEL423	name="hypothetical protein"	3648437	3649666	+	.	.	.	.	.	.	.
BDEG_25822	852737042	BD_JEL423	name="hypothetical protein"	709261	712109	-	.	.	.	.	.	.	.
BDEG_21430	852737110	BD_JEL423	name="hypothetical protein"	3856802	3858667	-	.	.	.	.	.	.	.
BDEG_20595	852737638	BD_JEL423	name="hypothetical protein"	1622775	1625320	+	PF04082.13|Fungal_trans[Fungal specific transcription factor domain];PF00172.13|Zn_clus[Fungal Zn(2)-Cys(6) binuclear cluster domain]	.	.	.	.	.	.
BDEG_22236	852743704	BD_JEL423	name="hypothetical protein"	1533263	1533719	+	.	.	.	.	SigP4[DScore:0.847]	.	.
BDEG_20736	uniq_1362	BD_JEL423	name="hypothetical protein"	1956109	1957313	+	.	.	.	.	.	.	.
BDEG_24862	852743768	BD_JEL423	name="hypothetical protein"	1070042	1072284	+	.	.	.	.	.	.	.
BDEG_28248	852738661	BD_JEL423	name="hypothetical protein"	410762	418703	-	PF01388.16|ARID[ARID/BRIGHT DNA binding domain];PF02375.12|JmjN[jmjN domain];PF02373.17|JmjC[JmjC domain, hydroxylase];PF08429.6|PLU-1[PLU-1-like protein];PF00628.24|PHD[PHD-finger];PF02928.11|zf-C5HC2[C5HC2 zinc finger]	.	.	.	.	.	ame:410874 lid; lysine-specific demethylase lid; K11446 histone demethylase JARID1 [EC:1.14.11.-]
BDEG_26028	852737644	BD_JEL423	name="hypothetical protein"	196796	199346	+	.	.	.	.	SigP4[DScore:0.919]	TMH:2	ddi:DDB_G0293532 dstC; signal transducer and activator of transcription family protein
BDEG_20276	852743949	BD_JEL423	name="hypothetical protein"	733541	734444	+	.	.	.	.	.	.	.
BDEG_20475	852739797	BD_JEL423	name="hypothetical protein"	1298081	1300958	+	PF14259.1|RRM_6[RNA recognition motif (a.k.a. RRM, RBD, or RNP domain)];TIGR01628[PABP-1234: polyadenylate binding protein, human types 1, 2, 3, 4 family];PF00658.13|PABP[Poly-adenylate binding protein, unique domain];PF00076.17|RRM_1[RNA recognition motif. (a.k.a. RRM, RBD, or RNP domain)];PF13893.1|RRM_5[RNA recognition motif. (a.k.a. RRM, RBD, or RNP domain)]	.	.	ko03018[RNA degradation];ko03015[mRNA surveillance pathway]	.	.	.
BDEG_23429	852737985	BD_JEL423	name="hypothetical protein"	674463	678522	+	PF13371.1|TPR_9[Tetratricopeptide repeat];PF00515.23|TPR_1[Tetratricopeptide repeat];PF13181.1|TPR_8[Tetratricopeptide repeat];PF13424.1|TPR_12[Tetratricopeptide repeat];PF13414.1|TPR_11[TPR repeat];PF07719.12|TPR_2[Tetratricopeptide repeat]	.	GO:0005634;GO:0005829	.	.	.	.
BDEG_21085	852742448	BD_JEL423	name="hypothetical protein"	2945962	2948596	+	PF03188.11|Cytochrom_B561[Eukaryotic cytochrome b561]	.	.	.	SigP4[DScore:0.869]	TMH:5	.
BDEG_26844	852739110	BD_JEL423	name="hypothetical protein"	259881	260727	+	.	.	.	.	.	TMH:3	.
BDEG_28382	852742046	BD_JEL423	name="hypothetical protein"	196948	198464	-	PF00505.14|HMG_box[HMG (high mobility group) box]	.	.	.	.	.	.
BDEG_24116	852741205	BD_JEL423	name="hypothetical protein"	775644	777431	+	PF08772.6|NOB1_Zn_bind[Nin one binding (NOB1) Zn-ribbon like]	.	.	.	.	.	xla:398701 nob1; NIN1/RPN12 binding protein 1 homolog; K11883 RNA-binding protein NOB1
BDEG_22274	852739032	BD_JEL423	name="hypothetical protein"	1635972	1638375	+	PF04180.9|LTV[Low temperature viability protein]	.	.	.	.	.	xla:443630 ltv1; LTV1 homolog; K14798 protein LTV1
BDEG_22222	852743908	BD_JEL423	name="hypothetical protein"	1498127	1498999	-	PF04116.8|FA_hydroxylase[Fatty acid hydroxylase superfamily]	.	.	.	.	TMH:4	.
BDEG_26505	852743887	BD_JEL423	name="hypothetical protein"	410038	410852	+	.	.	.	.	SigP4[DScore:0.829]	TMH:1	.
BDEG_26986	852743763	BD_JEL423	name="hypothetical protein"	596507	597899	+	.	.	.	.	.	.	.
BDEG_24935	852741180	BD_JEL423	name="hypothetical protein"	1266000	1269809	+	.	.	.	.	.	.	ame:724515 mud; mushroom body defect
BDEG_20065	852743611	BD_JEL423	name="hypothetical protein"	181470	182918	+	.	.	.	.	SigP4[DScore:0.757]	TMH:2	.
BDEG_20901	852740298	BD_JEL423	name="hypothetical protein"	2414783	2417393	-	PF04145.10|Ctr[Ctr copper transporter family]	.	.	.	SigP4[DScore:0.637]	TMH:1	vcn:VOLCADRAFT_59175 ctr1; transmembrane copper transporter; K14686 solute carrier family 31 (copper transporter), member 1
BDEG_22619	852739822	BD_JEL423	name="hypothetical protein"	267920	269320	-	TIGR00803[nst: UDP-galactose transporter];PF03151.11|TPT[Triose-phosphate Transporter family];PF08449.6|UAA[UAA transporter family];PF04142.10|Nuc_sug_transp[Nucleotide-sugar transporter]	.	GO:0016020;GO:0006810	.	.	TMH:9	.
BDEG_24584	852742305	BD_JEL423	name="hypothetical protein"	366898	368808	+	PF00620.22|RhoGAP[RhoGAP domain]	.	.	.	.	.	ddi:DDB_G0272694 gacH; RhoGAP domain-containing protein
BDEG_26973	852738424	BD_JEL423	name="hypothetical protein"	562024	564187	-	PF08238.7|Sel1[Sel1 repeat]	.	.	.	.	.	.
BDEG_27151	852738071	BD_JEL423	name="hypothetical protein"	30755	32104	+	PF12697.2|Abhydrolase_6[Alpha/beta hydrolase family];PF12695.2|Abhydrolase_5[Alpha/beta hydrolase family];PF00561.15|Abhydrolase_1[alpha/beta hydrolase fold]	.	.	.	.	TMH:4	.
BDEG_26468	852737297	BD_JEL423	name="hypothetical protein"	317840	321851	-	PF00069.20|Pkinase[Protein kinase domain];PF06479.7|Ribonuc_2-5A[Ribonuclease 2-5A];PF07714.12|Pkinase_Tyr[Protein tyrosine kinase]	.	.	.	.	TMH:2	acs:100566768 ern1; endoplasmic reticulum to nucleus signaling 1; K08852 serine/threonine-protein kinase/endoribonuclease IRE1 [EC:2.7.11.1 3.1.26.-]
BDEG_23187	852737045	BD_JEL423	name="hypothetical protein"	400	3837	-	.	.	.	.	.	.	.
BDEG_23562	852741263	BD_JEL423	name="ubiquitin-conjugating enzyme E2 4"	1053241	1054650	+	PF00179.21|UQ_con[Ubiquitin-conjugating enzyme]	EC:6.3.2.19[Ubiquitin--protein ligase.]	GO:0042296;GO:0032020;GO:0000166;GO:0019941;GO:0051246	ko04141[Protein processing in endoplasmic reticulum]	.	.	.
BDEG_28700	852741077	BD_JEL423	name="hypothetical protein"	7081	8891	+	PF00188.21|CAP[Cysteine-rich secretory protein family]	.	.	.	SigP4[DScore:0.730]	.	vcn:VOLCADRAFT_73740 lsg1; PR-1 like protein
BDEG_23352	852737316	BD_JEL423	name="large conductance mechanosensitive channel protein"	466071	466921	-	TIGR00220[mscL: large conductance mechanosensitive channel protein];PF01741.13|MscL[Large-conductance mechanosensitive channel, MscL]	.	.	.	.	TMH:2	lhk:LHK_02562 mscL; MscL; K03282 large conductance mechanosensitive channel
BDEG_27696	852741878	BD_JEL423	name="hypothetical protein"	568004	569245	+	.	.	.	.	.	.	.
BDEG_28481	852742802	BD_JEL423	name="hypothetical protein"	457355	458914	+	PF11754.3|Velvet[Velvet factor]	.	.	.	.	.	.
BDEG_25987	852744001	BD_JEL423	name="hypothetical protein"	98926	103069	-	.	.	.	.	SigP4[DScore:0.908]	TMH:1	vcn:VOLCADRAFT_103843 vmp3; metalloproteinase, extracellular matrix glycoprotein VMP3
BDEG_25419	852737222	BD_JEL423	name="hypothetical protein"	1022224	1026237	-	PF00200.18|Disintegrin[Disintegrin];PF01421.14|Reprolysin[Reprolysin (M12B) family zinc metalloprotease];PF13574.1|Reprolysin_2[Metallo-peptidase family M12B Reprolysin-like];PF13583.1|Reprolysin_4[Metallo-peptidase family M12B Reprolysin-like];PF13582.1|Reprolysin_3[Metallo-peptidase family M12B Reprolysin-like];PF13688.1|Reprolysin_5[Metallo-peptidase family M12]	.	.	.	.	TMH:1	.
BDEG_27891	852737048	BD_JEL423	name="hypothetical protein"	382789	385039	-	.	.	.	.	.	.	.
BDEG_21299	852741654	BD_JEL423	name="hypothetical protein"	3497376	3499546	-	.	.	.	.	.	.	.
BDEG_26709	852741944	BD_JEL423	name="hypothetical protein"	917908	921620	-	PF00069.20|Pkinase[Protein kinase domain];PF07714.12|Pkinase_Tyr[Protein tyrosine kinase]	.	.	.	.	.	ddi:DDB_G0276829 ifkB; GCN2 subfamily protein kinase
BDEG_26294	852742130	BD_JEL423	name="hypothetical protein"	902681	908911	-	.	.	.	.	.	.	.
BDEG_25467	852742331	BD_JEL423	name="hypothetical protein"	1147977	1149781	+	PF05995.7|CDO_I[Cysteine dioxygenase type I];PF07847.7|DUF1637[Protein of unknown function (DUF1637)]	.	GO:0016491	ko00430[Taurine and hypotaurine metabolism]	.	.	xla:398963 cdo1; cysteine dioxygenase, type I (EC:1.13.11.20); K00456 cysteine dioxygenase [EC:1.13.11.20]
BDEG_22519	852743832	BD_JEL423	name="hypothetical protein"	2132	2445	-	.	.	.	.	.	.	.
BDEG_20922	852741061	BD_JEL423	name="hypothetical protein"	2466942	2471008	+	PF00788.18|RA[Ras association (RalGDS/AF-6) domain];PF00018.23|SH3_1[SH3 domain]	.	.	.	.	.	.
BDEG_25552	852737693	BD_JEL423	name="hypothetical protein"	1368431	1369633	+	.	.	.	.	.	.	.
BDEG_22856	852740222	BD_JEL423	name="hypothetical protein"	920992	922218	+	.	.	.	.	.	.	.
BDEG_23463	852743434	BD_JEL423	name="hypothetical protein"	774258	776127	-	.	.	.	.	.	TMH:1	.
BDEG_22741	852741282	BD_JEL423	name="hypothetical protein"	604966	606735	-	.	.	.	.	SigP4[DScore:0.914]	TMH:2	.
BDEG_26362	852737013	BD_JEL423	name="hypothetical protein"	43721	46728	-	PF03572.13|Peptidase_S41[Peptidase family S41]	.	.	.	SigP4[DScore:0.802]	.	.
BDEG_22674	852740991	BD_JEL423	name="mRNA capping enzyme, beta chain"	423971	425133	-	PF02940.10|mRNA_triPase[mRNA capping enzyme, beta chain]	.	.	.	.	.	.
BDEG_27165	852742214	BD_JEL423	name="hypothetical protein"	63915	65132	+	PF13019.1|Telomere_Sde2[Telomere stability and silencing]	.	.	.	.	.	.
BDEG_24153	852742754	BD_JEL423	name="hypothetical protein"	864752	866655	+	PF07993.7|NAD_binding_4[Male sterility protein];PF04321.12|RmlD_sub_bind[RmlD substrate binding domain];PF08659.5|KR[KR domain];PF00106.20|adh_short[short chain dehydrogenase];PF02719.10|Polysacc_synt_2[Polysaccharide biosynthesis protein];PF01073.14|3Beta_HSD[3-beta hydroxysteroid dehydrogenase/isomerase family];PF01370.16|Epimerase[NAD dependent epimerase/dehydratase family]	.	GO:0008152;GO:0003824;GO:0005488	ko00520[Amino sugar and nucleotide sugar metabolism]	.	.	zga:zobellia_3778 lpsL; UDP-glucuronate 4-epimerase (EC:5.1.3.6); K08679 UDP-glucuronate 4-epimerase [EC:5.1.3.6]
BDEG_22585	852739694	BD_JEL423	name="hypothetical protein"	189482	190807	+	PF14259.1|RRM_6[RNA recognition motif (a.k.a. RRM, RBD, or RNP domain)];PF13893.1|RRM_5[RNA recognition motif. (a.k.a. RRM, RBD, or RNP domain)];PF00076.17|RRM_1[RNA recognition motif. (a.k.a. RRM, RBD, or RNP domain)]	.	.	.	.	.	.
BDEG_23662	852743826	BD_JEL423	name="hypothetical protein"	1345326	1346422	+	PF00722.16|Glyco_hydro_16[Glycosyl hydrolases family 16]	.	.	.	SigP4[DScore:0.793]	TMH:2	.
BDEG_23176	852737693	BD_JEL423	name="hypothetical protein"	1795643	1796937	+	.	.	.	.	.	.	.
BDEG_25380	852739291	BD_JEL423	name="hypothetical protein"	935601	937494	-	PF00646.28|F-box[F-box domain];PF00400.27|WD40[WD domain, G-beta repeat];PF12937.2|F-box-like[F-box-like]	.	.	.	.	.	.
BDEG_26985	852743732	BD_JEL423	name="hypothetical protein"	595912	596466	-	PF00011.16|HSP20[Hsp20/alpha crystallin family]	.	.	.	.	.	.
BDEG_28225	852740194	BD_JEL423	name="hypothetical protein"	343553	349274	+	PF13374.1|TPR_10[Tetratricopeptide repeat];PF13181.1|TPR_8[Tetratricopeptide repeat];PF13844.1|Glyco_transf_41[Glycosyl transferase family 41];PF13414.1|TPR_11[TPR repeat];PF07719.12|TPR_2[Tetratricopeptide repeat];PF00515.23|TPR_1[Tetratricopeptide repeat];PF13424.1|TPR_12[Tetratricopeptide repeat];PF13432.1|TPR_16[Tetratricopeptide repeat];PF13431.1|TPR_17[Tetratricopeptide repeat];PF13176.1|TP…	.	.	.	.	.	acs:100561277 ogt; O-linked N-acetylglucosamine (GlcNAc) transferase (UDP-N-acetylglucosamine:polypeptide-N-acetylglucosaminyl transferase); K09667 polypeptide N-acetylglucosaminyltransferase [EC:2.4.1.-]
BDEG_24802	852742794	BD_JEL423	name="hypothetical protein"	916893	919741	-	.	.	.	.	.	.	suf:SARLGA251_24260 sraP; serine-rich adhesin for platelets
BDEG_23643	uniq_1214	BD_JEL423	name="hypothetical protein"	1292275	1294639	+	PF00069.20|Pkinase[Protein kinase domain];PF07714.12|Pkinase_Tyr[Protein tyrosine kinase]	.	.	.	.	.	ddi:DDB_G0286125 pkgC; protein kinase 3
BDEG_20627	852740743	BD_JEL423	name="hypothetical protein"	1694038	1695973	-	PF07690.11|MFS_1[Major Facilitator Superfamily]	.	.	.	.	TMH:11	.
BDEG_21873	852737036	BD_JEL423	name="hypothetical protein"	586116	587338	+	.	.	.	.	.	.	.
BDEG_26520	uniq_1613	BD_JEL423	name="hypothetical protein"	448403	449568	-	PF00096.21|zf-C2H2[Zinc finger, C2H2 type]	.	.	.	.	.	.
BDEG_22807	852739206	BD_JEL423	name="hypothetical protein"	776467	779390	+	PF14604.1|SH3_9[Variant SH3 domain];PF02198.11|SAM_PNT[Sterile alpha motif (SAM)/Pointed domain];PF00018.23|SH3_1[SH3 domain];PF00169.24|PH[PH domain];PF00536.25|SAM_1[SAM domain (Sterile alpha motif)]	.	.	.	.	.	.
BDEG_22651	852737045	BD_JEL423	name="hypothetical protein"	358910	361288	-	.	.	.	.	.	.	.
BDEG_22074	852741267	BD_JEL423	name="hypothetical protein"	1127199	1127892	-	PF09495.5|DUF2462[Protein of unknown function (DUF2462)]	.	.	.	.	.	.
BDEG_26691	852742546	BD_JEL423	name="hypothetical protein"	876320	880302	+	.	.	.	.	.	.	sdt:SPSE_0164 spsJ; LPXTG-motif cell wall anchor domain-containing protein
BDEG_24531	852737048	BD_JEL423	name="hypothetical protein"	184379	186601	+	.	.	.	.	.	.	.
BDEG_26079	852739327	BD_JEL423	name="cyclin domain-containing protein"	352672	356178	+	PF00134.18|Cyclin_N[Cyclin, N-terminal domain]	.	GO:0005634;GO:0006357;GO:0006468	.	.	.	ddi:DDB_G0286617 cycK; hypothetical protein
BDEG_25048	852740474	BD_JEL423	name="hypothetical protein"	29299	30952	+	.	.	.	.	.	.	.
BDEG_26370	852737206	BD_JEL423	name="hypothetical protein"	67842	69214	+	PF04674.7|Phi_1[Phosphate-induced protein 1 conserved region]	.	.	.	SigP4[DScore:0.592]	.	.
BDEG_23896	852738216	BD_JEL423	name="hypothetical protein"	144570	146023	-	PF00735.13|Septin[Septin]	.	GO:0000902;GO:0044430;GO:0044448;GO:0005488;GO:0032156;GO:0030427;GO:0044463;GO:0051301;GO:0005937	.	.	.	.
BDEG_27240	852743699	BD_JEL423	name="hypothetical protein"	253501	253986	+	.	.	.	.	SigP4[DScore:0.607]	.	hme:HFX_2135 csg4; cell surface glycoprotein related protein
BDEG_21089	852739879	BD_JEL423	name="hypothetical protein"	2956932	2957992	-	.	.	.	.	.	.	.
BDEG_27717	852740652	BD_JEL423	name="hypothetical protein"	615240	616761	-	PF05093.8|CIAPIN1[Cytokine-induced anti-apoptosis inhibitor 1, Fe-S biogenesis]	.	.	.	.	.	.
BDEG_20532	852738888	BD_JEL423	name="hypothetical protein"	1448340	1452946	-	PF04468.7|PSP1[PSP1 C-terminal conserved region]	.	.	.	.	.	.
BDEG_22987	852741891	BD_JEL423	name="hypothetical protein"	1309320	1309886	-	PF08615.6|RNase_H2_suC[Ribonuclease H2 non-catalytic subunit (Ylr154p-like)]	.	.	.	.	.	.
BDEG_23357	852737178	BD_JEL423	name="hypothetical protein"	476193	478798	-	PF03188.11|Cytochrom_B561[Eukaryotic cytochrome b561];PF00970.19|FAD_binding_6[Oxidoreductase FAD-binding domain];PF00018.23|SH3_1[SH3 domain];PF00173.23|Cyt-b5[Cytochrome b5-like Heme/Steroid binding domain]	.	.	.	.	TMH:6	.
BDEG_28281	uniq_1503	BD_JEL423	name="hypothetical protein"	499254	499889	+	.	.	.	.	.	.	.
BDEG_21197	852743702	BD_JEL423	name="hypothetical protein"	3247652	3248527	-	.	.	.	.	.	.	.
BDEG_26949	852741854	BD_JEL423	name="hypothetical protein"	505048	507925	+	.	.	.	.	.	.	.
BDEG_20381	852743872	BD_JEL423	name="hypothetical protein"	1026545	1027530	-	.	.	.	.	.	.	.
BDEG_27511	uniq_1144	BD_JEL423	name="hypothetical protein"	77845	78591	-	.	.	.	.	.	TMH:3	.
BDEG_23340	852742389	BD_JEL423	name="hypothetical protein"	439134	440832	-	PF00179.21|UQ_con[Ubiquitin-conjugating enzyme]	.	.	.	.	TMH:1	.
BDEG_22151	852737012	BD_JEL423	name="hypothetical protein"	1338691	1340100	-	.	.	.	.	.	.	.
BDEG_27419	uniq_1698	BD_JEL423	name="hypothetical protein"	749969	751151	+	.	.	.	.	.	.	.
BDEG_27623	852741775	BD_JEL423	name="hypothetical protein"	387790	389108	-	.	.	.	.	SigP4[DScore:0.862]	.	.
BDEG_22833	852740293	BD_JEL423	name="hypothetical protein"	860608	861796	-	PF05739.14|SNARE[SNARE domain]	.	.	.	.	.	.
BDEG_20614	852743491	BD_JEL423	name="hypothetical protein"	1661373	1665100	+	.	.	.	.	.	.	sne:SPN23F_17820 psrP; cell wall surface anchored protein
BDEG_22199	852739056	BD_JEL423	name="hypothetical protein"	1444465	1446599	-	.	.	.	.	.	TMH:8	.
BDEG_26696	uniq_1629	BD_JEL423	name="hypothetical protein"	888457	889297	+	.	.	.	.	.	.	.
BDEG_20244	852741782	BD_JEL423	name="hypothetical protein"	654898	656748	+	PF00656.17|Peptidase_C14[Caspase domain]	.	GO:0016787	.	.	.	.
BDEG_27262	852738705	BD_JEL423	name="hypothetical protein"	317407	319728	+	PF00013.24|KH_1[KH domain];PF07647.12|SAM_2[SAM domain (Sterile alpha motif)];PF00536.25|SAM_1[SAM domain (Sterile alpha motif)];PF13014.1|KH_3[KH domain]	.	.	.	.	.	.
BDEG_20594	uniq_1345	BD_JEL423	name="hypothetical protein"	1620819	1622163	+	.	.	.	.	.	.	.
BDEG_20863	852740812	BD_JEL423	name="hypothetical protein"	2288987	2291789	-	PF00649.13|Copper-fist[Copper fist DNA binding domain]	.	.	.	.	.	.
BDEG_27857	852743450	BD_JEL423	name="hypothetical protein"	284612	285461	+	.	.	.	.	SigP4[DScore:0.675]	.	.
BDEG_27104	852738969	BD_JEL423	name="hypothetical protein"	887175	888924	+	PF00970.19|FAD_binding_6[Oxidoreductase FAD-binding domain];PF08030.7|NAD_binding_6[Ferric reductase NAD binding domain];PF08022.7|FAD_binding_8[FAD-binding domain];PF01794.14|Ferric_reduct[Ferric reductase like transmembrane component]	.	.	.	.	TMH:5	ddi:DDB_G0289653 noxA; flavocytochrome b large subunit
BDEG_26893	852743732	BD_JEL423	name="hypothetical protein"	371778	372413	-	PF00011.16|HSP20[Hsp20/alpha crystallin family]	.	.	.	.	.	.
BDEG_28386	852737033	BD_JEL423	name="hypothetical protein"	203821	208189	+	PF00005.22|ABC_tran[ABC transporter];PF00664.18|ABC_membrane[ABC transporter transmembrane region]	.	.	.	.	TMH:11	ddi:DDB_G0287691 abcC3; ABC transporter C family protein
BDEG_28149	852740554	BD_JEL423	name="hypothetical protein"	170857	173280	-	.	.	.	.	.	.	.
BDEG_20895	852739938	BD_JEL423	name="hypothetical protein"	2403858	2405480	+	PF00153.22|Mito_carr[Mitochondrial carrier protein]	.	.	.	.	TMH:3	ddi:DDB_G0272346 mcfQ; mitochondrial substrate carrier family protein; K13354 solute carrier family 25 (peroxisomal adenine nucleotide transporter), member 17
BDEG_21453	852740008	BD_JEL423	name="hypothetical protein"	3935292	3935987	-	PF05038.8|Cytochrom_B558a[Cytochrome Cytochrome b558 alpha-subunit]	.	.	.	.	TMH:3	.
BDEG_21953	852742298	BD_JEL423	name="mitochondrial pyruvate carrier 2"	791329	792288	-	PF03650.8|MPC[Uncharacterised protein family (UPF0041)]	.	.	.	.	TMH:1	xtr:549449 brp44; brain protein 44
BDEG_21046	852739286	BD_JEL423	name="hypothetical protein"	2818878	2820765	+	.	.	.	.	.	TMH:3	.
BDEG_21207	852739865	BD_JEL423	name="hypothetical protein"	3276584	3278638	+	PF00615.14|RGS[Regulator of G protein signaling domain]	.	.	.	.	.	.
BDEG_26032	852739738	BD_JEL423	name="hypothetical protein"	207145	211654	-	PF13945.1|NST1[Salt tolerance down-regulator]	.	.	.	.	.	.
BDEG_21890	852743849	BD_JEL423	name="hypothetical protein"	634768	636218	-	PF00106.20|adh_short[short chain dehydrogenase]	.	.	.	.	.	.
BDEG_26055	852740522	BD_JEL423	name="hypothetical protein"	274508	278442	+	PF03370.8|CBM_21[Putative phosphatase regulatory subunit]	.	.	.	.	.	.
BDEG_27168	852737571	BD_JEL423	name="hypothetical protein"	70441	71388	+	.	.	.	.	.	.	.
BDEG_20841	852738593	BD_JEL423	name="hypothetical protein"	2231814	2232899	+	PF08477.8|Miro[Miro-like protein];PF00009.22|GTP_EFTU[Elongation factor Tu GTP binding domain];TIGR00231[small_GTP: small GTP-binding protein domain];PF00025.16|Arf[ADP-ribosylation factor family];PF00071.17|Ras[Ras family]	.	GO:0016020;GO:0030996;GO:0005634;GO:0005515;GO:0007264;GO:0010963;GO:0005829;GO:0005525;GO:0003924	ko04910[Insulin signaling pathway]	.	.	smp:SMAC_07014 rheB; RheB-like protein; K07208 Ras homolog enriched in brain
BDEG_26811	852741709	BD_JEL423	name="hypothetical protein"	182049	183201	-	PF12847.2|Methyltransf_18[Methyltransferase domain];PF08242.7|Methyltransf_12[Methyltransferase domain];PF08241.7|Methyltransf_11[Methyltransferase domain];PF13649.1|Methyltransf_25[Methyltransferase domain];PF13489.1|Methyltransf_23[Methyltransferase domain];PF13847.1|Methyltransf_31[Methyltransferase domain]	.	.	.	.	.	.
BDEG_22824	852742359	BD_JEL423	name="hypothetical protein"	835734	840462	+	PF14604.1|SH3_9[Variant SH3 domain];PF00617.14|RasGEF[RasGEF domain];PF00618.15|RasGEF_N[RasGEF N-terminal motif];PF00397.21|WW[WW domain];PF07653.12|SH3_2[Variant SH3 domain];PF00018.23|SH3_1[SH3 domain]	.	.	.	.	.	smp:SMAC_05336 cdc25; CDC25 protein
BDEG_20315	852740698	BD_JEL423	name="hypothetical protein"	849272	851429	+	PF00503.15|G-alpha[G-protein alpha subunit];PF00025.16|Arf[ADP-ribosylation factor family]	.	.	.	.	.	.
BDEG_22113	852741221	BD_JEL423	name="hypothetical protein"	1235644	1237524	-	PF01522.16|Polysacc_deac_1[Polysaccharide deacetylase]	.	GO:0005975;GO:0016810	.	SigP4[DScore:0.745]	.	ppo:PPM_1013 cda1; putative deacetylase (EC:3.5.1.-)
BDEG_23766	852741771	BD_JEL423	name="hypothetical protein"	1597835	1599635	+	PF01231.13|IDO[Indoleamine 2,3-dioxygenase]	.	.	.	.	.	.
BDEG_21506	uniq_1430	BD_JEL423	name="hypothetical protein"	4077157	4077791	+	.	.	GO:0016787	.	.	.	.
BDEG_22121	852737045	BD_JEL423	name="hypothetical protein"	1256882	1259185	-	.	.	.	.	.	.	.
BDEG_20831	852737343	BD_JEL423	name="hypothetical protein"	2203669	2205553	+	.	.	.	.	.	.	.
BDEG_26228	852742344	BD_JEL423	name="hypothetical protein"	752656	754989	-	PF00271.26|Helicase_C[Helicase conserved C-terminal domain];PF00270.24|DEAD[DEAD/DEAH box helicase]	.	GO:0000166;GO:0004386	.	.	.	ame:408276 bel; ATP-dependent RNA helicase bel; K11594 ATP-dependent RNA helicase [EC:3.6.4.13]
BDEG_25468	852741023	BD_JEL423	name="hypothetical protein"	1149864	1151862	+	PF00248.16|Aldo_ket_red[Aldo/keto reductase family]	.	.	.	.	.	.
BDEG_24090	852740152	BD_JEL423	name="hypothetical protein"	709196	711716	-	PF00097.20|zf-C3HC4[Zinc finger, C3HC4 type (RING finger)];PF13639.1|zf-RING_2[Ring finger domain]	.	.	.	.	TMH:2	.
BDEG_25825	852739790	BD_JEL423	name="hypothetical protein"	721698	725069	+	.	.	.	.	.	TMH:1	.
BDEG_24023	852740721	BD_JEL423	name="beta-lactamase"	503052	504417	-	PF00144.19|Beta-lactamase[Beta-lactamase]	.	.	.	.	.	mjd:JDM601_3304 lipP; esterase
BDEG_20156	852738757	BD_JEL423	name="hypothetical protein"	417906	419219	+	PF08241.7|Methyltransf_11[Methyltransferase domain];PF05148.10|Methyltransf_8[Hypothetical methyltransferase]	.	.	.	.	.	.
BDEG_26996	852738193	BD_JEL423	name="hypothetical protein"	621212	623275	-	PF08022.7|FAD_binding_8[FAD-binding domain];PF00175.16|NAD_binding_1[Oxidoreductase NAD-binding domain];PF08030.7|NAD_binding_6[Ferric reductase NAD binding domain];PF01794.14|Ferric_reduct[Ferric reductase like transmembrane component]	.	.	.	.	TMH:6	.
BDEG_25648	852738448	BD_JEL423	name="hypothetical protein"	230305	235037	+	PF00013.24|KH_1[KH domain]	.	.	.	.	.	.
BDEG_26330	852739848	BD_JEL423	name="hypothetical protein"	987756	988380	-	PF10775.4|ATP_sub_h[ATP synthase complex subunit h]	.	.	.	.	.	.
BDEG_20615	852743858	BD_JEL423	name="hypothetical protein"	1666239	1667585	+	.	.	.	.	SigP4[DScore:0.644]	.	.
BDEG_21347	uniq_1416	BD_JEL423	name="hypothetical protein"	3639796	3640695	+	.	.	.	.	.	TMH:1	.
BDEG_26817	uniq_1638	BD_JEL423	name="hypothetical protein"	192483	192920	-	.	.	.	.	.	.	.
BDEG_21221	852737263	BD_JEL423	name="hypothetical protein"	3299521	3300901	-	PF01522.16|Polysacc_deac_1[Polysaccharide deacetylase]	.	.	.	.	.	.
BDEG_21579	852743802	BD_JEL423	name="hypothetical protein"	4270737	4271509	-	PF02195.13|ParBc[ParB-like nuclease domain]	.	.	.	.	.	.
BDEG_26921	852739621	BD_JEL423	name="hypothetical protein"	433467	435622	-	.	.	.	.	.	.	.
BDEG_25075	852737045	BD_JEL423	name="hypothetical protein"	90332	91452	+	.	.	.	.	.	.	.
BDEG_21825	852737118	BD_JEL423	name="hypothetical protein"	461821	465574	-	.	.	.	.	.	.	.
BDEG_25794	852741807	BD_JEL423	name="hypothetical protein"	629520	634740	+	PF00026.18|Asp[Eukaryotic aspartyl protease];PF14531.1|Kinase-like[Kinase-like];PF00069.20|Pkinase[Protein kinase domain];PF07714.12|Pkinase_Tyr[Protein tyrosine kinase];PF14543.1|TAXi_N[Xylanase inhibitor N-terminal]	.	GO:0016787	.	.	TMH:2	.
BDEG_20041	852737322	BD_JEL423	name="hypothetical protein"	117445	120544	+	PF00722.16|Glyco_hydro_16[Glycosyl hydrolases family 16]	.	GO:0044464	.	SigP4[DScore:0.792]	.	.
BDEG_23276	852737051	BD_JEL423	name="chitin synthase"	242994	249169	-	PF13641.1|Glyco_tranf_2_3[Glycosyltransferase like family 2];PF08766.6|DEK_C[DEK C terminal domain];PF00063.16|Myosin_head[Myosin head (motor domain)];PF00535.21|Glycos_transf_2[Glycosyl transferase family 2];PF13632.1|Glyco_trans_2_3[Glycosyl transferase family group 2];PF03142.10|Chitin_synth_2[Chitin synthase]	.	.	.	.	TMH:5	.
BDEG_22379	852737667	BD_JEL423	name="hypothetical protein"	1900920	1901793	-	PF01124.13|MAPEG[MAPEG family]	.	.	ko00982[Drug metabolism - cytochrome P450];ko00980[Metabolism of xenobiotics by cytochrome P450]	.	TMH:2	.
BDEG_22333	852741101	BD_JEL423	name="hypothetical protein"	1772601	1774550	-	PF12271.3|Chs3p[Chitin synthase III catalytic subunit]	.	.	.	.	TMH:6	.
BDEG_20462	852740124	BD_JEL423	name="serine/threonine-protein kinase ATG1"	1256861	1260019	+	PF12063.3|DUF3543[Domain of unknown function (DUF3543)];PF00069.20|Pkinase[Protein kinase domain];PF07714.12|Pkinase_Tyr[Protein tyrosine kinase]	.	GO:0004674;GO:0005524;GO:0006914;GO:0006468;GO:0015031;GO:0005737	.	.	.	.
BDEG_22648	852737056	BD_JEL423	name="hypothetical protein"	347924	350164	+	.	.	.	.	.	.	.
BDEG_27955	852738319	BD_JEL423	name="hypothetical protein"	562945	565188	+	PF00339.24|Arrestin_N[Arrestin (or S-antigen), N-terminal domain]	.	.	.	.	.	.
BDEG_22031	uniq_1031	BD_JEL423	name="hypothetical protein"	1000773	1001270	-	PF00226.26|DnaJ[DnaJ domain]	.	GO:0006457;GO:0031072;GO:0051082;GO:0006950	.	.	.	vcn:VOLCADRAFT_116630 dnj3; molecular chaperone
BDEG_22391	852742517	BD_JEL423	name="hypothetical protein"	1933717	1934232	+	.	.	.	.	.	TMH:2	.
BDEG_20230	852738392	BD_JEL423	name="ATP-dependent RNA helicase DBP2"	620101	621928	+	PF00271.26|Helicase_C[Helicase conserved C-terminal domain];PF00270.24|DEAD[DEAD/DEAH box helicase]	EC:3.6.4.13[RNA helicase.]	GO:0005634;GO:0003723;GO:0005524;GO:0000184;GO:0006364;GO:0005737;GO:0008026	.	.	.	.
BDEG_23733	852737212	BD_JEL423	name="hypothetical protein"	1522606	1524671	+	PF01522.16|Polysacc_deac_1[Polysaccharide deacetylase];PF00187.14|Chitin_bind_1[Chitin recognition protein]	.	.	.	.	.	.
BDEG_27160	852737114	BD_JEL423	name="OPT family small oligopeptide transporter"	49386	52562	-	PF03169.10|OPT[OPT oligopeptide transporter protein];TIGR00728[OPT_sfam: oligopeptide transporter, OPT superfamily]	.	.	.	.	TMH:15	.
BDEG_22579	852737516	BD_JEL423	name="hypothetical protein"	173411	176412	-	PF02893.15|GRAM[GRAM domain]	.	.	.	.	TMH:1	.
BDEG_27284	852737146	BD_JEL423	name="hypothetical protein"	375043	376679	-	PF01522.16|Polysacc_deac_1[Polysaccharide deacetylase]	.	GO:0003824	.	SigP4[DScore:0.799]	.	.
BDEG_22030	852740720	BD_JEL423	name="hypothetical protein"	999063	1000295	-	PF01556.13|CTDII[DnaJ C terminal domain]	.	.	.	.	.	.
BDEG_26075	852738112	BD_JEL423	name="hypothetical protein"	343999	344591	+	.	.	.	.	.	.	.
BDEG_21687	uniq_989	BD_JEL423	name="RNase H"	93849	94251	-	PF00075.19|RNase_H[RNase H]	.	.	.	.	.	.
BDEG_26689	uniq_1628	BD_JEL423	name="hypothetical protein"	870633	872342	+	.	.	.	.	.	.	.
BDEG_26530	uniq_1614	BD_JEL423	name="hypothetical protein"	471954	472695	-	.	.	GO:0005975;GO:0016810	.	.	.	.
BDEG_26313	852741310	BD_JEL423	name="hypothetical protein"	943693	947123	+	PF14531.1|Kinase-like[Kinase-like];PF00069.20|Pkinase[Protein kinase domain];PF07714.12|Pkinase_Tyr[Protein tyrosine kinase]	.	.	.	.	.	.
BDEG_27175	852741617	BD_JEL423	name="hypothetical protein"	85729	88004	+	.	.	.	.	.	TMH:1	.
BDEG_21984	852742080	BD_JEL423	name="hypothetical protein"	875628	877746	-	.	.	.	.	SigP4[DScore:0.839]	.	.
BDEG_23272	852740403	BD_JEL423	name="hypothetical protein"	230268	230943	+	.	.	.	.	SigP4[DScore:0.726]	.	.
BDEG_26892	uniq_1648	BD_JEL423	name="hypothetical protein"	370649	371665	+	.	.	.	.	.	.	btk:BT9727_4471 vrrB; hypothetical protein
BDEG_20384	852741021	BD_JEL423	name="hypothetical protein"	1034298	1038287	+	PF00069.20|Pkinase[Protein kinase domain];PF07714.12|Pkinase_Tyr[Protein tyrosine kinase]	.	.	.	.	.	ddi:DDB_G0278457 ndrA; NDR family protein kinase
BDEG_26314	852737992	BD_JEL423	name="hypothetical protein"	947432	950554	+	PF03731.10|Ku_N[Ku70/Ku80 N-terminal alpha/beta domain];PF02735.11|Ku[Ku70/Ku80 beta-barrel domain];PF08785.6|Ku_PK_bind[Ku C terminal domain like]	.	.	.	.	.	.
BDEG_22223	uniq_1056	BD_JEL423	name="hypothetical protein"	1500113	1501161	+	PF00043.20|GST_C[Glutathione S-transferase, C-terminal domain];PF13417.1|GST_N_3[Glutathione S-transferase, N-terminal domain];PF02798.15|GST_N[Glutathione S-transferase, N-terminal domain]	.	.	.	.	.	.
BDEG_23353	uniq_1183	BD_JEL423	name="hypothetical protein"	468624	470316	+	PF00967.12|Barwin[Barwin family]	.	.	.	SigP4[DScore:0.543]	.	.
BDEG_25478	852737334	BD_JEL423	name="hypothetical protein"	1169129	1173294	+	TIGR01494[ATPase_P-type: HAD ATPase, P-type, family IC];PF00403.21|HMA[Heavy-metal-associated domain];TIGR00003[TIGR00003: copper ion binding protein];PF00702.21|Hydrolase[haloacid dehalogenase-like hydrolase];PF12710.2|HAD[haloacid dehalogenase-like hydrolase];PF00122.15|E1-E2_ATPase[E1-E2 ATPase];TIGR01525[ATPase-IB_hvy: heavy metal translocating P-type ATPase]	.	.	.	.	TMH:8	.
BDEG_21937	852740805	BD_JEL423	name="hypothetical protein"	753671	758188	+	.	.	.	.	.	TMH:4	.
BDEG_20034	852737604	BD_JEL423	name="hypothetical protein"	100079	103135	-	PF13894.1|zf-C2H2_4[C2H2-type zinc finger];PF00096.21|zf-C2H2[Zinc finger, C2H2 type];PF13465.1|zf-H2C2_2[Zinc-finger double domain]	.	GO:0045449;GO:0005488	.	.	.	acs:100555863 gli3; GLI family zinc finger 3; K06230 zinc finger protein GLI
BDEG_25342	852738269	BD_JEL423	name="hypothetical protein"	828319	829469	+	PF13398.1|Peptidase_M50B[Peptidase M50B-like]	.	.	.	.	TMH:6	.
BDEG_21283	852741767	BD_JEL423	name="hypothetical protein"	3450544	3453229	+	PF00615.14|RGS[Regulator of G protein signaling domain]	.	.	.	.	.	.
BDEG_23840	852737693	BD_JEL423	name="hypothetical protein"	1791766	1792968	+	.	.	.	.	.	.	.
BDEG_20066	852742729	BD_JEL423	name="hypothetical protein"	183353	184299	-	PF01214.13|CK_II_beta[Casein kinase II regulatory subunit]	.	GO:0042325;GO:0005634;GO:0005816;GO:0019887;GO:0006468;GO:0050790;GO:0006383	ko04310[Wnt signaling pathway];ko04712[Circadian rhythm - plant];ko04530[Tight junction];ko05162[Measles];ko04520[Adherens junction]	.	.	.
BDEG_26449	852740235	BD_JEL423	name="threonine synthase"	255526	259832	+	PF14821.1|Thr_synth_N[Threonine synthase N terminus];PF00291.20|PALP[Pyridoxal-phosphate dependent enzyme];TIGR00260[thrC: threonine synthase]	.	.	ko00750[Vitamin B6 metabolism]	.	.	gsk:KN400_1717 thrC; threonine synthase; K01733 threonine synthase [EC:4.2.3.1]
BDEG_22773	852740223	BD_JEL423	name="hypothetical protein"	696153	698118	-	PF14604.1|SH3_9[Variant SH3 domain];PF07653.12|SH3_2[Variant SH3 domain];PF00018.23|SH3_1[SH3 domain]	.	.	.	SigP4[DScore:0.757]	TMH:1	.
BDEG_23521	uniq_1197	BD_JEL423	name="hypothetical protein"	922782	923486	-	.	.	.	.	.	.	.
BDEG_22564	852737345	BD_JEL423	name="hypothetical protein"	120583	122409	-	.	.	.	.	.	.	.
BDEG_25207	852737117	BD_JEL423	name="hypothetical protein"	471946	473218	-	.	.	.	.	.	.	.
BDEG_22160	852742193	BD_JEL423	name="hypothetical protein"	1356710	1358228	-	PF01757.17|Acyl_transf_3[Acyltransferase family]	.	.	.	.	TMH:9	.
BDEG_22013	852742742	BD_JEL423	name="hypothetical protein"	944545	946678	-	PF02156.10|Glyco_hydro_26[Glycosyl hydrolase family 26]	.	.	.	.	.	.
BDEG_23538	852739507	BD_JEL423	name="hypothetical protein"	959023	960789	+	PF04366.7|DUF500[Family of unknown function (DUF500)];PF14604.1|SH3_9[Variant SH3 domain];PF00018.23|SH3_1[SH3 domain];PF07653.12|SH3_2[Variant SH3 domain]	.	.	.	.	.	.
BDEG_28030	852738979	BD_JEL423	name="hypothetical protein"	741981	745883	+	PF00069.20|Pkinase[Protein kinase domain];PF07714.12|Pkinase_Tyr[Protein tyrosine kinase];PF00780.17|CNH[CNH domain]	.	.	.	.	.	ddi:DDB_G0267730 dst2; STE20 family protein kinase
BDEG_20868	852738397	BD_JEL423	name="hypothetical protein"	2306635	2309529	-	PF00621.15|RhoGEF[RhoGEF domain]	.	.	.	.	.	acs:100566020 ect2; epithelial cell transforming sequence 2 oncogene
BDEG_25610	852743734	BD_JEL423	name="hypothetical protein"	135406	135885	+	.	.	.	.	.	.	.
BDEG_21298	852737033	BD_JEL423	name="hypothetical protein"	3492792	3497308	+	PF00005.22|ABC_tran[ABC transporter];PF00664.18|ABC_membrane[ABC transporter transmembrane region]	.	.	.	.	TMH:12	.
BDEG_23658	uniq_1216	BD_JEL423	name="hypothetical protein"	1334646	1336777	+	.	.	.	.	.	TMH:3	.
BDEG_20446	852737916	BD_JEL423	name="hypothetical protein"	1211131	1212472	-	.	.	.	.	.	.	.
BDEG_20076	uniq_1295	BD_JEL423	name="hypothetical protein"	211192	211643	-	.	.	.	.	SigP4[DScore:0.487]	.	.
BDEG_23644	852740998	BD_JEL423	name="hypothetical protein"	1294850	1300810	+	PF00271.26|Helicase_C[Helicase conserved C-terminal domain];PF04408.18|HA2[Helicase associated domain (HA2)];PF00270.24|DEAD[DEAD/DEAH box helicase];PF07717.11|OB_NTP_bind[Oligonucleotide/oligosaccharide-binding (OB)-fold]	.	.	.	.	.	.
BDEG_24275	852739201	BD_JEL423	name="hypothetical protein"	1176762	1177793	+	.	.	.	.	SigP4[DScore:0.681]	.	.
BDEG_25784	852743733	BD_JEL423	name="hypothetical protein"	609894	610676	+	.	.	.	.	SigP4[DScore:0.689]	.	.
BDEG_27177	852738569	BD_JEL423	name="hypothetical protein"	90635	92619	+	PF11051.3|Mannosyl_trans3[Mannosyltransferase putative]	.	.	.	.	TMH:1	.
BDEG_26000	852741143	BD_JEL423	name="hypothetical protein"	126981	127555	+	.	.	.	.	SigP4[DScore:0.886]	.	.
BDEG_26605	852738207	BD_JEL423	name="hypothetical protein"	681813	683059	-	PF00432.16|Prenyltrans[Prenyltransferase and squalene oxidase repeat]	.	.	.	.	.	.
BDEG_20403	852737646	BD_JEL423	name="iron sulfur cluster assembly protein 1, mitochondrial"	1081890	1083246	+	TIGR01999[iscU: FeS cluster assembly scaffold IscU];PF01592.11|NifU_N[NifU-like N terminal domain]	.	GO:0005759;GO:0051537;GO:0016226;GO:0005515;GO:0005506	.	.	.	.
BDEG_23008	uniq_1279	BD_JEL423	name="hypothetical protein"	1359214	1362000	-	.	.	.	.	SigP4[DScore:0.682]	.	.
BDEG_25185	852738856	BD_JEL423	name="heat shock protein HSP 90-beta"	401979	404364	-	PF02518.21|HATPase_c[Histidine kinase-, DNA gyrase B-, and HSP90-like ATPase];PF00183.13|HSP90[Hsp90 protein]	.	GO:0006457;GO:0005524;GO:0051082;GO:0006950;GO:0005737	ko05200[Pathways in cancer];ko04626[Plant-pathogen interaction];ko05215[Prostate cancer];ko04914[Progesterone-mediated oocyte maturation];ko04612[Antigen processing and presentation];ko04621[NOD-like receptor signaling pathway]	.	.	.
BDEG_26984	852742101	BD_JEL423	name="hypothetical protein"	591949	595154	+	PF00617.14|RasGEF[RasGEF domain];PF00618.15|RasGEF_N[RasGEF N-terminal motif]	.	.	.	.	.	ddi:DDB_G0277913 gefJ; Ras guanine nucleotide exchange factor; K06277 Rap guanine nucleotide exchange factor (GEF) 1
BDEG_21010	852738505	BD_JEL423	name="hypothetical protein"	2720842	2722483	+	PF14604.1|SH3_9[Variant SH3 domain];PF00018.23|SH3_1[SH3 domain];PF07653.12|SH3_2[Variant SH3 domain]	.	.	.	SigP4[DScore:0.736]	TMH:1	.
BDEG_23170	852737048	BD_JEL423	name="hypothetical protein"	1771829	1772590	+	.	.	.	.	.	.	.
BDEG_27167	852739629	BD_JEL423	name="hypothetical protein"	68355	70118	+	PF03348.10|Serinc[Serine incorporator (Serinc)]	.	.	.	.	TMH:10	.
BDEG_22495	852737633	BD_JEL423	name="hypothetical protein"	2227585	2229490	+	PF00069.20|Pkinase[Protein kinase domain];PF07714.12|Pkinase_Tyr[Protein tyrosine kinase]	.	.	.	.	.	.
BDEG_22241	852743833	BD_JEL423	name="hypothetical protein"	1542896	1544298	+	.	.	.	.	.	.	.
BDEG_26054	852737955	BD_JEL423	name="hypothetical protein"	270922	272764	+	PF05517.7|p25-alpha[p25-alpha]	.	.	.	.	.	.
BDEG_25228	852740135	BD_JEL423	name="hypothetical protein"	534539	537200	-	PF12697.2|Abhydrolase_6[Alpha/beta hydrolase family];PF00397.21|WW[WW domain];PF12695.2|Abhydrolase_5[Alpha/beta hydrolase family]	.	.	.	.	.	.
BDEG_20423	852737567	BD_JEL423	name="hypothetical protein"	1140842	1141598	+	PF04707.9|PRELI[PRELI-like family]	.	.	.	.	.	.
BDEG_23496	852741192	BD_JEL423	name="hypothetical protein"	860639	861887	+	PF06682.7|DUF1183[Protein of unknown function (DUF1183)]	.	.	.	SigP4[DScore:0.892]	TMH:2	.
BDEG_22675	852743740	BD_JEL423	name="hypothetical protein"	425638	427525	-	.	.	.	.	.	.	.
BDEG_25118	852737027	BD_JEL423	name="hypothetical protein"	211566	218089	-	PF12774.2|AAA_6[Hydrolytic ATP binding site of dynein motor region D1];PF08393.8|DHC_N2[Dynein heavy chain, N-terminal region 2]	.	.	.	.	.	.
BDEG_23434	852737964	BD_JEL423	name="hypothetical protein"	686679	690288	-	PF02714.10|DUF221[Domain of unknown function DUF221];PF14703.1|DUF4463[Domain of unknown function (DUF4463)]	.	.	.	.	TMH:10	.
BDEG_25980	852742404	BD_JEL423	name="hypothetical protein"	82960	84050	+	PF00505.14|HMG_box[HMG (high mobility group) box];PF09011.5|HMG_box_2[HMG-box domain]	.	.	.	.	.	.
BDEG_25820	852739518	BD_JEL423	name="hypothetical protein"	702342	707045	+	PF14259.1|RRM_6[RNA recognition motif (a.k.a. RRM, RBD, or RNP domain)];PF13865.1|FoP_duplication[C-terminal duplication domain of Friend of PRMT1];PF00076.17|RRM_1[RNA recognition motif. (a.k.a. RRM, RBD, or RNP domain)]	.	GO:0005488	.	.	.	.
BDEG_27986	852743572	BD_JEL423	name="hypothetical protein"	639813	641947	+	PF00400.27|WD40[WD domain, G-beta repeat]	.	.	.	.	.	.
BDEG_24380	852739967	BD_JEL423	name="hypothetical protein"	1478413	1479680	-	.	.	.	.	.	.	.
BDEG_23985	852742576	BD_JEL423	name="hypothetical protein"	399327	404517	-	PF13921.1|Myb_DNA-bind_6[Myb-like DNA-binding domain];PF00249.26|Myb_DNA-binding[Myb-like DNA-binding domain]	.	.	.	.	.	ssa:SSA_0829 srpA; platelet-binding glycoprotein
BDEG_28524	uniq_1529	BD_JEL423	name="hypothetical protein"	84184	86145	-	PF01522.16|Polysacc_deac_1[Polysaccharide deacetylase]	.	.	.	SigP4[DScore:0.805]	TMH:1	ppo:PPM_1013 cda1; putative deacetylase (EC:3.5.1.-)
BDEG_24433	852738672	BD_JEL423	name="hypothetical protein"	1607778	1612774	-	PF00004.24|AAA[ATPase family associated with various cellular activities (AAA)];PF13177.1|DNA_pol3_delta2[DNA polymerase III, delta subunit];PF08542.6|Rep_fac_C[Replication factor C C-terminal domain]	.	GO:0005663;GO:0005654;GO:0046683;GO:0005515;GO:0000166;GO:0006297;GO:0016887	ko03430[Mismatch repair];ko03420[Nucleotide excision repair]	.	.	xla:734626 rfc3; replication factor C (activator 1) 3, 38kDa; K10756 replication factor C subunit 3/5
BDEG_24358	uniq_1580	BD_JEL423	name="hypothetical protein"	1418017	1419020	+	PF00004.24|AAA[ATPase family associated with various cellular activities (AAA)]	.	.	.	.	.	ttn:TTX_1041 cdc48; AAA family cell division cycle protein; K13525 transitional endoplasmic reticulum ATPase
BDEG_26812	852739648	BD_JEL423	name="hypothetical protein"	183399	184244	-	PF01521.15|Fe-S_biosyn[Iron-sulphur cluster biosynthesis];TIGR00049[TIGR00049: iron-sulfur cluster assembly accessory protein]	.	.	.	.	.	amv:ACMV_09400 erpA; iron-sulfur cluster insertion protein ErpA
BDEG_26576	852741863	BD_JEL423	name="hypothetical protein"	601644	605220	-	.	.	.	.	.	.	.
BDEG_23730	852737550	BD_JEL423	name="hypothetical protein"	1511061	1512057	+	PF05739.14|SNARE[SNARE domain]	.	.	.	.	.	.
BDEG_21670	852737293	BD_JEL423	name="hypothetical protein"	46225	47400	+	PF06395.6|CDC24[CDC24 Calponin]	.	.	.	.	.	smp:SMAC_07448 cdc24; CDC24 protein; K11236 cell division control protein 24
BDEG_22914	852743678	BD_JEL423	name="hypothetical protein"	1099137	1100004	+	.	.	.	.	.	TMH:2	.
BDEG_22620	852743736	BD_JEL423	name="hypothetical protein"	269934	271806	-	TIGR00803[nst: UDP-galactose transporter];PF13536.1|EmrE[Multidrug resistance efflux transporter];PF03151.11|TPT[Triose-phosphate Transporter family];PF08449.6|UAA[UAA transporter family];PF04142.10|Nuc_sug_transp[Nucleotide-sugar transporter]	.	.	.	.	TMH:9	.
BDEG_25343	uniq_1120	BD_JEL423	name="hypothetical protein"	829793	831013	-	.	.	.	.	.	.	.
BDEG_22154	852737067	BD_JEL423	name="hypothetical protein"	1341856	1343034	-	.	.	.	.	.	.	.
BDEG_27864	uniq_1743	BD_JEL423	name="hypothetical protein"	307541	308686	+	PF02128.10|Peptidase_M36[Fungalysin metallopeptidase (M36)]	.	.	.	.	.	.
BDEG_21872	852737036	BD_JEL423	name="hypothetical protein"	583546	584769	-	.	.	.	.	.	.	.
BDEG_20840	852739939	BD_JEL423	name="hypothetical protein"	2229101	2233780	-	PF11605.3|Vps36_ESCRT-II[Vacuolar protein sorting protein 36 Vps36];PF00641.13|zf-RanBP[Zn-finger in Ran binding protein and others];PF04157.11|EAP30[EAP30/Vps36 family]	.	.	.	.	.	xla:446727 vps36; vacuolar protein sorting 36 homolog; K12190 ESCRT-II complex subunit VPS36
BDEG_28010	852738065	BD_JEL423	name="hypothetical protein"	692038	693398	+	PF00235.14|Profilin[Profilin]	.	GO:0030036;GO:0015629;GO:0003785	ko05131[Shigellosis]	.	.	ddi:DDB_G0271142 proC; profilin III; K05759 profilin
BDEG_25085	852737045	BD_JEL423	name="hypothetical protein"	114835	117172	+	.	.	.	.	.	.	.
BDEG_26422	852737944	BD_JEL423	name="hypothetical protein"	191150	193989	+	PF08477.8|Miro[Miro-like protein];TIGR00231[small_GTP: small GTP-binding protein domain];PF00071.17|Ras[Ras family]	.	GO:0016020;GO:0051286;GO:0005634;GO:0032955;GO:0032995;GO:0032878;GO:0032956;GO:0030950;GO:0005515;GO:0007264;GO:0005829;GO:0060583;GO:0032949	.	.	.	.
BDEG_26814	852741667	BD_JEL423	name="hypothetical protein"	185559	187302	+	PF07653.12|SH3_2[Variant SH3 domain];PF00018.23|SH3_1[SH3 domain]	.	.	.	.	TMH:4	.
BDEG_21972	uniq_1023	BD_JEL423	name="hypothetical protein"	853162	854250	-	.	.	.	.	.	.	.
BDEG_27043	852737420	BD_JEL423	name="hypothetical protein"	719466	722757	+	PF13086.1|AAA_11[AAA domain];PF13087.1|AAA_12[AAA domain];PF01443.13|Viral_helicase1[Viral (Superfamily 1) RNA helicase]	.	.	.	.	.	.
BDEG_26126	852743454	BD_JEL423	name="hypothetical protein"	484987	485671	-	.	.	.	.	SigP4[DScore:0.601]	TMH:1	.
BDEG_20830	852737343	BD_JEL423	name="hypothetical protein"	2202220	2202921	+	PF00612.22|IQ[IQ calmodulin-binding motif]	.	.	.	.	.	.
BDEG_25096	852737045	BD_JEL423	name="hypothetical protein"	143279	146286	+	.	.	.	.	.	.	.
BDEG_26447	uniq_1605	BD_JEL423	name="hypothetical protein"	252433	254083	+	PF11754.3|Velvet[Velvet factor]	.	.	.	.	.	.
BDEG_21090	852743607	BD_JEL423	name="hypothetical protein"	2958380	2959156	+	PF11976.3|Rad60-SLD[Ubiquitin-2 like Rad60 SUMO-like];PF00240.18|ubiquitin[Ubiquitin family];PF01428.11|zf-AN1[AN1-like Zinc finger]	.	.	.	.	.	.
BDEG_21992	852737498	BD_JEL423	name="hypothetical protein"	888482	890599	-	PF00067.17|p450[Cytochrome P450]	.	.	.	.	TMH:1	ccx:COCOR_00795 cypA3; cytochrome P450
BDEG_20210	852741062	BD_JEL423	name="hypothetical protein"	579232	580345	-	.	.	.	.	.	.	.
BDEG_20037	852740947	BD_JEL423	name="hypothetical protein"	108881	111544	-	PF13967.1|RSN1_TM[Late exocytosis, associated with Golgi transport];PF02714.10|DUF221[Domain of unknown function DUF221];PF14703.1|DUF4463[Domain of unknown function (DUF4463)]	.	.	.	.	TMH:10	.
BDEG_22412	852740967	BD_JEL423	name="hypothetical protein"	2000934	2003254	+	PF00498.21|FHA[FHA domain];PF13639.1|zf-RING_2[Ring finger domain]	.	.	.	.	.	.
BDEG_20097	852737340	BD_JEL423	name="ATP-dependent chaperone ClpB"	254429	257933	-	PF00004.24|AAA[ATPase family associated with various cellular activities (AAA)];PF00158.21|Sigma54_activat[Sigma-54 interaction domain];PF07724.9|AAA_2[AAA domain (Cdc48 subfamily)];PF10431.4|ClpB_D2-small[C-terminal, D2-small domain, of ClpB protein];PF07728.9|AAA_5[AAA domain (dynein-related subfamily)]	.	GO:0006457;GO:0005524;GO:0051082;GO:0000002;GO:0010892;GO:0016887;GO:0030150	.	.	.	apg:APA12_17450 clpB; Clp protease ATP-binding subunit ClpB; K03695 ATP-dependent Clp protease ATP-binding subunit ClpB
BDEG_22652	852737633	BD_JEL423	name="hypothetical protein"	362183	364088	-	PF00069.20|Pkinase[Protein kinase domain];PF07714.12|Pkinase_Tyr[Protein tyrosine kinase]	.	.	.	.	.	.
BDEG_25472	852737812	BD_JEL423	name="hypothetical protein"	1159037	1160645	+	PF00335.15|Tetraspannin[Tetraspanin family]	.	.	.	.	TMH:5	ddi:DDB_G0269110 tspA; tetraspanin family protein; K06460 CD9 antigen
BDEG_27105	852742270	BD_JEL423	name="hypothetical protein"	889361	890221	+	PF12799.2|LRR_4[Leucine Rich repeats (2 copies)];PF14580.1|LRR_9[Leucine-rich repeat];PF13504.1|LRR_7[Leucine rich repeat]	.	.	.	.	.	.
BDEG_26537	852737943	BD_JEL423	name="hypothetical protein"	488620	489846	-	PF04061.9|ORMDL[ORMDL family]	.	.	.	.	TMH:3	.
BDEG_26107	852737195	BD_JEL423	name="hypothetical protein"	426947	431306	-	PF00069.20|Pkinase[Protein kinase domain];PF02149.14|KA1[Kinase associated domain 1];PF07714.12|Pkinase_Tyr[Protein tyrosine kinase]	.	.	.	.	.	.
BDEG_24519	852740794	BD_JEL423	name="GTP cyclohydrolase II"	151673	152601	-	PF00925.15|GTP_cyclohydro2[GTP cyclohydrolase II]	.	.	.	.	.	.
BDEG_24870	852737438	BD_JEL423	name="hypothetical protein"	1088135	1088875	+	PF07742.7|BTG[BTG family]	.	GO:0032502;GO:0050794;GO:0006979;GO:0005634;GO:0005515;GO:0043434;GO:0007283	.	.	.	ddi:DDB_G0285069 btg; anti-proliferative BTG domain-containing protein; K14443 protein Tob/BTG
BDEG_23275	852743479	BD_JEL423	name="hypothetical protein"	241756	242354	-	.	.	.	.	SigP4[DScore:0.885]	.	.
BDEG_20182	852741240	BD_JEL423	name="hypothetical protein"	494340	496973	+	PF00005.22|ABC_tran[ABC transporter];PF12848.2|ABC_tran_2[ABC transporter]	.	GO:0005524;GO:0016887	.	.	.	ddi:DDB_G0284047 abcF2; ABC transporter-related protein; K06185 ATP-binding cassette, subfamily F, member 2
BDEG_27958	852742109	BD_JEL423	name="hypothetical protein"	569425	572406	+	PF00069.20|Pkinase[Protein kinase domain];PF07714.12|Pkinase_Tyr[Protein tyrosine kinase]	.	.	.	.	.	.
BDEG_24122	852738218	BD_JEL423	name="ubiquitin-conjugating enzyme E2 15"	789236	790637	+	PF00179.21|UQ_con[Ubiquitin-conjugating enzyme]	EC:6.3.2.19[Ubiquitin--protein ligase.]	GO:0043687;GO:0019787;GO:0016579;GO:0019941;GO:0051246;GO:0004842	ko04141[Protein processing in endoplasmic reticulum];ko05012[Parkinson's disease]	.	.	vcn:VOLCADRAFT_106071 ubcA; ubiquitin conjugating enzyme E2; K10575 ubiquitin-conjugating enzyme E2 G1 [EC:6.3.2.19]
BDEG_23966	852741630	BD_JEL423	name="hypothetical protein"	350062	351602	-	.	.	.	.	.	.	.
BDEG_23697	852739217	BD_JEL423	name="hypothetical protein"	1432749	1434277	-	.	.	.	.	.	.	.
BDEG_24032	852739970	BD_JEL423	name="transaldolase"	545689	547828	+	TIGR00874[talAB: transaldolase];PF00923.14|Transaldolase[Transaldolase]	.	GO:0006098;GO:0004801;GO:0005737	.	.	.	son:SO_3546 tal; transaldolase B; K00616 transaldolase [EC:2.2.1.2]
BDEG_20205	852737895	BD_JEL423	name="hypothetical protein"	554399	558120	-	PF00560.28|LRR_1[Leucine Rich Repeat];PF13516.1|LRR_6[Leucine Rich repeat];PF12799.2|LRR_4[Leucine Rich repeats (2 copies)];PF13504.1|LRR_7[Leucine rich repeat];PF13855.1|LRR_8[Leucine rich repeat]	.	.	.	.	.	cae:SMB_G3316 inlA; ChW repeat-containing protein
BDEG_22146	852739319	BD_JEL423	name="hypothetical protein"	1325165	1326665	+	PF00804.20|Syntaxin[Syntaxin];PF05739.14|SNARE[SNARE domain]	.	.	.	.	TMH:1	ddi:DDB_G0289379 syn1A; t-SNARE family protein; K08486 syntaxin 1B/2/3
BDEG_28263	852738910	BD_JEL423	name="hypothetical protein"	453198	454652	-	PF09783.4|Vac_ImportDeg[Vacuolar import and degradation protein]	.	.	.	.	.	.
BDEG_27777	852737280	BD_JEL423	name="hypothetical protein"	791827	793259	+	PF00026.18|Asp[Eukaryotic aspartyl protease]	.	.	.	.	.	xtr:548353 pgc; progastricsin (pepsinogen C) (EC:3.4.23.3)
BDEG_21348	852737255	BD_JEL423	name="hypothetical protein"	3641162	3641749	+	.	.	.	.	.	TMH:1	.
BDEG_26824	852738682	BD_JEL423	name="hypothetical protein"	209193	211334	-	PF11617.3|Cu-binding_MopE[Protein metal binding site];PF01522.16|Polysacc_deac_1[Polysaccharide deacetylase]	.	.	.	SigP4[DScore:0.669]	.	.
BDEG_28051	852743573	BD_JEL423	name="chitin synthase"	782735	786147	-	PF13641.1|Glyco_tranf_2_3[Glycosyltransferase like family 2];PF13632.1|Glyco_trans_2_3[Glycosyl transferase family group 2];PF13506.1|Glyco_transf_21[Glycosyl transferase family 21];PF03142.10|Chitin_synth_2[Chitin synthase]	.	.	.	.	TMH:7	.
BDEG_20150	852741848	BD_JEL423	name="hypothetical protein"	399980	400670	-	PF04193.9|PQ-loop[PQ loop repeat]	.	.	.	.	TMH:4	.
BDEG_20787	852737451	BD_JEL423	name="hypothetical protein"	2099791	2100815	+	PF13886.1|DUF4203[Domain of unknown function (DUF4203)]	.	.	.	SigP4[DScore:0.883]	TMH:8	.
BDEG_25978	852743722	BD_JEL423	name="hypothetical protein"	78207	79052	-	PF03330.13|DPBB_1[Rare lipoprotein A (RlpA)-like double-psi beta-barrel]	.	.	.	SigP4[DScore:0.751]	.	.
BDEG_20147	852738348	BD_JEL423	name="hypothetical protein"	394659	395820	+	.	.	.	.	.	.	.
BDEG_24252	852741077	BD_JEL423	name="hypothetical protein"	1127823	1129036	+	PF00188.21|CAP[Cysteine-rich secretory protein family]	.	.	.	SigP4[DScore:0.730]	.	vcn:VOLCADRAFT_73740 lsg1; PR-1 like protein
BDEG_20445	852740590	BD_JEL423	name="hypothetical protein"	1207528	1210593	-	PF12341.3|DUF3639[Protein of unknown function (DUF3639)];PF00400.27|WD40[WD domain, G-beta repeat]	.	.	.	.	.	.
BDEG_26230	852742324	BD_JEL423	name="hypothetical protein"	760478	764427	+	PF02752.17|Arrestin_C[Arrestin (or S-antigen), C-terminal domain];PF00339.24|Arrestin_N[Arrestin (or S-antigen), N-terminal domain]	.	.	.	.	.	.
BDEG_23401	852737532	BD_JEL423	name="hypothetical protein"	593413	595543	+	PF01658.12|Inos-1-P_synth[Myo-inositol-1-phosphate synthase];PF07994.7|NAD_binding_5[Myo-inositol-1-phosphate synthase]	.	GO:0008654;GO:0006021;GO:0004512;GO:0005488	ko00562[Inositol phosphate metabolism]	.	.	ddi:DDB_G0285505 ino1; inositol-3-phosphate synthase; K01858 myo-inositol-1-phosphate synthase [EC:5.5.1.4]
BDEG_26813	852737282	BD_JEL423	name="hypothetical protein"	184788	185449	+	PF00011.16|HSP20[Hsp20/alpha crystallin family]	.	.	.	.	.	.
BDEG_24046	852740939	BD_JEL423	name="hypothetical protein"	588363	592686	+	PF04515.7|Choline_transpo[Plasma-membrane choline transporter]	.	.	.	.	TMH:8	.
BDEG_26472	852741151	BD_JEL423	name="pantoate-beta-alanine ligase"	328263	329476	-	TIGR00018[panC: pantoate--beta-alanine ligase];PF02569.10|Pantoate_ligase[Pantoate-beta-alanine ligase]	.	GO:0009058;GO:0016874	ko00770[Pantothenate and CoA biosynthesis]	.	.	cau:Caur_2207 panC; pantoate--beta-alanine ligase (EC:6.3.2.1); K01918 pantoate--beta-alanine ligase [EC:6.3.2.1]
BDEG_21778	uniq_1005	BD_JEL423	name="hypothetical protein"	326045	327296	-	PF00018.23|SH3_1[SH3 domain]	.	.	.	.	TMH:1	.
BDEG_22142	852742591	BD_JEL423	name="hypothetical protein"	1315762	1316692	+	PF03765.10|CRAL_TRIO_N[CRAL/TRIO, N-terminal domain];PF13716.1|CRAL_TRIO_2[Divergent CRAL/TRIO domain];PF00650.15|CRAL_TRIO[CRAL/TRIO domain]	.	.	.	.	.	.
BDEG_23359	852737228	BD_JEL423	name="hypothetical protein"	482051	485047	-	PF04082.13|Fungal_trans[Fungal specific transcription factor domain]	.	.	.	.	.	.
BDEG_26549	uniq_1618	BD_JEL423	name="hypothetical protein"	516411	517785	-	.	.	.	.	.	.	.
BDEG_26575	852743465	BD_JEL423	name="hypothetical protein"	598494	602877	+	.	.	.	.	.	.	.
BDEG_21985	852742080	BD_JEL423	name="hypothetical protein"	877811	878810	-	.	.	.	.	SigP4[DScore:0.790]	.	.
BDEG_25956	852737061	BD_JEL423	name="hypothetical protein"	26766	29183	-	.	.	.	.	.	.	.
BDEG_22209	852738516	BD_JEL423	name="hypothetical protein"	1467744	1468346	+	PF04667.12|Endosulfine[cAMP-regulated phosphoprotein/endosulfine conserved region]	.	.	.	.	.	.
BDEG_22014	uniq_1027	BD_JEL423	name="hypothetical protein"	946328	946690	-	.	.	.	.	.	TMH:1	.
BDEG_23533	uniq_1201	BD_JEL423	name="hypothetical protein"	948543	949814	-	.	.	.	.	.	.	.
BDEG_27176	852737144	BD_JEL423	name="hypothetical protein"	89123	90634	+	.	.	.	.	SigP4[DScore:0.564]	.	.
BDEG_21059	uniq_1391	BD_JEL423	name="hypothetical protein"	2857411	2858561	+	.	.	.	.	.	.	.
BDEG_20891	852738148	BD_JEL423	name="hypothetical protein"	2392346	2397565	-	PF00788.18|RA[Ras association (RalGDS/AF-6) domain];PF00169.24|PH[PH domain]	.	.	.	SigP4[DScore:0.572]	.	.
BDEG_20304	852743461	BD_JEL423	name="hypothetical protein"	816549	817855	+	.	.	.	.	SigP4[DScore:0.716]	TMH:1	.
BDEG_20410	852740054	BD_JEL423	name="hypothetical protein"	1105088	1105942	-	PF02221.10|E1_DerP2_DerF2[ML domain]	.	.	.	SigP4[DScore:0.842]	TMH:1	.
BDEG_20943	852737285	BD_JEL423	name="hypothetical protein"	2535959	2537328	+	.	.	.	.	.	.	.
BDEG_28282	852743547	BD_JEL423	name="hypothetical protein"	500361	501457	+	.	.	.	.	.	.	.
BDEG_21284	852741833	BD_JEL423	name="hypothetical protein"	3454286	3458453	+	PF00069.20|Pkinase[Protein kinase domain];PF07714.12|Pkinase_Tyr[Protein tyrosine kinase]	.	GO:0004672	.	.	.	.
BDEG_28312	uniq_1505	BD_JEL423	name="hypothetical protein"	28157	30269	+	.	.	.	.	.	.	.
BDEG_28314	852740209	BD_JEL423	name="hypothetical protein"	34249	34898	-	PF00582.21|Usp[Universal stress protein family]	.	.	.	.	.	.
BDEG_23368	852743864	BD_JEL423	name="hypothetical protein"	512510	513827	-	.	.	.	.	.	TMH:1	.
BDEG_23271	852740127	BD_JEL423	name="hypothetical protein"	227967	229705	-	.	.	.	.	.	TMH:7	.
BDEG_22415	852741048	BD_JEL423	name="5-aminolevulinic acid synthase"	2007725	2009936	+	PF00155.16|Aminotran_1_2[Aminotransferase class I and II];PF01212.16|Beta_elim_lyase[Beta-eliminating lyase];PF01053.15|Cys_Met_Meta_PP[Cys/Met metabolism PLP-dependent enzyme];PF00266.14|Aminotran_5[Aminotransferase class-V];TIGR01821[5aminolev_synth: 5-aminolevulinic acid synthase]	.	GO:0008152;GO:0016740	ko00860[Porphyrin and chlorophyll metabolism]	.	.	.
BDEG_20744	852743536	BD_JEL423	name="hypothetical protein"	1970667	1971743	+	.	.	.	.	.	TMH:1	.
BDEG_20173	852743610	BD_JEL423	name="hypothetical protein"	464567	466252	+	.	.	.	.	.	TMH:5	.
BDEG_25218	uniq_1098	BD_JEL423	name="hypothetical protein"	504446	506307	+	PF00135.23|COesterase[Carboxylesterase family];PF07859.8|Abhydrolase_3[alpha/beta hydrolase fold]	.	.	.	SigP4[DScore:0.611]	.	.
BDEG_26181	852740354	BD_JEL423	name="hypothetical protein"	639908	641127	+	PF10176.4|DUF2370[Protein of unknown function (DUF2370)]	.	.	.	.	TMH:2	.
BDEG_27638	852737029	BD_JEL423	name="hypothetical protein"	423665	425618	-	PF00665.21|rve[Integrase core domain]	.	.	.	.	.	.
BDEG_20480	852740655	BD_JEL423	name="hypothetical protein"	1316259	1317940	+	PF04383.8|KilA-N[KilA-N domain]	.	GO:0006807;GO:0003677;GO:0044238;GO:0044237	.	.	.	.
BDEG_26889	852738549	BD_JEL423	name="hypothetical protein"	361617	362485	+	.	.	.	.	SigP4[DScore:0.789]	.	.
BDEG_23849	852737045	BD_JEL423	name="hypothetical protein"	13346	15787	-	.	.	.	.	.	.	.
BDEG_21344	852742777	BD_JEL423	name="hypothetical protein"	3629404	3631924	+	PF00320.22|GATA[GATA zinc finger]	.	GO:0050794;GO:0003677;GO:0046872	.	.	.	sor:SOR_1583 monX; cell wall surface anchor family protein
BDEG_25080	852737045	BD_JEL423	name="hypothetical protein"	96097	98453	+	.	.	.	.	.	.	.
BDEG_25348	852743848	BD_JEL423	name="hypothetical protein"	843229	845573	-	.	.	.	.	SigP4[DScore:0.870]	.	.
BDEG_27324	852739904	BD_JEL423	name="hypothetical protein"	486933	490982	-	PF00225.18|Kinesin[Kinesin motor domain]	.	.	.	.	.	xtr:100127668 kif6; kinesin family member 6; K10397 kinesin family member 6/9
BDEG_23009	852739151	BD_JEL423	name="hypothetical protein"	1362445	1366571	+	PF03731.10|Ku_N[Ku70/Ku80 N-terminal alpha/beta domain];TIGR00578[ku70: ATP-dependent DNA helicase II, 70 kDa subunit (ku70)];PF02735.11|Ku[Ku70/Ku80 beta-barrel domain];PF03730.9|Ku_C[Ku70/Ku80 C-terminal arm]	.	.	.	.	.	.
BDEG_27173	852737558	BD_JEL423	name="hypothetical protein"	81396	82993	-	PF03663.9|Glyco_hydro_76[Glycosyl hydrolase family 76]	.	.	.	SigP4[DScore:0.900]	TMH:1	.
BDEG_26843	852739403	BD_JEL423	name="hypothetical protein"	257535	259220	-	PF08022.7|FAD_binding_8[FAD-binding domain];PF00970.19|FAD_binding_6[Oxidoreductase FAD-binding domain];PF08030.7|NAD_binding_6[Ferric reductase NAD binding domain];PF01794.14|Ferric_reduct[Ferric reductase like transmembrane component]	.	.	.	.	TMH:5	ddi:DDB_G0289653 noxA; flavocytochrome b large subunit
BDEG_27959	852743731	BD_JEL423	name="hypothetical protein"	572791	573533	-	.	.	.	.	.	TMH:1	.
BDEG_26382	852737013	BD_JEL423	name="hypothetical protein"	98895	101873	+	PF03572.13|Peptidase_S41[Peptidase family S41]	.	.	.	SigP4[DScore:0.796]	.	.
BDEG_20540	852740551	BD_JEL423	name="hypothetical protein"	1465934	1469969	-	PF04935.7|SURF6[Surfeit locus protein 6];PF15459.1|RRP14[60S ribosome biogenesis protein Rrp14]	.	.	.	.	.	.
BDEG_25021	852741114	BD_JEL423	name="hypothetical protein"	1486035	1487654	+	PF01239.17|PPTA[Protein prenyltransferase alpha subunit repeat]	.	.	.	SigP4[DScore:0.681]	.	.
BDEG_20364	852737326	BD_JEL423	name="hypothetical protein"	985539	986558	+	.	.	.	.	SigP4[DScore:0.836]	.	.
BDEG_23410	852737064	BD_JEL423	name="hypothetical protein"	623035	625617	+	.	.	.	.	.	.	.
BDEG_23345	uniq_1182	BD_JEL423	name="hypothetical protein"	449612	452342	+	.	.	.	.	.	TMH:1	.
BDEG_24436	852740938	BD_JEL423	name="hypothetical protein"	1614719	1615666	-	PF01762.16|Galactosyl_T[Galactosyltransferase]	.	.	.	.	TMH:1	.
BDEG_28545	852739754	BD_JEL423	name="hypothetical protein"	143900	146220	-	PF00264.15|Tyrosinase[Common central domain of tyrosinase]	.	.	.	SigP4[DScore:0.752]	.	ase:ACPL_5017 griF; tyrosinase (EC:1.14.18.1)
BDEG_21336	852737225	BD_JEL423	name="hypothetical protein"	3604397	3606058	+	.	.	.	.	.	.	.
BDEG_28033	852739645	BD_JEL423	name="hypothetical protein"	749472	750125	-	.	.	.	.	.	TMH:1	.
BDEG_27516	uniq_1145	BD_JEL423	name="hypothetical protein"	87416	88870	+	.	.	.	.	SigP4[DScore:0.863]	.	.
BDEG_22058	852739306	BD_JEL423	name="hypothetical protein"	1064887	1067147	+	PF00250.13|Fork_head[Fork head domain]	.	.	.	.	.	.
BDEG_28507	852737066	BD_JEL423	name="hypothetical protein"	19468	20412	-	.	.	.	.	.	.	.
BDEG_25486	852738867	BD_JEL423	name="hypothetical protein"	1189285	1191887	+	.	.	.	.	.	TMH:1	.
BDEG_23286	852740593	BD_JEL423	name="hypothetical protein"	275712	277004	+	PF10032.4|Pho88[Phosphate transport (Pho88)]	.	.	.	.	TMH:3	.
BDEG_20882	852738743	BD_JEL423	name="hypothetical protein"	2356936	2361018	-	PF12796.2|Ank_2[Ankyrin repeats (3 copies)];PF13637.1|Ank_4[Ankyrin repeats (many copies)];PF00023.25|Ank[Ankyrin repeat];PF03009.12|GDPD[Glycerophosphoryl diester phosphodiesterase family]	.	.	.	.	.	.
BDEG_28413	uniq_1521	BD_JEL423	name="hypothetical protein"	274550	276082	+	.	.	.	.	.	.	ddi:DDB_G0269610 gxcT; C2H2-type zinc finger-containing protein
BDEG_22280	852739685	BD_JEL423	name="hypothetical protein"	1650622	1652625	+	PF00957.16|Synaptobrevin[Synaptobrevin]	.	.	.	.	TMH:1	.
BDEG_25529	852737785	BD_JEL423	name="hypothetical protein"	1291797	1301895	-	PF12449.3|DUF3684[Protein of unknown function (DUF3684)]	.	.	.	.	.	.
BDEG_23237	852738333	BD_JEL423	name="hypothetical protein"	143924	145226	-	PF04116.8|FA_hydroxylase[Fatty acid hydroxylase superfamily];PF00173.23|Cyt-b5[Cytochrome b5-like Heme/Steroid binding domain]	.	.	.	.	TMH:3	.
BDEG_25501	852739019	BD_JEL423	name="hypothetical protein"	1218668	1220000	-	PF01926.18|MMR_HSR1[50S ribosome-binding GTPase];PF04548.11|AIG1[AIG1 family];PF00735.13|Septin[Septin]	.	.	.	.	.	.
BDEG_22492	852737045	BD_JEL423	name="hypothetical protein"	2216351	2218695	+	.	.	.	.	.	.	.
BDEG_22790	852740819	BD_JEL423	name="dynein light chain 2, cytoplasmic"	738373	738874	-	PF01221.13|Dynein_light[Dynein light chain type 1]	EC:3.6.1.3[Adenosinetriphosphatase.]	GO:0007018;GO:0005868;GO:0003777;GO:0005737;GO:0042623	.	.	.	dme:Dmel_CG6998 ctp; cut up (EC:3.6.1.3); K10418 dynein light chain LC8-type
BDEG_22766	852742189	BD_JEL423	name="hypothetical protein"	677981	681198	+	.	.	.	.	.	.	.
BDEG_21101	852737900	BD_JEL423	name="hypothetical protein"	2986191	2987387	+	PF08559.5|Cut8_C[Cut8 six-helix bundle];PF14483.1|Cut8_M[Cut8 dimerisation domain]	.	.	.	.	.	.
BDEG_21451	852738167	BD_JEL423	name="hypothetical protein"	3931912	3933705	-	PF00320.22|GATA[GATA zinc finger]	.	.	.	.	.	sni:INV104_15160 psrP; cell wall surface anchored protein
BDEG_28475	852741905	BD_JEL423	name="hypothetical protein"	437437	438696	+	PF12171.3|zf-C2H2_jaz[Zinc-finger double-stranded RNA-binding];PF12874.2|zf-met[Zinc-finger of C2H2 type];PF12756.2|zf-C2H2_2[C2H2 type zinc-finger (2 copies)]	.	.	.	.	.	.
BDEG_20356	852738752	BD_JEL423	name="hypothetical protein"	961967	964152	-	PF04981.8|NMD3[NMD3 family]	.	.	ko03013[RNA transport]	.	.	ddi:DDB_G0271306 nmd3; 60S ribosomal export protein; K07562 nonsense-mediated mRNA decay protein 3
BDEG_20058	852743545	BD_JEL423	name="hypothetical protein"	163959	164642	-	.	.	.	.	.	.	.
BDEG_21671	852737293	BD_JEL423	name="hypothetical protein"	47727	50400	+	PF00621.15|RhoGEF[RhoGEF domain];PF15411.1|PH_10[Pleckstrin homology domain];PF00564.19|PB1[PB1 domain]	.	.	.	.	.	smp:SMAC_07448 cdc24; CDC24 protein; K11236 cell division control protein 24
BDEG_22364	852741140	BD_JEL423	name="hypothetical protein"	1855207	1857754	+	PF01080.12|Presenilin[Presenilin];PF01753.13|zf-MYND[MYND finger]	.	.	.	.	TMH:7	.
BDEG_26668	852741860	BD_JEL423	name="hypothetical protein"	824754	828296	+	.	.	.	.	.	.	sne:SPN23F_17820 psrP; cell wall surface anchored protein
BDEG_25783	852741856	BD_JEL423	name="hypothetical protein"	607032	609436	+	PF00003.17|7tm_3[7 transmembrane sweet-taste receptor of 3 GCPR]	.	.	.	.	TMH:5	.
BDEG_26127	852737873	BD_JEL423	name="hypothetical protein"	485573	487804	+	PF14661.1|HAUS6_N[HAUS augmin-like complex subunit 6 N-terminus]	.	.	.	SigP4[DScore:0.571]	.	.
BDEG_22288	852738512	BD_JEL423	name="hypothetical protein"	1666437	1669448	-	PF03399.11|SAC3_GANP[SAC3/GANP/Nin1/mts3/eIF-3 p25 family]	.	.	.	.	.	.
BDEG_28146	852743992	BD_JEL423	name="hypothetical protein"	162333	166160	-	.	.	.	.	.	.	.
BDEG_28234	852742089	BD_JEL423	name="hypothetical protein"	372420	373871	+	.	.	.	.	.	TMH:1	.
BDEG_20231	uniq_1307	BD_JEL423	name="hypothetical protein"	622471	623190	+	PF00271.26|Helicase_C[Helicase conserved C-terminal domain]	.	.	.	.	.	.
BDEG_26688	uniq_1627	BD_JEL423	name="hypothetical protein"	868107	869158	+	.	.	.	.	.	.	.
BDEG_24258	852741762	BD_JEL423	name="hypothetical protein"	1138064	1138603	-	PF10164.4|DUF2367[Uncharacterized conserved protein (DUF2367)]	.	.	.	.	TMH:1	.
BDEG_28667	852737045	BD_JEL423	name="hypothetical protein"	51	863	+	.	.	.	.	.	.	.
BDEG_22332	852740414	BD_JEL423	name="hypothetical protein"	1771805	1772551	+	PF13302.1|Acetyltransf_3[Acetyltransferase (GNAT) domain]	.	GO:0008415	.	.	.	lie:LIF_A2657 rimL; acetyltransferase
BDEG_25015	852737573	BD_JEL423	name="hypothetical protein"	1470614	1473020	-	PF01417.15|ENTH[ENTH domain]	.	.	.	.	.	.
BDEG_20357	852740284	BD_JEL423	name="hypothetical protein"	964445	965050	+	PF08477.8|Miro[Miro-like protein];PF00009.22|GTP_EFTU[Elongation factor Tu GTP binding domain];TIGR00231[small_GTP: small GTP-binding protein domain];PF00025.16|Arf[ADP-ribosylation factor family];PF00071.17|Ras[Ras family]	.	.	ko05212[Pancreatic cancer]	.	.	aag:AaeL_AAEL014749 ral; K07834 Ras-related protein Ral-A
BDEG_26880	852738454	BD_JEL423	name="hypothetical protein"	340260	345710	+	PF00560.28|LRR_1[Leucine Rich Repeat];PF12799.2|LRR_4[Leucine Rich repeats (2 copies)];PF13516.1|LRR_6[Leucine Rich repeat];PF00069.20|Pkinase[Protein kinase domain];PF13855.1|LRR_8[Leucine rich repeat];PF07714.12|Pkinase_Tyr[Protein tyrosine kinase]	.	.	.	.	TMH:1	ddi:DDB_G0281899 drkC; DRK subfamily protein kinase
BDEG_20287	uniq_1314	BD_JEL423	name="hypothetical protein"	762216	762885	-	PF14259.1|RRM_6[RNA recognition motif (a.k.a. RRM, RBD, or RNP domain)];PF13893.1|RRM_5[RNA recognition motif. (a.k.a. RRM, RBD, or RNP domain)];PF00076.17|RRM_1[RNA recognition motif. (a.k.a. RRM, RBD, or RNP domain)]	.	GO:0005488	.	.	.	rba:RB10458 grp; RNA-binding protein
BDEG_23894	852737299	BD_JEL423	name="hypothetical protein"	139720	140493	-	PF08238.7|Sel1[Sel1 repeat]	.	.	.	.	.	.
BDEG_26913	852738681	BD_JEL423	name="hypothetical protein"	415704	418789	+	PF00412.17|LIM[LIM domain]	.	.	.	.	.	ddi:DDB_G0274109 paxB; hypothetical protein; K05760 paxillin
BDEG_23012	852740251	BD_JEL423	name="hypothetical protein"	1370924	1372276	+	PF10453.4|NUFIP1[Nuclear fragile X mental retardation-interacting protein 1 (NUFIP1)]	.	.	.	.	.	.
BDEG_27111	852739102	BD_JEL423	name="hypothetical protein"	914519	915678	-	PF00179.21|UQ_con[Ubiquitin-conjugating enzyme]	.	GO:0016020;GO:0019538	ko04141[Protein processing in endoplasmic reticulum];ko05012[Parkinson's disease]	.	TMH:1	.
BDEG_23485	852737426	BD_JEL423	name="hypothetical protein"	830345	833755	+	PF13894.1|zf-C2H2_4[C2H2-type zinc finger];PF00096.21|zf-C2H2[Zinc finger, C2H2 type];PF13465.1|zf-H2C2_2[Zinc-finger double domain]	.	.	.	.	.	acs:100560696 gli2; GLI family zinc finger 2; K06230 zinc finger protein GLI
BDEG_24655	852742648	BD_JEL423	name="hypothetical protein"	545119	548410	-	PF04145.10|Ctr[Ctr copper transporter family]	.	.	.	SigP4[DScore:0.887]	TMH:2	vcn:VOLCADRAFT_59175 ctr1; transmembrane copper transporter; K14686 solute carrier family 31 (copper transporter), member 1
BDEG_21191	852740301	BD_JEL423	name="hypothetical protein"	3233838	3235360	+	PF07200.8|Mod_r[Modifier of rudimentary (Mod(r)) protein]	.	.	.	.	.	ddi:DDB_G0269510 vps37; Modifier of rudimentary family protein; K12185 ESCRT-I complex subunit VPS37
BDEG_22196	852741011	BD_JEL423	name="hypothetical protein"	1437380	1440127	-	PF00481.16|PP2C[Protein phosphatase 2C]	.	.	.	.	.	.
BDEG_21070	852743564	BD_JEL423	name="hypothetical protein"	2891717	2892307	+	PF02297.12|COX6B[Cytochrome oxidase c subunit VIb]	.	GO:0004129;GO:0005739	ko05016[Huntington's disease];ko04260[Cardiac muscle contraction];ko05010[Alzheimer's disease];ko05012[Parkinson's disease]	.	.	.
BDEG_20040	852742357	BD_JEL423	name="40S ribosomal protein"	116768	117454	-	PF03297.10|Ribosomal_S25[S25 ribosomal protein]	.	.	.	.	.	xla:446309 rps25; ribosomal protein S25; K02975 small subunit ribosomal protein S25e
BDEG_23645	uniq_1215	BD_JEL423	name="hypothetical protein"	1294873	1295241	-	.	.	.	.	SigP4[DScore:0.857]	.	.
BDEG_22472	852737013	BD_JEL423	name="hypothetical protein"	2165222	2168346	+	PF03572.13|Peptidase_S41[Peptidase family S41]	.	.	.	SigP4[DScore:0.802]	.	.
BDEG_26122	852740352	BD_JEL423	name="hypothetical protein"	470401	473222	-	.	.	.	.	.	TMH:11	.
BDEG_22867	852743677	BD_JEL423	name="hypothetical protein"	958398	959244	-	.	.	.	.	.	.	.
BDEG_21681	852737077	BD_JEL423	name="hypothetical protein"	75472	75771	+	.	.	.	.	.	.	.
BDEG_20904	852738411	BD_JEL423	name="hypothetical protein"	2424453	2426814	+	PF00005.22|ABC_tran[ABC transporter];PF01061.19|ABC2_membrane[ABC-2 type transporter]	.	.	.	.	TMH:6	.
BDEG_28414	852742197	BD_JEL423	name="hypothetical protein"	276775	278646	+	PF05397.7|Med15_fungi[Mediator complex subunit 15]	.	.	.	.	.	ddi:DDB_G0275733 med26; hypothetical protein
BDEG_26969	852743657	BD_JEL423	name="hypothetical protein"	551492	552805	+	PF00503.15|G-alpha[G-protein alpha subunit];PF00025.16|Arf[ADP-ribosylation factor family]	.	GO:0007186;GO:0007165;GO:0005525;GO:0004871	.	.	.	.
BDEG_22774	uniq_1255	BD_JEL423	name="hypothetical protein"	699295	701749	-	PF02128.10|Peptidase_M36[Fungalysin metallopeptidase (M36)]	.	.	.	SigP4[DScore:0.830]	.	.
BDEG_23419	852737532	BD_JEL423	name="hypothetical protein"	648261	650350	+	PF01658.12|Inos-1-P_synth[Myo-inositol-1-phosphate synthase];PF07994.7|NAD_binding_5[Myo-inositol-1-phosphate synthase]	.	GO:0008654;GO:0006021;GO:0004512;GO:0005488	ko00562[Inositol phosphate metabolism]	.	.	ddi:DDB_G0285505 ino1; inositol-3-phosphate synthase; K01858 myo-inositol-1-phosphate synthase [EC:5.5.1.4]
BDEG_21779	852739795	BD_JEL423	name="hypothetical protein"	328928	330898	-	PF00018.23|SH3_1[SH3 domain]	.	.	.	SigP4[DScore:0.666]	TMH:1	.
BDEG_27361	852737933	BD_JEL423	name="hypothetical protein"	596953	597745	-	PF01883.14|DUF59[Domain of unknown function DUF59]	.	.	.	.	.	.
BDEG_21667	852737033	BD_JEL423	name="hypothetical protein"	37696	42326	-	PF00005.22|ABC_tran[ABC transporter];PF00664.18|ABC_membrane[ABC transporter transmembrane region]	.	.	.	.	TMH:12	.
BDEG_25979	852737176	BD_JEL423	name="hypothetical protein"	80800	82509	+	PF00046.24|Homeobox[Homeobox domain]	.	.	.	.	.	.
BDEG_22771	852741282	BD_JEL423	name="hypothetical protein"	690391	691711	+	.	.	.	.	.	TMH:2	.
BDEG_26202	852742050	BD_JEL423	name="hypothetical protein"	692343	693251	+	.	.	GO:0005622;GO:0008270	.	.	.	.
BDEG_27162	uniq_1674	BD_JEL423	name="hypothetical protein"	56195	58352	-	.	.	.	.	.	TMH:1	.
BDEG_20119	852742595	BD_JEL423	name="hypothetical protein"	315246	316800	-	PF01694.17|Rhomboid[Rhomboid family]	.	.	.	.	TMH:7	.
BDEG_23646	852741038	BD_JEL423	name="hypothetical protein"	1298289	1301908	-	PF00887.14|ACBP[Acyl CoA binding protein]	.	GO:0005634;GO:0019915;GO:0005829;GO:0006631;GO:0000062	.	.	.	.
BDEG_28123	852738468	BD_JEL423	name="hypothetical protein"	98100	98926	-	PF01381.17|HTH_3[Helix-turn-helix];PF08523.5|MBF1[Multiprotein bridging factor 1]	.	.	.	.	.	xla:444060 edf1; endothelial differentiation-related factor 1 homolog; K03627 putative transcription factor
BDEG_20538	852738130	BD_JEL423	name="hypothetical protein"	1461967	1463246	-	.	.	.	.	.	.	.
BDEG_24267	852742449	BD_JEL423	name="hypothetical protein"	1157955	1160566	-	.	.	.	.	.	.	ame:724515 mud; mushroom body defect
BDEG_20673	852740696	BD_JEL423	name="hypothetical protein"	1799042	1803522	-	PF00069.20|Pkinase[Protein kinase domain];PF07714.12|Pkinase_Tyr[Protein tyrosine kinase]	.	.	ko04970[Salivary secretion];ko05146[Amoebiasis];ko04740[Olfactory transduction];ko04540[Gap junction];ko04340[Hedgehog signaling pathway];ko04962[Vasopressin-regulated water reabsorption];ko04062[Chemokine signaling pathway];ko04910[Insulin signaling pathway];ko04976[Bile secretion];ko04916[Melanogenesis];ko04114[Oocyte meiosis];ko04113[Meiosis - yeast];ko04912[GnRH signaling pathway];ko04914[Pro…	.	.	ddi:DDB_G0283907 pkaC; PKA family protein kinase; K04345 protein kinase A [EC:2.7.11.11]
BDEG_24962	852737042	BD_JEL423	name="hypothetical protein"	1321548	1323247	-	.	.	.	.	.	.	.
BDEG_27106	852743495	BD_JEL423	name="hypothetical protein"	890523	892765	+	PF13894.1|zf-C2H2_4[C2H2-type zinc finger];PF00096.21|zf-C2H2[Zinc finger, C2H2 type];PF13465.1|zf-H2C2_2[Zinc-finger double domain]	.	.	.	.	.	acs:100555296 mtf1; metal-regulatory transcription factor 1
BDEG_21026	852742307	BD_JEL423	name="hypothetical protein"	2767671	2768996	+	.	.	.	.	.	TMH:1	.
BDEG_22123	852737013	BD_JEL423	name="hypothetical protein"	1265337	1268350	-	PF03572.13|Peptidase_S41[Peptidase family S41]	.	.	.	SigP4[DScore:0.827]	TMH:1	.
BDEG_23278	852742205	BD_JEL423	name="hypothetical protein"	253951	257481	+	.	.	.	.	.	.	.
BDEG_20824	852741993	BD_JEL423	name="hypothetical protein"	2185853	2187877	+	PF13894.1|zf-C2H2_4[C2H2-type zinc finger]	.	.	.	.	.	.
BDEG_22331	852737694	BD_JEL423	name="hypothetical protein"	1769685	1771127	+	PF14494.1|DUF4436[Domain of unknown function (DUF4436)]	.	.	.	.	TMH:2	.
BDEG_25217	852743817	BD_JEL423	name="hypothetical protein"	500523	504436	-	.	.	.	.	.	.	.
BDEG_26641	852739541	BD_JEL423	name="hypothetical protein"	763079	765294	-	PF00170.16|bZIP_1[bZIP transcription factor];PF07716.10|bZIP_2[Basic region leucine zipper]	.	GO:0005488	.	.	.	.
BDEG_21233	uniq_1406	BD_JEL423	name="hypothetical protein"	3322388	3323007	-	.	.	.	.	.	.	.
BDEG_20642	852738517	BD_JEL423	name="hypothetical protein"	1727761	1728878	-	PF04900.7|Fcf1[Fcf1]	.	.	.	.	.	xla:414656 fcf1; FCF1 small subunit (SSU) processome component homolog; K14566 U3 small nucleolar RNA-associated protein 24
BDEG_28231	852737097	BD_JEL423	name="chitin synthase"	365828	368470	-	PF08407.6|Chitin_synth_1N[Chitin synthase N-terminal];PF01644.12|Chitin_synth_1[Chitin synthase];PF13632.1|Glyco_trans_2_3[Glycosyl transferase family group 2];PF03142.10|Chitin_synth_2[Chitin synthase]	.	.	.	.	TMH:7	.
BDEG_23173	852737693	BD_JEL423	name="hypothetical protein"	1783182	1784349	+	.	.	.	.	.	.	.
BDEG_27020	852739907	BD_JEL423	name="hypothetical protein"	667700	668698	-	PF00808.18|CBFD_NFYB_HMF[Histone-like transcription factor (CBF/NF-Y) and archaeal histone]	.	.	.	.	.	.
BDEG_23532	uniq_1200	BD_JEL423	name="hypothetical protein"	946568	948081	-	.	.	.	.	.	TMH:2	.
BDEG_20311	uniq_1317	BD_JEL423	name="hypothetical protein"	839106	839663	-	.	.	.	.	.	.	.
BDEG_27282	852741664	BD_JEL423	name="hypothetical protein"	364865	373850	-	.	.	.	.	.	TMH:1	.
BDEG_24863	uniq_1469	BD_JEL423	name="hypothetical protein"	1072810	1074253	+	.	.	.	.	.	.	pfs:PFLU5927 algP1; transcriptional regulatory protein algp (alginate regulatory protein algr3)
BDEG_23141	852737280	BD_JEL423	name="hypothetical protein"	1708845	1711091	-	PF00026.18|Asp[Eukaryotic aspartyl protease]	.	.	.	.	.	.
BDEG_26548	852743788	BD_JEL423	name="hypothetical protein"	512767	516108	-	.	.	.	.	.	.	.
BDEG_24956	uniq_1479	BD_JEL423	name="hypothetical protein"	1309532	1310898	-	PF04774.10|HABP4_PAI-RBP1[Hyaluronan / mRNA binding family]	.	.	.	.	.	.
BDEG_24867	852738020	BD_JEL423	name="hypothetical protein"	1078702	1082338	-	.	.	.	.	.	.	.
BDEG_23125	uniq_1287	BD_JEL423	name="hypothetical protein"	1672145	1673072	+	PF08477.8|Miro[Miro-like protein];TIGR00231[small_GTP: small GTP-binding protein domain];PF00071.17|Ras[Ras family]	.	GO:0016020;GO:0007264;GO:0005622;GO:0005525	ko04360[Axon guidance];ko04620[Toll-like receptor signaling pathway];ko04664[Fc epsilon RI signaling pathway];ko04810[Regulation of actin cytoskeleton];ko04666[Fc gamma R-mediated phagocytosis];ko04662[B cell receptor signaling pathway];ko04062[Chemokine signaling pathway];ko05200[Pathways in cancer];ko05131[Shigellosis];ko04650[Natural killer cell mediated cytotoxicity];ko04670[Leukocyte transen…	SigP4[DScore:0.583]	.	xtr:100101726 rac3; ras-related C3 botulinum toxin substrate 3 (rho family, small GTP binding protein Rac3); K07861 Ras-related C3 botulinum toxin substrate 3
BDEG_20933	852741989	BD_JEL423	name="hypothetical protein"	2506169	2510267	-	.	.	.	.	.	.	.
BDEG_21450	852739456	BD_JEL423	name="hypothetical protein"	3930579	3930931	-	PF05254.7|UPF0203[Uncharacterised protein family (UPF0203)]	.	.	.	.	.	.
BDEG_27315	uniq_1689	BD_JEL423	name="hypothetical protein"	462762	463727	+	.	.	.	.	.	.	.
BDEG_21998	852739584	BD_JEL423	name="hypothetical protein"	908721	910779	-	PF00089.21|Trypsin[Trypsin];PF00595.19|PDZ[PDZ domain (Also known as DHR or GLGF)];PF13365.1|Trypsin_2[Trypsin-like peptidase domain];PF13180.1|PDZ_2[PDZ domain]	.	.	.	SigP4[DScore:0.501]	TMH:1	sys:SYNPCCN_1429 hhoB; protease
BDEG_27449	852739523	BD_JEL423	name="hypothetical protein"	834145	836742	+	PF00175.16|NAD_binding_1[Oxidoreductase NAD-binding domain];PF00667.15|FAD_binding_1[FAD binding domain];PF00258.20|Flavodoxin_1[Flavodoxin]	.	.	.	.	.	.
BDEG_25722	852738940	BD_JEL423	name="histone H3"	446593	447298	-	PF00125.19|Histone[Core histone H2A/H2B/H3/H4]	.	GO:0001740;GO:0003677;GO:0006281;GO:0006334;GO:0007420;GO:0008360;GO:0007155;GO:0009725;GO:0000786	.	.	.	.
BDEG_22237	852738644	BD_JEL423	name="hypothetical protein"	1534567	1535800	+	.	.	.	.	.	TMH:1	.
BDEG_28116	852741292	BD_JEL423	name="hypothetical protein"	88507	89681	+	PF02656.10|DUF202[Domain of unknown function (DUF202)]	.	.	.	.	TMH:3	.
BDEG_27047	852739511	BD_JEL423	name="tubulin binding cofactor A"	729302	730479	+	PF02970.11|TBCA[Tubulin binding cofactor A]	.	.	.	.	.	.
BDEG_24236	852738928	BD_JEL423	name="hypothetical protein"	1082157	1082540	+	PF01521.15|Fe-S_biosyn[Iron-sulphur cluster biosynthesis];TIGR00049[TIGR00049: iron-sulfur cluster assembly accessory protein]	.	.	.	.	.	.
BDEG_23904	uniq_1542	BD_JEL423	name="hypothetical protein"	164902	165386	-	.	.	.	.	.	.	.
BDEG_20737	uniq_1363	BD_JEL423	name="hypothetical protein"	1959264	1959973	+	.	.	.	.	.	.	.
BDEG_22611	852740159	BD_JEL423	name="hypothetical protein"	248902	250325	+	PF01885.11|PTS_2-RNA[RNA 2'-phosphotransferase, Tpt1 / KptA family]	.	GO:0008415	.	.	.	.
BDEG_25720	852737197	BD_JEL423	name="plasma-membrane proton-efflux P-type ATPase"	439524	444597	-	TIGR01494[ATPase_P-type: HAD ATPase, P-type, family IC];PF00690.21|Cation_ATPase_N[Cation transporter/ATPase, N-terminus];TIGR01647[ATPase-IIIA_H: plasma-membrane proton-efflux P-type ATPase];PF00702.21|Hydrolase[haloacid dehalogenase-like hydrolase];PF00122.15|E1-E2_ATPase[E1-E2 ATPase];PF12710.2|HAD[haloacid dehalogenase-like hydrolase]	.	GO:0016020;GO:0008152;GO:0015662;GO:0000166	.	.	TMH:7	.
BDEG_24409	852741636	BD_JEL423	name="hypothetical protein"	1550869	1553598	-	.	.	.	.	.	.	.
BDEG_23825	uniq_1236	BD_JEL423	name="hypothetical protein"	1743863	1746015	-	.	.	.	.	.	.	sni:INV104_15160 psrP; cell wall surface anchored protein
BDEG_20947	852737236	BD_JEL423	name="hypothetical protein"	2542683	2543540	+	PF13391.1|HNH_2[HNH endonuclease]	.	.	.	.	.	.
BDEG_20644	852738508	BD_JEL423	name="hypothetical protein"	1732060	1735339	+	PF05794.8|Tcp11[T-complex protein 11]	.	.	.	.	.	.
BDEG_23641	852743724	BD_JEL423	name="hypothetical protein"	1284489	1286435	+	PF00264.15|Tyrosinase[Common central domain of tyrosinase]	.	.	.	SigP4[DScore:0.912]	.	ase:ACPL_5017 griF; tyrosinase (EC:1.14.18.1)
BDEG_26894	852743763	BD_JEL423	name="hypothetical protein"	372390	373794	+	.	.	.	.	.	.	.
BDEG_21468	852740008	BD_JEL423	name="hypothetical protein"	3973893	3974352	+	PF05038.8|Cytochrom_B558a[Cytochrome Cytochrome b558 alpha-subunit]	.	.	.	.	TMH:3	.
BDEG_27860	852741758	BD_JEL423	name="hypothetical protein"	295287	298518	+	PF00226.26|DnaJ[DnaJ domain];PF00141.18|peroxidase[Peroxidase]	.	.	.	SigP4[DScore:0.816]	TMH:1	.
BDEG_21091	852737719	BD_JEL423	name="hypothetical protein"	2959391	2960431	+	PF01926.18|MMR_HSR1[50S ribosome-binding GTPase];PF08477.8|Miro[Miro-like protein];PF00009.22|GTP_EFTU[Elongation factor Tu GTP binding domain];PF04670.7|Gtr1_RagA[Gtr1/RagA G protein conserved region];TIGR00231[small_GTP: small GTP-binding protein domain];PF00025.16|Arf[ADP-ribosylation factor family];PF00071.17|Ras[Ras family]	.	GO:0007264;GO:0005739;GO:0005525;GO:0015031	ko05146[Amoebiasis];ko04145[Phagosome]	.	.	.
BDEG_28147	852742200	BD_JEL423	name="hypothetical protein"	166669	168759	-	PF03381.10|CDC50[LEM3 (ligand-effect modulator 3) family / CDC50 family]	.	.	.	.	TMH:2	.
BDEG_25569	852737096	BD_JEL423	name="hypothetical protein"	28118	29737	-	PF00069.20|Pkinase[Protein kinase domain]	.	.	.	.	.	.
BDEG_21870	uniq_1012	BD_JEL423	name="hypothetical protein"	577841	578297	+	.	.	.	.	.	.	.
BDEG_26845	852738425	BD_JEL423	name="hypothetical protein"	263101	264361	+	PF00564.19|PB1[PB1 domain]	.	.	.	.	.	.
BDEG_25765	852737818	BD_JEL423	name="elongator complex protein 3"	563101	565649	+	TIGR01211[ELP3: histone acetyltransferase, ELP3 family];PF00583.19|Acetyltransf_1[Acetyltransferase (GNAT) family];PF04055.16|Radical_SAM[Radical SAM superfamily]	EC:2.3.1.48[Histone acetyltransferase.]	.	.	.	TMH:3	xla:496354 elp3; elongation protein 3 homolog (EC:2.3.1.48); K07739 elongator complex protein 3 [EC:2.3.1.48]
BDEG_23247	852742372	BD_JEL423	name="hypothetical protein"	165498	166263	-	PF03656.8|Pam16[Pam16]	.	GO:0006810;GO:0044464;GO:0002168	.	.	.	dme:Dmel_CG5268 blp; black pearl
BDEG_22018	852741979	BD_JEL423	name="hypothetical protein"	957482	959527	+	PF00094.20|VWD[von Willebrand factor type D domain]	.	.	.	SigP4[DScore:0.779]	.	.
BDEG_21683	852737056	BD_JEL423	name="hypothetical protein"	82422	84983	+	.	.	.	.	.	.	.
BDEG_26521	852738182	BD_JEL423	name="hypothetical protein"	450622	451310	-	PF02200.11|STE[STE like transcription factor]	.	GO:0005634;GO:0006355;GO:0003700	.	.	.	.
BDEG_24625	852737704	BD_JEL423	name="hypothetical protein"	460334	467844	+	PF02145.10|Rap_GAP[Rap/ran-GAP]	.	.	.	.	.	.
BDEG_20768	852738460	BD_JEL423	name="hypothetical protein"	2033113	2034746	-	PF08613.6|Cyclin[Cyclin]	.	.	.	.	.	.
BDEG_24020	852743499	BD_JEL423	name="hypothetical protein"	490575	492062	+	.	.	.	.	.	.	.
BDEG_22567	852737045	BD_JEL423	name="hypothetical protein"	129697	132119	+	.	.	.	.	.	.	.
BDEG_21868	852740829	BD_JEL423	name="hydroxymethylglutaryl-CoA synthase"	571797	574219	-	PF08540.5|HMG_CoA_synt_C[Hydroxymethylglutaryl-coenzyme A synthase C terminal];PF01154.12|HMG_CoA_synt_N[Hydroxymethylglutaryl-coenzyme A synthase N terminal];TIGR01833[HMG-CoA-S_euk: hydroxymethylglutaryl-CoA synthase]	.	.	ko00900[Terpenoid backbone biosynthesis];ko00280[Valine, leucine and isoleucine degradation];ko00650[Butanoate metabolism]	.	.	ddi:DDB_G0288461 hgsA; hydroxymethylglutaryl-CoA synthase; K01641 hydroxymethylglutaryl-CoA synthase [EC:2.3.3.10]
BDEG_27981	852739525	BD_JEL423	name="hypothetical protein"	626347	628153	+	PF01822.14|WSC[WSC domain]	.	.	.	SigP4[DScore:0.753]	TMH:1	.
BDEG_22315	852743946	BD_JEL423	name="hypothetical protein"	1729169	1734329	-	PF00069.20|Pkinase[Protein kinase domain];PF07714.12|Pkinase_Tyr[Protein tyrosine kinase];PF00400.27|WD40[WD domain, G-beta repeat]	.	.	.	.	.	.
BDEG_24497	852743525	BD_JEL423	name="hypothetical protein"	93031	96376	-	.	.	.	.	.	.	.
BDEG_26780	852738307	BD_JEL423	name="GMP synthase (glutamine-hydrolyzing) domain-containing protein"	104661	107235	-	TIGR00884[guaA_Cterm: GMP synthase (glutamine-hydrolyzing), C-terminal domain];PF07722.8|Peptidase_C26[Peptidase C26];PF00117.23|GATase[Glutamine amidotransferase class-I];TIGR00888[guaA_Nterm: GMP synthase (glutamine-hydrolyzing), N-terminal domain];PF00958.17|GMP_synt_C[GMP synthase C terminal domain]	.	GO:0003922;GO:0006541;GO:0005524;GO:0006177;GO:0016740;GO:0005737	ko00983[Drug metabolism - other enzymes]	.	.	.
BDEG_23773	852742627	BD_JEL423	name="hypothetical protein"	1617108	1618318	+	.	.	.	.	.	.	.
BDEG_26062	uniq_968	BD_JEL423	name="hypothetical protein"	298405	300380	-	.	.	.	.	SigP4[DScore:0.851]	.	.
BDEG_26189	852741060	BD_JEL423	name="hypothetical protein"	663510	665020	-	PF00097.20|zf-C3HC4[Zinc finger, C3HC4 type (RING finger)];PF12678.2|zf-rbx1[RING-H2 zinc finger];PF13639.1|zf-RING_2[Ring finger domain]	.	.	.	.	.	.
BDEG_26056	852742134	BD_JEL423	name="hypothetical protein"	278941	281078	-	PF07731.9|Cu-oxidase_2[Multicopper oxidase];PF07732.10|Cu-oxidase_3[Multicopper oxidase];PF00394.17|Cu-oxidase[Multicopper oxidase]	.	.	.	SigP4[DScore:0.847]	.	lbc:LACBIDRAFT_399746 lcc4; laccase, multicopper oxidase, benzenediol:oxygen oxidorectuctase (EC:1.10.3.2)
BDEG_26389	852742063	BD_JEL423	name="hypothetical protein"	122115	122687	+	.	.	.	.	.	.	.
BDEG_27668	852740674	BD_JEL423	name="hypothetical protein"	512614	513790	-	PF04110.8|APG12[Ubiquitin-like autophagy protein Apg12];PF02991.11|Atg8[Autophagy protein Atg8 ubiquitin like]	.	GO:0033110;GO:0006914;GO:0019941;GO:0015031;GO:0000421	.	.	.	.
BDEG_27913	852737149	BD_JEL423	name="hypothetical protein"	443398	446523	+	PF13641.1|Glyco_tranf_2_3[Glycosyltransferase like family 2];PF13632.1|Glyco_trans_2_3[Glycosyl transferase family group 2]	.	.	.	.	TMH:5	ame:727422 egh; beta-1,4-mannosyltransferase egh
BDEG_26697	852737935	BD_JEL423	name="hypothetical protein"	889608	892044	-	.	.	.	.	.	.	.
BDEG_21184	852738902	BD_JEL423	name="aminodeoxychorismate synthase"	3213155	3216339	+	TIGR00566[trpG_papA: glutamine amidotransferase of anthranilate synthase or aminodeoxychorismate synthase];TIGR01823[PabB-fungal: aminodeoxychorismate synthase];PF07722.8|Peptidase_C26[Peptidase C26];PF00425.13|Chorismate_bind[chorismate binding enzyme];PF00117.23|GATase[Glutamine amidotransferase class-I];PF04715.8|Anth_synt_I_N[Anthranilate synthase component I, N terminal region]	.	GO:0003824	.	.	.	ccx:COCOR_02572 pabB; Para-aminobenzoate synthase; K13950 para-aminobenzoate synthetase [EC:2.6.1.85]
BDEG_25727	852737207	BD_JEL423	name="hypothetical protein"	455329	456658	+	PF02535.17|Zip[ZIP Zinc transporter]	.	.	.	.	TMH:7	.
BDEG_20032	852741232	BD_JEL423	name="hypothetical protein"	94448	97342	+	PF00498.21|FHA[FHA domain];PF13639.1|zf-RING_2[Ring finger domain]	.	.	.	.	.	.
BDEG_26234	852737377	BD_JEL423	name="hypothetical protein"	771833	774049	+	PF00226.26|DnaJ[DnaJ domain];PF10269.4|Tmemb_185A[Transmembrane Fragile-X-F protein]	.	.	.	.	TMH:4	nam:NAMH_0759 dnaJ; chaperone protein DnaJ; K03686 molecular chaperone DnaJ
BDEG_22487	852737048	BD_JEL423	name="hypothetical protein"	2204928	2207156	+	.	.	.	.	.	.	.
BDEG_20251	852743489	BD_JEL423	name="hypothetical protein"	673875	675715	+	PF04083.11|Abhydro_lipase[Partial alpha/beta-hydrolase lipase region];PF12697.2|Abhydrolase_6[Alpha/beta hydrolase family];PF12695.2|Abhydrolase_5[Alpha/beta hydrolase family];PF00561.15|Abhydrolase_1[alpha/beta hydrolase fold]	.	.	.	.	TMH:1	.
BDEG_26068	852740316	BD_JEL423	name="hypothetical protein"	321102	323369	+	.	.	.	.	.	.	.
BDEG_25926	852743696	BD_JEL423	name="hypothetical protein"	1016870	1017460	+	.	.	.	.	SigP4[DScore:0.627]	.	.
BDEG_20127	852738768	BD_JEL423	name="hypothetical protein"	332519	335811	+	PF04515.7|Choline_transpo[Plasma-membrane choline transporter]	.	.	.	.	TMH:10	.
BDEG_26083	852742631	BD_JEL423	name="hypothetical protein"	366214	370524	+	PF00264.15|Tyrosinase[Common central domain of tyrosinase];PF00187.14|Chitin_bind_1[Chitin recognition protein]	.	.	.	SigP4[DScore:0.849]	.	.
BDEG_22124	852737114	BD_JEL423	name="OPT family small oligopeptide transporter"	1271422	1274183	+	PF03169.10|OPT[OPT oligopeptide transporter protein];TIGR00728[OPT_sfam: oligopeptide transporter, OPT superfamily]	.	.	.	.	TMH:16	.
BDEG_24797	852738628	BD_JEL423	name="cyclin domain-containing protein"	894581	900582	-	PF14630.1|ORC5_C[Origin recognition complex (ORC) subunit 5 C-terminus];PF00134.18|Cyclin_N[Cyclin, N-terminal domain]	.	.	.	.	.	.

## Sheet: Bd up in vivo
Gene locus id	orthogroup number	Genome	annotation	start	stop	strand	PFAMs	KEGG EC	GO term	KOG	SignalP4	TMMHMM
BDEG_22375	852742185	BD_JEL423	name="hypothetical protein"	1889324	1891466	-	PF00069.20|Pkinase[Protein kinase domain];PF07714.12|Pkinase_Tyr[Protein tyrosine kinase]	.	.	.	.	.	.
BDEG_23640	uniq_1213	BD_JEL423	name="hypothetical protein"	1280164	1282955	-	.	.	.	.	.	.	.
BDEG_27628	uniq_1158	BD_JEL423	name="hypothetical protein"	403191	403850	-	.	.	.	.	SigP4[DScore:0.820]	.	.
BDEG_26151	852737010	BD_JEL423	name="hypothetical protein"	554634	555158	+	.	.	.	.	SigP4[DScore:0.831]	.	.
BDEG_26153	852737010	BD_JEL423	name="hypothetical protein"	558815	559339	-	.	.	.	.	SigP4[DScore:0.831]	.	.
BDEG_22860	uniq_1261	BD_JEL423	name="hypothetical protein"	931199	932459	-	.	.	.	.	SigP4[DScore:0.764]	.	.
BDEG_25828	uniq_1735	BD_JEL423	name="hypothetical protein"	731384	732281	+	.	.	.	.	.	.	suj:SAA6159_02526 clfB; clumping factor B
BDEG_24737	852737079	BD_JEL423	name="hypothetical protein"	750776	752356	-	PF13906.1|AA_permease_C[C-terminus of AA_permease];PF00324.16|AA_permease[Amino acid permease];PF13520.1|AA_permease_2[Amino acid permease]	.	.	.	.	TMH:13	xac:XAC1842 yhdG; cationic amino acid transporter; K03294 basic amino acid/polyamine antiporter, APA family
BDEG_22918	uniq_1271	BD_JEL423	name="hypothetical protein"	1109758	1110265	+	.	.	.	.	.	.	.
BDEG_25092	852737019	BD_JEL423	name="hypothetical protein"	135555	137054	-	.	.	.	.	SigP4[DScore:0.817]	.	ddi:DDB_G0268512 wrn; ATP-dependent DNA helicase RecQ family protein
BDEG_27234	uniq_1677	BD_JEL423	name="hypothetical protein"	238225	240257	+	.	.	.	.	.	.	.
BDEG_21140	852737126	BD_JEL423	name="hypothetical protein"	3099387	3100756	-	.	.	.	.	.	.	.
BDEG_22139	852737332	BD_JEL423	name="hypothetical protein"	1311537	1313423	+	PF07731.9|Cu-oxidase_2[Multicopper oxidase];PF07732.10|Cu-oxidase_3[Multicopper oxidase];PF00394.17|Cu-oxidase[Multicopper oxidase]	.	.	.	.	TMH:1	lbc:LACBIDRAFT_399752 lcc10; ferroxidase, multicopper oxidase (EC:1.16.3.1)
BDEG_25495	852737080	BD_JEL423	name="hypothetical protein"	1208159	1209576	+	PF01522.16|Polysacc_deac_1[Polysaccharide deacetylase]	.	.	.	.	.	bha:BH1917 notB; chitooligosaccharide deacetylase (EC:3.5.1.-)
BDEG_20447	uniq_1330	BD_JEL423	name="hypothetical protein"	1213615	1216829	-	PF00615.14|RGS[Regulator of G protein signaling domain]	.	.	.	.	TMH:7	.
BDEG_25106	852737321	BD_JEL423	name="catalase"	173913	175893	+	PF00199.14|Catalase[Catalase];PF06628.7|Catalase-rel[Catalase-related immune-responsive]	EC:1.11.1.6[Catalase.]	GO:0020037;GO:0004096;GO:0042744;GO:0055114	ko04146[Peroxisome];ko05014[Amyotrophic lateral sclerosis (ALS)];ko00680[Methane metabolism]	.	.	pms:KNP414_07888 katX2; KatX2; K03781 catalase [EC:1.11.1.6]
BDEG_28698	uniq_1533	BD_JEL423	name="hypothetical protein"	2377	3561	+	PF00188.21|CAP[Cysteine-rich secretory protein family]	.	.	.	.	TMH:1	.
BDEG_24736	852737079	BD_JEL423	name="hypothetical protein"	748501	750172	+	PF13906.1|AA_permease_C[C-terminus of AA_permease];PF00324.16|AA_permease[Amino acid permease];PF13520.1|AA_permease_2[Amino acid permease]	.	.	.	.	TMH:13	xac:XAC1842 yhdG; cationic amino acid transporter; K03294 basic amino acid/polyamine antiporter, APA family
BDEG_24735	852737079	BD_JEL423	name="hypothetical protein"	745387	746967	+	PF00324.16|AA_permease[Amino acid permease];PF13520.1|AA_permease_2[Amino acid permease]	.	.	.	.	TMH:11	xcc:XCC1822 yhdG; cationic amino acid transporter; K03294 basic amino acid/polyamine antiporter, APA family
BDEG_24088	852743686	BD_JEL423	name="hypothetical protein"	707011	708242	+	PF00722.16|Glyco_hydro_16[Glycosyl hydrolases family 16]	.	.	.	SigP4[DScore:0.806]	TMH:1	.
BDEG_28525	852737033	BD_JEL423	name="hypothetical protein"	87027	92864	+	PF00005.22|ABC_tran[ABC transporter];PF00664.18|ABC_membrane[ABC transporter transmembrane region]	.	.	.	.	TMH:9	ddi:DDB_G0287691 abcC3; ABC transporter C family protein
BDEG_27463	852737047	BD_JEL423	name="hypothetical protein"	870484	874440	-	PF07727.9|RVT_2[Reverse transcriptase (RNA-dependent DNA polymerase)];PF00098.18|zf-CCHC[Zinc knuckle];PF13976.1|gag_pre-integrs[GAG-pre-integrase domain]	.	GO:0016787;GO:0005488	.	.	.	.
BDEG_26355	852737014	BD_JEL423	name="hypothetical protein"	22089	23444	-	PF00026.18|Asp[Eukaryotic aspartyl protease]	.	.	.	.	.	.
BDEG_25497	852737080	BD_JEL423	name="hypothetical protein"	1211501	1213821	+	PF01522.16|Polysacc_deac_1[Polysaccharide deacetylase]	.	.	.	SigP4[DScore:0.792]	.	.
BDEG_24654	852743960	BD_JEL423	name="hypothetical protein"	541614	543581	-	PF13894.1|zf-C2H2_4[C2H2-type zinc finger];PF00096.21|zf-C2H2[Zinc finger, C2H2 type];PF13465.1|zf-H2C2_2[Zinc-finger double domain]	.	.	.	.	.	smp:SMAC_04302 csp1; conidial septation protein
BDEG_22068	852737013	BD_JEL423	name="hypothetical protein"	1100038	1102629	+	PF03572.13|Peptidase_S41[Peptidase family S41]	.	.	.	.	.	.
BDEG_21365	852742582	BD_JEL423	name="hypothetical protein"	3679433	3680951	-	.	.	.	.	SigP4[DScore:0.790]	.	.
BDEG_25863	852737038	BD_JEL423	name="hypothetical protein"	837177	837848	-	.	.	.	.	SigP4[DScore:0.788]	.	.
BDEG_21730	852737233	BD_JEL423	name="hypothetical protein"	203728	206224	+	PF00149.23|Metallophos[Calcineurin-like phosphoesterase];PF02872.13|5_nucleotid_C[5'-nucleotidase, C-terminal domain]	.	.	.	.	TMH:1	rcp:RCAP_rcc02617 ushA; 5'-nucleotidase (EC:3.1.3.5); K01081 5'-nucleotidase [EC:3.1.3.5]
BDEG_22213	uniq_1054	BD_JEL423	name="hypothetical protein"	1477222	1479648	-	.	.	.	.	.	.	vcn:VOLCADRAFT_103843 vmp3; metalloproteinase, extracellular matrix glycoprotein VMP3
BDEG_25335	uniq_1118	BD_JEL423	name="hypothetical protein"	810435	814020	+	.	.	.	.	SigP4[DScore:0.813]	.	mpu:MYPU_5250 vsaC; lipoprotein VsaC (fragment)
BDEG_24964	852737047	BD_JEL423	name="hypothetical protein"	1325063	1329835	-	PF00665.21|rve[Integrase core domain];PF07727.9|RVT_2[Reverse transcriptase (RNA-dependent DNA polymerase)];PF13976.1|gag_pre-integrs[GAG-pre-integrase domain];PF00098.18|zf-CCHC[Zinc knuckle]	.	GO:0016787	.	.	.	.
BDEG_24411	852743478	BD_JEL423	name="hypothetical protein"	1557668	1559755	-	PF02759.14|RUN[RUN domain]	.	.	.	.	.	.
BDEG_20601	852739024	BD_JEL423	name="hypothetical protein"	1633465	1635348	-	PF02515.12|CoA_transf_3[CoA-transferase family III]	.	.	.	.	.	.
BDEG_23494	852737148	BD_JEL423	name="hypothetical protein"	855028	860002	+	PF00501.23|AMP-binding[AMP-binding enzyme];PF13193.1|AMP-binding_C[AMP-binding enzyme C-terminal domain];PF00668.15|Condensation[Condensation domain];PF00550.20|PP-binding[Phosphopantetheine attachment site];TIGR01733[AA-adenyl-dom: amino acid adenylation domain];PF03959.8|FSH1[Serine hydrolase (FSH1)]	.	.	.	SigP4[DScore:0.495]	.	mar:MAE_60010 mcnC; McnC protein
BDEG_27848	852737109	BD_JEL423	name="hypothetical protein"	260775	261875	+	.	.	.	.	SigP4[DScore:0.864]	.	.
BDEG_22138	uniq_1044	BD_JEL423	name="hypothetical protein"	1309029	1311171	-	PF03239.9|FTR1[Iron permease FTR1 family]	.	.	.	.	TMH:7	.
BDEG_27172	852741669	BD_JEL423	name="hypothetical protein"	77659	79134	-	PF03663.9|Glyco_hydro_76[Glycosyl hydrolase family 76]	.	.	.	SigP4[DScore:0.587]	.	.
BDEG_23712	852741595	BD_JEL423	name="hypothetical protein"	1470214	1471856	+	.	.	.	.	SigP4[DScore:0.511]	TMH:2	.
BDEG_23677	852737315	BD_JEL423	name="hypothetical protein"	1381512	1383059	+	PF01522.16|Polysacc_deac_1[Polysaccharide deacetylase]	.	.	.	SigP4[DScore:0.714]	TMH:1	lmq:LMM7_0439 pgdA; putative peptidoglycan GlcNAc deacetylase (contributes to lysozyme resistance)
BDEG_24517	uniq_1445	BD_JEL423	name="hypothetical protein"	144883	147969	-	PF03572.13|Peptidase_S41[Peptidase family S41]	.	.	.	SigP4[DScore:0.614]	.	.
BDEG_20454	852737065	BD_JEL423	name="hypothetical protein"	1229621	1233238	-	PF00005.22|ABC_tran[ABC transporter];PF12698.2|ABC2_membrane_3[ABC-2 family transporter protein];PF13304.1|AAA_21[AAA domain]	.	.	.	.	TMH:5	ddi:DDB_G0291980 abcA9; ABC transporter A family protein
BDEG_25147	uniq_1083	BD_JEL423	name="hypothetical protein"	300415	302738	-	PF02128.10|Peptidase_M36[Fungalysin metallopeptidase (M36)]	.	.	.	SigP4[DScore:0.763]	.	.
BDEG_22719	852737040	BD_JEL423	name="hypothetical protein"	548618	549292	-	.	.	.	.	SigP4[DScore:0.779]	.	.
BDEG_20747	852738626	BD_JEL423	name="hypothetical protein"	1978961	1981482	-	PF02383.13|Syja_N[SacI homology domain]	.	.	.	.	.	ddi:DDB_G0271630 sac1; hypothetical protein
BDEG_20379	852737030	BD_JEL423	name="hypothetical protein"	1020417	1022777	-	PF03413.14|PepSY[Peptidase propeptide and YPEB domain];PF02128.10|Peptidase_M36[Fungalysin metallopeptidase (M36)]	.	.	.	SigP4[DScore:0.755]	.	.
BDEG_23081	852742056	BD_JEL423	name="hypothetical protein"	1547000	1548387	+	PF01048.15|PNP_UDP_1[Phosphorylase superfamily]	.	.	.	.	.	ddi:DDB_G0280985 udpB; uridine phosphorylase; K00757 uridine phosphorylase [EC:2.4.2.3]
BDEG_22135	uniq_1042	BD_JEL423	name="hypothetical protein"	1300194	1301133	+	.	.	.	.	SigP4[DScore:0.773]	.	.
BDEG_23888	852737030	BD_JEL423	name="hypothetical protein"	128382	130276	+	PF07504.8|FTP[Fungalysin/Thermolysin Propeptide Motif];PF02128.10|Peptidase_M36[Fungalysin metallopeptidase (M36)]	.	.	.	SigP4[DScore:0.882]	.	.
BDEG_23416	852742806	BD_JEL423	name="hypothetical protein"	640788	641916	+	PF00194.16|Carb_anhydrase[Eukaryotic-type carbonic anhydrase]	.	.	.	SigP4[DScore:0.710]	.	bbt:BBta_0791 acaP; carbonic anhydrase (EC:4.2.1.1); K01674 carbonic anhydrase [EC:4.2.1.1]
BDEG_25829	uniq_1736	BD_JEL423	name="hypothetical protein"	732627	735345	-	.	.	.	.	.	.	suh:SAMSHR1132_24780 sraP; serine-rich adhesin for platelets
BDEG_28401	852737014	BD_JEL423	name="hypothetical protein"	246083	247838	-	PF00026.18|Asp[Eukaryotic aspartyl protease];PF14541.1|TAXi_C[Xylanase inhibitor C-terminal]	.	.	.	.	TMH:1	.
BDEG_23508	852739843	BD_JEL423	name="histidinol dehydrogenase"	892201	894604	+	TIGR03188[histidine_hisI: phosphoribosyl-ATP diphosphatase];PF01502.13|PRA-CH[Phosphoribosyl-AMP cyclohydrolase];PF01503.12|PRA-PH[Phosphoribosyl-ATP pyrophosphohydrolase];PF00815.15|Histidinol_dh[Histidinol dehydrogenase];TIGR00069[hisD: histidinol dehydrogenase]	.	GO:0008152;GO:0016787;GO:0005488;GO:0016491	.	.	.	.
BDEG_24256	uniq_1568	BD_JEL423	name="hypothetical protein"	1134625	1135805	+	PF00188.21|CAP[Cysteine-rich secretory protein family]	.	.	.	.	.	.
BDEG_28317	852737060	BD_JEL423	name="hypothetical protein"	41063	41670	+	.	.	.	.	.	.	.
BDEG_20849	852737189	BD_JEL423	name="hypothetical protein"	2251905	2253537	-	PF07690.11|MFS_1[Major Facilitator Superfamily]	.	.	.	.	TMH:12	.
BDEG_23664	uniq_1217	BD_JEL423	name="hypothetical protein"	1349976	1351195	+	.	.	.	.	.	TMH:3	.
BDEG_21217	852737126	BD_JEL423	name="hypothetical protein"	3292004	3292902	-	.	.	.	.	.	.	.
BDEG_25515	852741849	BD_JEL423	name="hypothetical protein"	1253042	1254326	+	.	.	.	.	.	.	.
BDEG_25223	852737114	BD_JEL423	name="OPT family small oligopeptide transporter"	519337	521603	-	PF03169.10|OPT[OPT oligopeptide transporter protein];TIGR00728[OPT_sfam: oligopeptide transporter, OPT superfamily]	.	.	.	.	TMH:16	.
BDEG_23974	852740980	BD_JEL423	name="hypothetical protein"	373990	374912	-	PF01738.13|DLH[Dienelactone hydrolase family];PF12695.2|Abhydrolase_5[Alpha/beta hydrolase family]	.	.	ko00623[Toluene degradation];ko00364[Fluorobenzoate degradation]	.	.	scl:sce0062 dlhH1; carboxymethylenebutenolidase (EC:3.1.1.45); K01061 carboxymethylenebutenolidase [EC:3.1.1.45]
BDEG_25819	uniq_1733	BD_JEL423	name="hypothetical protein"	700757	701924	-	PF01522.16|Polysacc_deac_1[Polysaccharide deacetylase]	.	GO:0003824	.	SigP4[DScore:0.834]	TMH:1	.
BDEG_21087	852737324	BD_JEL423	name="hypothetical protein"	2951446	2953746	+	PF03188.11|Cytochrom_B561[Eukaryotic cytochrome b561];PF03351.12|DOMON[DOMON domain]	.	.	.	SigP4[DScore:0.821]	TMH:5	.
BDEG_24734	852737079	BD_JEL423	name="hypothetical protein"	742085	743851	+	PF13906.1|AA_permease_C[C-terminus of AA_permease];PF00324.16|AA_permease[Amino acid permease];PF13520.1|AA_permease_2[Amino acid permease]	.	.	.	.	TMH:13	xac:XAC1842 yhdG; cationic amino acid transporter; K03294 basic amino acid/polyamine antiporter, APA family
BDEG_22534	852742142	BD_JEL423	name="hypothetical protein"	42189	42821	+	.	.	.	.	SigP4[DScore:0.922]	.	.
BDEG_24229	852743676	BD_JEL423	name="caulimovirus viroplasmin"	1061394	1065472	-	PF01693.11|Cauli_VI[Caulimovirus viroplasmin];PF05970.9|PIF1[PIF1-like helicase]	.	.	.	.	.	ddi:DDB_G0277925 pif1; DNA helicase; K15255 ATP-dependent DNA helicase PIF1 [EC:3.6.4.12]
BDEG_21363	852742582	BD_JEL423	name="hypothetical protein"	3675435	3676633	-	.	.	.	.	SigP4[DScore:0.635]	.	.
BDEG_21133	852737126	BD_JEL423	name="hypothetical protein"	3084174	3085236	-	.	.	.	.	.	.	.
BDEG_28026	852739645	BD_JEL423	name="hypothetical protein"	735845	736407	+	.	.	.	.	SigP4[DScore:0.775]	.	.
BDEG_22000	852737013	BD_JEL423	name="hypothetical protein"	913613	916452	+	PF03572.13|Peptidase_S41[Peptidase family S41]	.	.	.	SigP4[DScore:0.705]	.	.
BDEG_22893	uniq_1265	BD_JEL423	name="hypothetical protein"	1042060	1043440	-	.	.	.	.	SigP4[DScore:0.794]	.	.
BDEG_25582	852738957	BD_JEL423	name="hypothetical protein"	65089	66987	+	PF00018.23|SH3_1[SH3 domain]	.	.	.	.	.	.
BDEG_25206	852737030	BD_JEL423	name="hypothetical protein"	467269	470054	-	PF02128.10|Peptidase_M36[Fungalysin metallopeptidase (M36)]	.	.	.	.	TMH:1	.
BDEG_21362	852742582	BD_JEL423	name="hypothetical protein"	3673737	3674902	-	.	.	.	.	SigP4[DScore:0.749]	.	.
BDEG_23678	852737315	BD_JEL423	name="hypothetical protein"	1383771	1385157	+	PF01522.16|Polysacc_deac_1[Polysaccharide deacetylase]	.	.	.	SigP4[DScore:0.671]	TMH:1	scp:HMPREF0833_10283 pgdA; peptidoglycan N-acetylglucosamine deacetylase A (EC:3.5.1.-)
BDEG_23899	852743638	BD_JEL423	name="hypothetical protein"	150864	151638	-	PF00096.21|zf-C2H2[Zinc finger, C2H2 type]	.	GO:0005488	.	.	.	.
BDEG_21699	852737216	BD_JEL423	name="hypothetical protein"	121915	123163	+	PF01764.20|Lipase_3[Lipase (class 3)];PF01083.17|Cutinase[Cutinase]	.	.	.	SigP4[DScore:0.853]	.	.
BDEG_23937	852737287	BD_JEL423	name="hypothetical protein"	268361	269443	+	PF02265.11|S1-P1_nuclease[S1/P1 Nuclease]	.	.	.	SigP4[DScore:0.680]	.	.
BDEG_22533	852737233	BD_JEL423	name="hypothetical protein"	36877	38646	-	PF00149.23|Metallophos[Calcineurin-like phosphoesterase];PF02872.13|5_nucleotid_C[5'-nucleotidase, C-terminal domain]	.	.	.	SigP4[DScore:0.845]	.	rcp:RCAP_rcc02617 ushA; 5'-nucleotidase (EC:3.1.3.5); K01081 5'-nucleotidase [EC:3.1.3.5]
BDEG_26374	852739761	BD_JEL423	name="hypothetical protein"	79640	81530	-	.	.	.	.	SigP4[DScore:0.695]	.	xla:432322 acp5; acid phosphatase 5, tartrate resistant (EC:3.1.3.2); K14379 tartrate-resistant acid phosphatase type 5 [EC:3.1.3.2]
BDEG_27285	852737030	BD_JEL423	name="hypothetical protein"	378171	380424	+	PF02128.10|Peptidase_M36[Fungalysin metallopeptidase (M36)]	.	.	.	SigP4[DScore:0.783]	.	.
BDEG_23833	852737731	BD_JEL423	name="hypothetical protein"	1768689	1772320	+	.	.	.	.	SigP4[DScore:0.749]	.	.
BDEG_25152	852737321	BD_JEL423	name="catalase"	310076	312043	+	PF00199.14|Catalase[Catalase];PF06628.7|Catalase-rel[Catalase-related immune-responsive]	.	GO:0020037;GO:0004096;GO:0042744;GO:0055114	ko04146[Peroxisome];ko05014[Amyotrophic lateral sclerosis (ALS)];ko00680[Methane metabolism]	.	.	pms:KNP414_07888 katX2; KatX2; K03781 catalase [EC:1.11.1.6]
BDEG_25331	uniq_1116	BD_JEL423	name="hypothetical protein"	801322	802197	+	.	.	.	.	SigP4[DScore:0.733]	.	.
BDEG_21250	852737033	BD_JEL423	name="hypothetical protein"	3360887	3365372	+	PF00005.22|ABC_tran[ABC transporter];PF00664.18|ABC_membrane[ABC transporter transmembrane region]	.	GO:0044464	.	.	TMH:9	.
BDEG_22609	852737014	BD_JEL423	name="hypothetical protein"	245297	247037	+	PF00026.18|Asp[Eukaryotic aspartyl protease];PF14541.1|TAXi_C[Xylanase inhibitor C-terminal]	.	.	.	SigP4[DScore:0.570]	.	.
BDEG_26084	852742772	BD_JEL423	name="hypothetical protein"	370626	372852	+	PF00264.15|Tyrosinase[Common central domain of tyrosinase]	.	.	.	SigP4[DScore:0.484]	.	bmh:BMWSH_1797 melC1; Tyrosinase
BDEG_21537	852743585	BD_JEL423	name="hypothetical protein"	4159917	4162553	-	.	.	.	.	SigP4[DScore:0.887]	TMH:1	.
BDEG_24342	852737546	BD_JEL423	name="hypothetical protein"	1367915	1369369	-	PF01522.16|Polysacc_deac_1[Polysaccharide deacetylase]	.	GO:0003824	.	SigP4[DScore:0.841]	.	lmq:LMM7_0439 pgdA; putative peptidoglycan GlcNAc deacetylase (contributes to lysozyme resistance)
BDEG_22285	852737030	BD_JEL423	name="hypothetical protein"	1658303	1660658	-	PF02128.10|Peptidase_M36[Fungalysin metallopeptidase (M36)]	.	.	.	SigP4[DScore:0.741]	.	.
BDEG_24403	852742717	BD_JEL423	name="hypothetical protein"	1542356	1543441	+	PF03083.11|MtN3_slv[Sugar efflux transporter for intercellular exchange]	.	.	.	.	TMH:7	.
BDEG_26467	uniq_1608	BD_JEL423	name="hypothetical protein"	316001	317347	+	.	.	.	.	SigP4[DScore:0.784]	.	ddi:DDB_G0274587 nup62; nuclear pore protein; K14306 nuclear pore complex protein Nup62
BDEG_24733	852737079	BD_JEL423	name="hypothetical protein"	738029	739699	-	PF13906.1|AA_permease_C[C-terminus of AA_permease];PF00324.16|AA_permease[Amino acid permease];PF13520.1|AA_permease_2[Amino acid permease]	.	.	.	.	TMH:13	ppo:PPM_2534 yfnA; amino acid permease yfnA; K03294 basic amino acid/polyamine antiporter, APA family
BDEG_20848	852737189	BD_JEL423	name="hypothetical protein"	2248891	2250505	-	PF07690.11|MFS_1[Major Facilitator Superfamily]	.	.	.	.	TMH:12	.
BDEG_23344	852737107	BD_JEL423	name="hypothetical protein"	444870	449017	-	PF00689.16|Cation_ATPase_C[Cation transporting ATPase, C-terminus];PF13246.1|Hydrolase_like2[Putative hydrolase of sodium-potassium ATPase alpha subunit];TIGR01494[ATPase_P-type: HAD ATPase, P-type, family IC];PF00690.21|Cation_ATPase_N[Cation transporter/ATPase, N-terminus];PF00702.21|Hydrolase[haloacid dehalogenase-like hydrolase];PF00122.15|E1-E2_ATPase[E1-E2 ATPase];PF12710.2|HAD[haloacid deh…	.	GO:0006810;GO:0016787	ko04970[Salivary secretion];ko04960[Aldosterone-regulated sodium reabsorption];ko04974[Protein digestion and absorption];ko04971[Gastric acid secretion];ko04972[Pancreatic secretion];ko04978[Mineral absorption];ko04976[Bile secretion];ko04973[Carbohydrate digestion and absorption];ko04964[Proximal tubule bicarbonate reclamation]	.	TMH:8	.
BDEG_22920	uniq_1272	BD_JEL423	name="hypothetical protein"	1114536	1115290	-	.	.	.	.	SigP4[DScore:0.698]	.	.
BDEG_24767	uniq_1462	BD_JEL423	name="hypothetical protein"	819454	820486	+	.	.	.	.	.	.	.
BDEG_28076	852738652	BD_JEL423	name="hypothetical protein"	1759	3235	-	.	.	.	.	SigP4[DScore:0.804]	.	.
BDEG_22535	852742142	BD_JEL423	name="hypothetical protein"	45135	45950	+	.	.	.	.	SigP4[DScore:0.896]	.	.
BDEG_22942	852743850	BD_JEL423	name="hypothetical protein"	1187953	1189182	+	.	.	.	.	.	.	.
BDEG_23396	852737316	BD_JEL423	name="large conductance mechanosensitive channel protein"	579905	580525	-	TIGR00220[mscL: large conductance mechanosensitive channel protein];PF01741.13|MscL[Large-conductance mechanosensitive channel, MscL]	.	.	.	.	TMH:2	sat:SYN_01974 mscL; large-conductance mechanosensitive channel; K03282 large conductance mechanosensitive channel
BDEG_21715	uniq_994	BD_JEL423	name="hypothetical protein"	159814	160413	-	.	.	.	.	SigP4[DScore:0.820]	.	.
BDEG_20365	852743539	BD_JEL423	name="hypothetical protein"	987795	994512	+	.	.	.	.	SigP4[DScore:0.891]	.	.
BDEG_28264	852741601	BD_JEL423	name="hypothetical protein"	455935	456413	+	.	.	.	.	.	.	.

## Sheet: Bsal up in vitro
Gene locus id	orthogroup number	Genome	annotation	start	stop	strand	PFAMs	KEGG EC	GO term	KOG	SignalP4	TMMHMM
BSLG_03595	852738541	Batr_sala_BSLG_V1	name="hypothetical protein"	5900	9326	+	PF02149.14|KA1[Kinase associated domain 1];PF00069.20|Pkinase[Protein kinase domain];PF07714.12|Pkinase_Tyr[Protein tyrosine kinase];PF01163.17|RIO1[RIO1 family]	.	.	.	.	.	.
BSLG_06315	852741770	Batr_sala_BSLG_V1	name="hypothetical protein"	2738	5202	-	PF00571.23|CBS[CBS domain]	.	.	.	.	.	.
BSLG_00675	852739430	Batr_sala_BSLG_V1	name="hypothetical protein"	26426	29181	+	PF14531.1|Kinase-like[Kinase-like];PF00069.20|Pkinase[Protein kinase domain];PF07714.12|Pkinase_Tyr[Protein tyrosine kinase]	.	GO:0004672;GO:0005488	.	.	.	ddi:DDB_G0279925 mlkA; CAM kinase; K08794 calcium/calmodulin-dependent protein kinase I [EC:2.7.11.17]
BSLG_04642	852743872	Batr_sala_BSLG_V1	name="hypothetical protein"	9480	11095	+	.	.	.	.	.	.	.
BSLG_00485	852743914	Batr_sala_BSLG_V1	name="hypothetical protein"	15571	17923	+	.	.	.	.	.	.	.
BSLG_00261	852737395	Batr_sala_BSLG_V1	name="hypothetical protein"	14394	16830	-	PF05277.7|DUF726[Protein of unknown function (DUF726)]	.	.	.	.	TMH:6	.
BSLG_05217	852740145	Batr_sala_BSLG_V1	name="hypothetical protein"	844	3835	-	PF00571.23|CBS[CBS domain];PF01595.15|DUF21[Domain of unknown function DUF21]	.	.	.	.	TMH:4	.
BSLG_06459	852741233	Batr_sala_BSLG_V1	name="hypothetical protein"	794	4065	-	PF00320.22|GATA[GATA zinc finger]	.	GO:0005488	.	.	TMH:1	.
BSLG_00476	852742708	Batr_sala_BSLG_V1	name="hypothetical protein"	17149	22896	+	PF13815.1|Dzip-like_N[Iguana/Dzip1-like DAZ-interacting protein N-terminal]	.	GO:0007275;GO:0005622	.	.	.	.
BSLG_01611	uniq_4450	Batr_sala_BSLG_V1	name="hypothetical protein"	7583	8650	-	.	.	.	.	.	.	.
BSLG_03232	852742307	Batr_sala_BSLG_V1	name="hypothetical protein"	1292	3832	-	.	.	.	.	SigP4[DScore:0.781]	TMH:1	.
BSLG_00429	852737214	Batr_sala_BSLG_V1	name="hypothetical protein"	6356	9591	+	PF11754.3|Velvet[Velvet factor]	.	.	.	.	.	.
BSLG_04944	852737809	Batr_sala_BSLG_V1	name="hypothetical protein"	7738	10506	-	PF00102.22|Y_phosphatase[Protein-tyrosine phosphatase]	.	.	.	.	.	.
BSLG_00146	852742105	Batr_sala_BSLG_V1	name="hypothetical protein"	16119	19004	-	PF01412.13|ArfGap[Putative GTPase activating protein for Arf]	.	.	.	.	.	.
BSLG_06776	852737916	Batr_sala_BSLG_V1	name="hypothetical protein"	2630	3763	+	.	.	.	.	.	.	.
BSLG_06218	852743842	Batr_sala_BSLG_V1	name="hypothetical protein"	4263	5171	+	PF02752.17|Arrestin_C[Arrestin (or S-antigen), C-terminal domain]	.	.	.	.	.	.
BSLG_02297	852740403	Batr_sala_BSLG_V1	name="hypothetical protein"	8888	10235	+	.	.	.	.	SigP4[DScore:0.694]	TMH:2	.
BSLG_03118	852740718	Batr_sala_BSLG_V1	name="hypothetical protein"	7525	10806	+	PF01757.17|Acyl_transf_3[Acyltransferase family]	.	.	.	.	TMH:8	.
BSLG_07172	852738434	Batr_sala_BSLG_V1	name="sodium/hydrogen exchanger 3"	159	3439	+	TIGR00840[b_cpa1: sodium/hydrogen exchanger 3];PF00999.16|Na_H_Exchanger[Sodium/hydrogen exchanger family]	.	GO:0006810	.	.	TMH:13	.
BSLG_06565	852741601	Batr_sala_BSLG_V1	name="hypothetical protein"	2226	2952	-	.	.	.	.	.	.	.
BSLG_05805	852743865	Batr_sala_BSLG_V1	name="hypothetical protein"	1749	4768	+	.	.	.	.	.	.	.
BSLG_07300	uniq_5476	Batr_sala_BSLG_V1	name="hypothetical protein"	1	1088	-	.	.	.	.	.	.	.
BSLG_03937	uniq_4945	Batr_sala_BSLG_V1	name="hypothetical protein"	1374	2859	+	.	.	.	.	.	TMH:1	.
BSLG_09837	852737286	Batr_sala_BSLG_V1	name="hypothetical protein"	1	1408	+	.	.	.	.	.	.	cja:CJA_3784 man5E; endo-beta-mannanase man5E (EC:3.2.1.78)
BSLG_04102	852741143	Batr_sala_BSLG_V1	name="hypothetical protein"	2715	3915	+	.	.	.	.	SigP4[DScore:0.784]	.	.
BSLG_05110	852741846	Batr_sala_BSLG_V1	name="hypothetical protein"	2024	4999	-	PF13921.1|Myb_DNA-bind_6[Myb-like DNA-binding domain];PF00249.26|Myb_DNA-binding[Myb-like DNA-binding domain]	.	.	.	.	.	ddi:DDB_G0285373 mybL; hypothetical protein
BSLG_06622	852741869	Batr_sala_BSLG_V1	name="hypothetical protein"	1814	4585	+	PF05960.6|DUF885[Bacterial protein of unknown function (DUF885)]	.	.	.	.	.	.
BSLG_07469	852737228	Batr_sala_BSLG_V1	name="hypothetical protein"	1	4439	-	PF04082.13|Fungal_trans[Fungal specific transcription factor domain]	.	.	.	.	.	.
BSLG_07565	uniq_5581	Batr_sala_BSLG_V1	name="hypothetical protein"	1290	2800	-	PF00026.18|Asp[Eukaryotic aspartyl protease]	.	.	.	.	TMH:1	.
BSLG_07908	852742649	Batr_sala_BSLG_V1	name="hypothetical protein"	331	3631	-	PF07690.11|MFS_1[Major Facilitator Superfamily];PF00083.19|Sugar_tr[Sugar (and other) transporter]	.	.	.	.	TMH:10	.
BSLG_09432	852737092	Batr_sala_BSLG_V1	name="hypothetical protein"	26	1500	-	PF00188.21|CAP[Cysteine-rich secretory protein family]	.	.	.	SigP4[DScore:0.813]	.	.
BSLG_01309	852739621	Batr_sala_BSLG_V1	name="hypothetical protein"	3408	5438	-	.	.	.	.	.	.	.
BSLG_08380	852737513	Batr_sala_BSLG_V1	name="hypothetical protein"	438	3146	+	PF02417.10|Chromate_transp[Chromate transporter]	.	.	.	.	TMH:11	bcq:BCQ_5029 chrA; chromate ion transporter; K07240 chromate transporter
BSLG_02536	852743448	Batr_sala_BSLG_V1	name="hypothetical protein"	10651	14525	+	.	.	.	.	.	.	.
BSLG_00820	852742243	Batr_sala_BSLG_V1	name="hypothetical protein"	13364	17443	+	PF05653.9|Mg_trans_NIPA[Magnesium transporter NIPA];PF10639.4|UPF0546[Uncharacterised protein family UPF0546];PF00892.15|EamA[EamA-like transporter family]	.	.	.	SigP4[DScore:0.794]	TMH:8	.
BSLG_00438	uniq_4543	Batr_sala_BSLG_V1	name="hypothetical protein"	7227	9062	+	.	.	.	.	.	TMH:3	.
BSLG_04655	uniq_4931	Batr_sala_BSLG_V1	name="hypothetical protein"	1972	2357	+	.	.	.	.	.	.	.
BSLG_00443	852743910	Batr_sala_BSLG_V1	name="hypothetical protein"	24359	27177	-	PF00069.20|Pkinase[Protein kinase domain];PF07714.12|Pkinase_Tyr[Protein tyrosine kinase]	.	GO:0016301	.	.	.	xtr:100492939 sik3; SIK family kinase 3
BSLG_00501	852737309	Batr_sala_BSLG_V1	name="hypothetical protein"	20740	28606	+	PF09333.6|ATG_C[ATG C terminal domain];PF12624.2|Chorein_N[N-terminal region of Chorein, a TM vesicle-mediated sorter]	.	.	.	.	.	.
BSLG_04626	852741950	Batr_sala_BSLG_V1	name="hypothetical protein"	8638	11251	+	.	.	.	.	.	.	.
BSLG_03677	852737898	Batr_sala_BSLG_V1	name="hypothetical protein"	7769	8125	-	.	.	GO:0030529;GO:0003676	ko03040[Spliceosome]	.	.	ddi:DDB_G0287053 lsm4; LSM domain-containing protein; K12623 U6 snRNA-associated Sm-like protein LSm4
BSLG_07864	852737092	Batr_sala_BSLG_V1	name="hypothetical protein"	2286	3368	-	PF00188.21|CAP[Cysteine-rich secretory protein family]	.	.	.	SigP4[DScore:0.598]	.	.
BSLG_07308	852737781	Batr_sala_BSLG_V1	name="hypothetical protein"	619	1669	-	.	.	.	.	SigP4[DScore:0.622]	TMH:1	.
BSLG_05107	uniq_4963	Batr_sala_BSLG_V1	name="hypothetical protein"	5571	6107	+	.	.	.	.	.	.	.
BSLG_03407	852742619	Batr_sala_BSLG_V1	name="hypothetical protein"	8082	10839	+	PF01926.18|MMR_HSR1[50S ribosome-binding GTPase];PF08477.8|Miro[Miro-like protein];PF00009.22|GTP_EFTU[Elongation factor Tu GTP binding domain];TIGR00231[small_GTP: small GTP-binding protein domain];PF00025.16|Arf[ADP-ribosylation factor family];PF00071.17|Ras[Ras family]	.	GO:0016020;GO:0007264;GO:0005622;GO:0005525;GO:0003924	ko04062[Chemokine signaling pathway];ko04670[Leukocyte transendothelial migration];ko04722[Neurotrophin signaling pathway];ko04510[Focal adhesion];ko04720[Long-term potentiation];ko04972[Pancreatic secretion];ko05211[Renal cell carcinoma]	.	.	.
BSLG_03474	uniq_4528	Batr_sala_BSLG_V1	name="hypothetical protein"	14698	15691	-	PF02128.10|Peptidase_M36[Fungalysin metallopeptidase (M36)]	.	.	.	.	.	.
BSLG_04062	852740035	Batr_sala_BSLG_V1	name="hypothetical protein"	1156	5449	-	PF13923.1|zf-C3HC4_2[Zinc finger, C3HC4 type (RING finger)];PF00097.20|zf-C3HC4[Zinc finger, C3HC4 type (RING finger)];PF13920.1|zf-C3HC4_3[Zinc finger, C3HC4 type (RING finger)];PF14634.1|zf-RING_5[zinc-RING finger domain];PF13639.1|zf-RING_2[Ring finger domain]	.	.	.	.	.	.
BSLG_06487	852742197	Batr_sala_BSLG_V1	name="hypothetical protein"	46	4969	+	PF05397.7|Med15_fungi[Mediator complex subunit 15]	.	.	.	.	.	sor:SOR_1583 monX; cell wall surface anchor family protein
BSLG_04441	852742111	Batr_sala_BSLG_V1	name="hypothetical protein"	3651	6330	-	.	.	.	.	.	.	.
BSLG_04819	uniq_4828	Batr_sala_BSLG_V1	name="hypothetical protein"	9290	10680	+	.	.	.	.	.	.	.
BSLG_04863	852740369	Batr_sala_BSLG_V1	name="hypothetical protein"	6159	6923	-	PF02391.12|MoaE[MoaE protein]	.	.	.	.	.	.
BSLG_04678	852743887	Batr_sala_BSLG_V1	name="hypothetical protein"	1785	2561	+	.	.	.	.	SigP4[DScore:0.900]	TMH:2	.
BSLG_05209	852742369	Batr_sala_BSLG_V1	name="hypothetical protein"	5995	8262	+	PF00173.23|Cyt-b5[Cytochrome b5-like Heme/Steroid binding domain]	.	GO:0006810;GO:0016020;GO:0020037;GO:0005741;GO:0022900;GO:0046872;GO:0005743;GO:0016021;GO:0005739	.	.	TMH:1	.
BSLG_02343	852741958	Batr_sala_BSLG_V1	name="hypothetical protein"	11789	14634	+	PF10303.4|DUF2408[Protein of unknown function (DUF2408)]	.	GO:0044424	.	.	.	.
BSLG_00807	852737027	Batr_sala_BSLG_V1	name="hypothetical protein"	17708	33810	-	PF03028.10|Dynein_heavy[Dynein heavy chain and region D6 of dynein motor];PF12777.2|MT[Microtubule-binding stalk of dynein motor];PF08385.7|DHC_N1[Dynein heavy chain, N-terminal region 1];PF12774.2|AAA_6[Hydrolytic ATP binding site of dynein motor region D1];PF08393.8|DHC_N2[Dynein heavy chain, N-terminal region 2];PF12775.2|AAA_7[P-loop containing dynein motor region D3];PF07728.9|AAA_5[AAA doma…	.	GO:0007018;GO:0000166;GO:0003777	ko04962[Vasopressin-regulated water reabsorption]	.	.	.
BSLG_01131	852742742	Batr_sala_BSLG_V1	name="hypothetical protein"	24926	27714	+	.	.	.	.	.	TMH:1	.
BSLG_07103	852738249	Batr_sala_BSLG_V1	name="hypothetical protein"	1324	5279	-	PF07646.10|Kelch_2[Kelch motif];PF13415.1|Kelch_3[Galactose oxidase, central domain];PF13418.1|Kelch_4[Galactose oxidase, central domain];PF13854.1|Kelch_5[Kelch motif];PF01344.20|Kelch_1[Kelch motif]	.	.	.	.	.	.
BSLG_02289	852739988	Batr_sala_BSLG_V1	name="hypothetical protein"	9467	12414	+	PF05462.6|Dicty_CAR[Slime mold cyclic AMP receptor];PF00001.16|7tm_1[7 transmembrane receptor (rhodopsin family)]	.	.	.	.	TMH:6	.
BSLG_06278	852743740	Batr_sala_BSLG_V1	name="hypothetical protein"	2	3364	+	.	.	.	.	.	.	.
BSLG_05551	852742121	Batr_sala_BSLG_V1	name="hypothetical protein"	1071	5393	-	PF09335.6|SNARE_assoc[SNARE associated Golgi protein]	.	.	.	.	TMH:7	.
BSLG_09093	852743491	Batr_sala_BSLG_V1	name="hypothetical protein"	1113	2240	+	.	.	.	.	SigP4[DScore:0.728]	.	.
BSLG_04724	852743704	Batr_sala_BSLG_V1	name="hypothetical protein"	1	1199	-	.	.	.	.	SigP4[DScore:0.659]	TMH:1	.
BSLG_09168	uniq_5919	Batr_sala_BSLG_V1	name="hypothetical protein"	342	2156	+	.	.	.	.	.	.	.
BSLG_02715	852738538	Batr_sala_BSLG_V1	name="hypothetical protein"	9851	11950	-	PF02582.9|DUF155[Uncharacterised ACR, YagE family COG1723]	.	.	.	.	.	.
BSLG_01096	852741040	Batr_sala_BSLG_V1	name="hypothetical protein"	1	1789	+	PF04080.8|Per1[Per1-like]	.	.	.	SigP4[DScore:0.701]	TMH:8	.
BSLG_00354	852740426	Batr_sala_BSLG_V1	name="hypothetical protein"	3221	7974	-	PF13833.1|EF-hand_8[EF-hand domain pair]	.	.	.	.	.	.
BSLG_04962	852737502	Batr_sala_BSLG_V1	name="hypothetical protein"	6456	9393	-	.	.	.	.	.	.	.
BSLG_00740	852737802	Batr_sala_BSLG_V1	name="hypothetical protein"	17099	24437	-	PF03399.11|SAC3_GANP[SAC3/GANP/Nin1/mts3/eIF-3 p25 family]	.	GO:0005829;GO:0005635	.	.	.	.
BSLG_05269	852743543	Batr_sala_BSLG_V1	name="hypothetical protein"	2437	5062	+	PF03221.11|HTH_Tnp_Tc5[Tc5 transposase DNA-binding domain]	.	.	.	.	.	.
BSLG_04101	852737780	Batr_sala_BSLG_V1	name="hypothetical protein"	500	2714	+	PF00230.15|MIP[Major intrinsic protein]	.	.	.	.	TMH:6	ppb:PPUBIRD1_1126 glpF; protein GlpF; K02440 glycerol uptake facilitator protein
BSLG_06595	852741617	Batr_sala_BSLG_V1	name="hypothetical protein"	833	3725	-	.	.	.	.	.	TMH:1	.
BSLG_08225	852739158	Batr_sala_BSLG_V1	name="hypothetical protein"	538	3234	-	PF13894.1|zf-C2H2_4[C2H2-type zinc finger];PF00096.21|zf-C2H2[Zinc finger, C2H2 type];PF13465.1|zf-H2C2_2[Zinc-finger double domain]	.	.	.	.	.	.
BSLG_05214	852743915	Batr_sala_BSLG_V1	name="hypothetical protein"	3673	5111	+	.	.	.	.	.	.	.
BSLG_06634	852743511	Batr_sala_BSLG_V1	name="hypothetical protein"	1050	3932	+	.	.	.	.	.	TMH:3	.
BSLG_04199	852740522	Batr_sala_BSLG_V1	name="hypothetical protein"	7212	12620	+	PF03370.8|CBM_21[Putative phosphatase regulatory subunit]	.	.	.	.	.	.
BSLG_09592	852743313	Batr_sala_BSLG_V1	name="hypothetical protein"	1029	1649	-	.	.	.	.	SigP4[DScore:0.795]	.	.
BSLG_04739	852742671	Batr_sala_BSLG_V1	name="hypothetical protein"	2558	5423	-	PF12697.2|Abhydrolase_6[Alpha/beta hydrolase family];PF12695.2|Abhydrolase_5[Alpha/beta hydrolase family];PF00561.15|Abhydrolase_1[alpha/beta hydrolase fold]	.	.	.	.	.	.
BSLG_04311	852738568	Batr_sala_BSLG_V1	name="hypothetical protein"	7166	11245	-	PF07004.7|SHIPPO-rpt[Sperm-tail PG-rich repeat]	.	.	.	.	.	.
BSLG_05738	852743271	Batr_sala_BSLG_V1	name="hypothetical protein"	3941	5302	-	PF00168.25|C2[C2 domain]	.	.	.	.	.	.
BSLG_02463	852739797	Batr_sala_BSLG_V1	name="hypothetical protein"	12631	15542	-	PF14259.1|RRM_6[RNA recognition motif (a.k.a. RRM, RBD, or RNP domain)];TIGR01628[PABP-1234: polyadenylate binding protein, human types 1, 2, 3, 4 family];PF00658.13|PABP[Poly-adenylate binding protein, unique domain];PF13893.1|RRM_5[RNA recognition motif. (a.k.a. RRM, RBD, or RNP domain)];PF00076.17|RRM_1[RNA recognition motif. (a.k.a. RRM, RBD, or RNP domain)]	.	.	ko03018[RNA degradation];ko03015[mRNA surveillance pathway]	.	.	.
BSLG_09281	852743301	Batr_sala_BSLG_V1	name="hypothetical protein"	843	1880	+	.	.	.	.	.	.	.
BSLG_01880	852741329	Batr_sala_BSLG_V1	name="hypothetical protein"	5677	7013	-	PF02544.11|Steroid_dh[3-oxo-5-alpha-steroid 4-dehydrogenase];PF06966.7|DUF1295[Protein of unknown function (DUF1295)]	.	.	.	.	TMH:7	.
BSLG_06291	852738760	Batr_sala_BSLG_V1	name="hypothetical protein"	2394	4133	+	PF00957.16|Synaptobrevin[Synaptobrevin]	.	GO:0004872;GO:0016021;GO:0016192	.	.	TMH:1	.
BSLG_05204	852739854	Batr_sala_BSLG_V1	name="hypothetical protein"	7131	9819	+	PF02582.9|DUF155[Uncharacterised ACR, YagE family COG1723]	.	.	.	.	.	.
BSLG_06052	852741446	Batr_sala_BSLG_V1	name="guanylate kinase"	607	2880	+	PF13671.1|AAA_33[AAA domain];PF13238.1|AAA_18[AAA domain];TIGR03263[guanyl_kin: guanylate kinase];PF00625.16|Guanylate_kin[Guanylate kinase];PF13191.1|AAA_16[AAA ATPase domain]	.	GO:0005524;GO:0016301;GO:0006163;GO:0004385;GO:0005737	.	.	.	.
BSLG_02933	852741090	Batr_sala_BSLG_V1	name="hypothetical protein"	6411	9680	-	PF08152.7|GUCT[GUCT (NUC152) domain];PF00271.26|Helicase_C[Helicase conserved C-terminal domain];PF00270.24|DEAD[DEAD/DEAH box helicase]	.	GO:0004386;GO:0005488	.	.	.	acs:100565976 ddx21; DEAD (Asp-Glu-Ala-Asp) box polypeptide 21
BSLG_00174	852737222	Batr_sala_BSLG_V1	name="hypothetical protein"	587	5534	-	PF00200.18|Disintegrin[Disintegrin];PF13574.1|Reprolysin_2[Metallo-peptidase family M12B Reprolysin-like];PF13583.1|Reprolysin_4[Metallo-peptidase family M12B Reprolysin-like];PF13582.1|Reprolysin_3[Metallo-peptidase family M12B Reprolysin-like];PF13688.1|Reprolysin_5[Metallo-peptidase family M12]	.	.	.	.	TMH:1	.
BSLG_03157	852742216	Batr_sala_BSLG_V1	name="hypothetical protein"	7230	9407	+	PF00069.20|Pkinase[Protein kinase domain];PF07714.12|Pkinase_Tyr[Protein tyrosine kinase]	.	GO:0016740	.	.	.	smp:SMAC_06526 mek2; MEK2 protein; K11226 mitogen-activated protein kinase kinase [EC:2.7.12.2]
BSLG_03999	852742752	Batr_sala_BSLG_V1	name="hypothetical protein"	9657	13573	-	PF01504.13|PIP5K[Phosphatidylinositol-4-phosphate 5-Kinase]	.	GO:0016301	ko04070[Phosphatidylinositol signaling system];ko04144[Endocytosis];ko04810[Regulation of actin cytoskeleton];ko04666[Fc gamma R-mediated phagocytosis]	.	.	smp:SMAC_08733 mss4; MSS4 protein; K00889 1-phosphatidylinositol-4-phosphate 5-kinase [EC:2.7.1.68]
BSLG_01394	852739360	Batr_sala_BSLG_V1	name="hypothetical protein"	15392	20048	+	.	.	.	.	.	.	.
BSLG_01341	852737975	Batr_sala_BSLG_V1	name="hypothetical protein"	21733	23571	+	PF00010.21|HLH[Helix-loop-helix DNA-binding domain]	.	.	.	.	.	ddi:DDB_G0283605 yakA; DYRK family protein kinase
BSLG_01302	852743581	Batr_sala_BSLG_V1	name="hypothetical protein"	12693	14512	-	.	.	.	.	.	TMH:2	.
BSLG_06708	852737030	Batr_sala_BSLG_V1	name="hypothetical protein"	3091	6222	+	PF02128.10|Peptidase_M36[Fungalysin metallopeptidase (M36)]	.	.	.	SigP4[DScore:0.764]	.	.
BSLG_07328	852739648	Batr_sala_BSLG_V1	name="hypothetical protein"	1084	3753	+	PF01521.15|Fe-S_biosyn[Iron-sulphur cluster biosynthesis];TIGR00049[TIGR00049: iron-sulfur cluster assembly accessory protein]	.	.	.	.	TMH:2	amv:ACMV_09400 erpA; iron-sulfur cluster insertion protein ErpA
BSLG_04786	852742189	Batr_sala_BSLG_V1	name="hypothetical protein"	5592	8552	+	.	.	.	.	.	.	.
BSLG_04485	852742000	Batr_sala_BSLG_V1	name="hypothetical protein"	1	1687	+	.	.	.	.	.	.	.
BSLG_06676	uniq_5452	Batr_sala_BSLG_V1	name="hypothetical protein"	3604	5142	+	.	.	.	.	SigP4[DScore:0.797]	.	.
BSLG_05294	852740575	Batr_sala_BSLG_V1	name="hypothetical protein"	2610	5591	+	PF00169.24|PH[PH domain]	.	.	.	.	.	.
BSLG_05579	852737982	Batr_sala_BSLG_V1	name="hypothetical protein"	4384	7577	-	.	.	.	.	.	.	.
BSLG_06266	852738940	Batr_sala_BSLG_V1	name="histone H3"	1	1608	+	PF00125.19|Histone[Core histone H2A/H2B/H3/H4]	.	GO:0005634;GO:0003677;GO:0006281;GO:0006334;GO:0000786	.	.	.	.
BSLG_05117	852737144	Batr_sala_BSLG_V1	name="hypothetical protein"	9146	10022	-	.	.	.	.	.	.	.
BSLG_03898	852741878	Batr_sala_BSLG_V1	name="hypothetical protein"	5915	7333	+	.	.	.	.	.	.	.
BSLG_00831	852741552	Batr_sala_BSLG_V1	name="hypothetical protein"	20026	25259	-	.	.	.	.	.	.	.
BSLG_00233	852741993	Batr_sala_BSLG_V1	name="hypothetical protein"	16975	20060	+	PF13894.1|zf-C2H2_4[C2H2-type zinc finger]	.	.	.	.	.	.
BSLG_01781	852743770	Batr_sala_BSLG_V1	name="hypothetical protein"	5773	8288	-	PF00069.20|Pkinase[Protein kinase domain];PF07714.12|Pkinase_Tyr[Protein tyrosine kinase];PF06293.9|Kdo[Lipopolysaccharide kinase (Kdo/WaaP) family]	.	.	.	.	.	.
BSLG_07909	852743380	Batr_sala_BSLG_V1	name="hypothetical protein"	136	2073	+	.	.	.	.	.	.	.
BSLG_02648	uniq_4406	Batr_sala_BSLG_V1	name="hypothetical protein"	8178	8667	-	.	.	.	.	SigP4[DScore:0.758]	.	.
BSLG_08977	852743214	Batr_sala_BSLG_V1	name="hypothetical protein"	1546	2357	-	.	.	GO:0003824	.	.	.	.
BSLG_04148	852737695	Batr_sala_BSLG_V1	name="hypothetical protein"	8273	13135	+	PF00400.27|WD40[WD domain, G-beta repeat]	.	.	.	.	.	.
BSLG_09704	852737030	Batr_sala_BSLG_V1	name="hypothetical protein"	161	1502	-	PF02128.10|Peptidase_M36[Fungalysin metallopeptidase (M36)]	.	.	.	.	.	.
BSLG_02296	852740127	Batr_sala_BSLG_V1	name="hypothetical protein"	5704	7844	-	.	.	.	.	.	TMH:7	.
BSLG_06213	uniq_5188	Batr_sala_BSLG_V1	name="hypothetical protein"	2309	2814	-	PF03134.14|TB2_DP1_HVA22[TB2/DP1, HVA22 family]	.	.	.	SigP4[DScore:0.573]	.	.
BSLG_01989	uniq_4666	Batr_sala_BSLG_V1	name="hypothetical protein"	10340	10929	+	.	.	.	.	SigP4[DScore:0.758]	.	.
BSLG_07251	852741048	Batr_sala_BSLG_V1	name="5-aminolevulinic acid synthase"	47	2296	-	PF00155.16|Aminotran_1_2[Aminotransferase class I and II];PF01212.16|Beta_elim_lyase[Beta-eliminating lyase];PF00266.14|Aminotran_5[Aminotransferase class-V];PF01053.15|Cys_Met_Meta_PP[Cys/Met metabolism PLP-dependent enzyme];TIGR01821[5aminolev_synth: 5-aminolevulinic acid synthase]	.	.	ko00860[Porphyrin and chlorophyll metabolism]	.	.	.
BSLG_02400	852740781	Batr_sala_BSLG_V1	name="hypothetical protein"	8911	11560	-	PF05217.7|STOP[STOP protein]	.	.	.	.	.	.
BSLG_09458	852741505	Batr_sala_BSLG_V1	name="hypothetical protein"	217	1770	+	PF00127.15|Copper-bind[Copper binding proteins, plastocyanin/azurin family]	.	.	.	SigP4[DScore:0.668]	.	.
BSLG_02623	852740104	Batr_sala_BSLG_V1	name="hypothetical protein"	6347	9916	-	PF13894.1|zf-C2H2_4[C2H2-type zinc finger];PF00096.21|zf-C2H2[Zinc finger, C2H2 type];PF13465.1|zf-H2C2_2[Zinc-finger double domain]	.	.	.	.	.	.
BSLG_07663	uniq_5595	Batr_sala_BSLG_V1	name="hypothetical protein"	461	4210	+	.	.	.	.	.	.	ddi:DDB_G0275733 med26; hypothetical protein
BSLG_02180	852743641	Batr_sala_BSLG_V1	name="hypothetical protein"	8018	9809	-	PF14766.1|RPA_interact_N[Replication protein A interacting N-terminal]	.	.	.	.	.	.
BSLG_05568	uniq_5198	Batr_sala_BSLG_V1	name="hypothetical protein"	4499	5150	+	.	.	.	.	.	TMH:1	.
BSLG_03343	uniq_4561	Batr_sala_BSLG_V1	name="hypothetical protein"	2201	3268	+	PF08477.8|Miro[Miro-like protein];TIGR00231[small_GTP: small GTP-binding protein domain];PF00071.17|Ras[Ras family]	.	GO:0016020;GO:0007264;GO:0005622;GO:0005525	ko04360[Axon guidance];ko04620[Toll-like receptor signaling pathway];ko04664[Fc epsilon RI signaling pathway];ko04810[Regulation of actin cytoskeleton];ko04666[Fc gamma R-mediated phagocytosis];ko04662[B cell receptor signaling pathway];ko04062[Chemokine signaling pathway];ko05200[Pathways in cancer];ko05131[Shigellosis];ko04650[Natural killer cell mediated cytotoxicity];ko04670[Leukocyte transen…	.	.	xtr:100101726 rac3; ras-related C3 botulinum toxin substrate 3 (rho family, small GTP binding protein Rac3); K07861 Ras-related C3 botulinum toxin substrate 3
BSLG_02514	852737435	Batr_sala_BSLG_V1	name="hypothetical protein"	16340	18443	+	PF05875.7|Ceramidase[Ceramidase]	.	.	.	.	TMH:6	ddi:DDB_G0288359 dcd3A; N-acylsphingosine amidohydrolase; K04711 dihydroceramidase [EC:3.5.1.-]
BSLG_02163	852739262	Batr_sala_BSLG_V1	name="hypothetical protein"	17759	22394	+	PF00018.23|SH3_1[SH3 domain]	.	.	.	.	TMH:1	.
BSLG_06820	852737766	Batr_sala_BSLG_V1	name="hypothetical protein"	19	935	-	PF04968.7|CHORD[CHORD]	.	.	.	.	.	.
BSLG_06825	852741865	Batr_sala_BSLG_V1	name="hypothetical protein"	305	2032	-	.	.	.	.	SigP4[DScore:0.695]	.	.
BSLG_04245	852742143	Batr_sala_BSLG_V1	name="hypothetical protein"	4940	7227	-	PF04909.9|Amidohydro_2[Amidohydrolase]	.	.	.	.	TMH:1	gtn:GTNG_3156 nbaD; 2-amino-3-carboxymuconate-6-semialdehyde decarboxylase; K03392 aminocarboxymuconate-semialdehyde decarboxylase [EC:4.1.1.45]
BSLG_01985	852743397	Batr_sala_BSLG_V1	name="hypothetical protein"	20448	21086	-	PF14497.1|GST_C_3[Glutathione S-transferase, C-terminal domain];PF00043.20|GST_C[Glutathione S-transferase, C-terminal domain];PF13417.1|GST_N_3[Glutathione S-transferase, N-terminal domain];PF02798.15|GST_N[Glutathione S-transferase, N-terminal domain]	.	.	.	.	.	.
BSLG_06970	852743214	Batr_sala_BSLG_V1	name="hypothetical protein"	1	938	+	.	.	GO:0003824	.	.	.	.
BSLG_09773	uniq_5985	Batr_sala_BSLG_V1	name="hypothetical protein"	25	1130	+	.	.	.	.	.	.	.
BSLG_04488	852741011	Batr_sala_BSLG_V1	name="hypothetical protein"	7264	11937	-	PF00481.16|PP2C[Protein phosphatase 2C]	.	.	.	.	.	.
BSLG_07799	852737328	Batr_sala_BSLG_V1	name="hypothetical protein"	1317	4012	-	.	.	.	.	.	.	.
BSLG_08671	uniq_5813	Batr_sala_BSLG_V1	name="hypothetical protein"	704	2285	+	.	.	.	.	SigP4[DScore:0.690]	.	.
BSLG_09988	uniq_6025	Batr_sala_BSLG_V1	name="hypothetical protein"	11	1162	-	PF08407.6|Chitin_synth_1N[Chitin synthase N-terminal]	.	.	.	.	.	.
BSLG_02714	852739201	Batr_sala_BSLG_V1	name="hypothetical protein"	6297	7394	-	.	.	.	.	SigP4[DScore:0.556]	.	.
BSLG_05625	uniq_5236	Batr_sala_BSLG_V1	name="hypothetical protein"	5713	6749	-	.	.	.	.	SigP4[DScore:0.851]	TMH:1	.
BSLG_00037	852741863	Batr_sala_BSLG_V1	name="hypothetical protein"	43184	46640	-	.	.	.	.	.	.	.
BSLG_00808	852738155	Batr_sala_BSLG_V1	name="hypothetical protein"	566	3122	-	PF10313.4|DUF2415[Uncharacterised protein domain (DUF2415)];PF00400.27|WD40[WD domain, G-beta repeat]	.	.	.	.	.	.
BSLG_05761	852743858	Batr_sala_BSLG_V1	name="hypothetical protein"	7000	8267	-	.	.	.	.	.	.	sni:INV104_15160 psrP; cell wall surface anchored protein
BSLG_05552	852742591	Batr_sala_BSLG_V1	name="hypothetical protein"	4499	5350	+	PF03765.10|CRAL_TRIO_N[CRAL/TRIO, N-terminal domain];PF13716.1|CRAL_TRIO_2[Divergent CRAL/TRIO domain];PF00650.15|CRAL_TRIO[CRAL/TRIO domain]	.	.	.	.	.	.
BSLG_07421	852737288	Batr_sala_BSLG_V1	name="queuine tRNA-ribosyltransferase"	3	3378	-	PF01702.13|TGT[Queuine tRNA-ribosyltransferase];TIGR00430[Q_tRNA_tgt: queuine tRNA-ribosyltransferase];TIGR00449[tgt_general: tRNA-guanine family transglycosylase]	.	GO:0016757;GO:0006400	.	.	.	.
BSLG_00681	852739795	Batr_sala_BSLG_V1	name="hypothetical protein"	10578	14823	-	PF00018.23|SH3_1[SH3 domain]	.	.	.	SigP4[DScore:0.794]	TMH:1	.
BSLG_05600	uniq_5168	Batr_sala_BSLG_V1	name="hypothetical protein"	4893	5602	+	.	.	.	.	SigP4[DScore:0.848]	.	.
BSLG_06938	852738843	Batr_sala_BSLG_V1	name="hypothetical protein"	1	5153	+	PF00999.16|Na_H_Exchanger[Sodium/hydrogen exchanger family]	.	.	.	.	TMH:6	.
BSLG_00990	852737051	Batr_sala_BSLG_V1	name="hypothetical protein"	1447	9286	+	PF13641.1|Glyco_tranf_2_3[Glycosyltransferase like family 2];PF08766.6|DEK_C[DEK C terminal domain];PF00063.16|Myosin_head[Myosin head (motor domain)];PF13632.1|Glyco_trans_2_3[Glycosyl transferase family group 2];PF03142.10|Chitin_synth_2[Chitin synthase]	.	.	.	.	TMH:6	.
BSLG_02981	852741448	Batr_sala_BSLG_V1	name="hypothetical protein"	11335	13323	+	PF03031.13|NIF[NLI interacting factor-like phosphatase];TIGR02251[HIF-SF_euk: dullard-like phosphatase domain]	.	.	.	.	.	.
BSLG_02591	852739981	Batr_sala_BSLG_V1	name="hypothetical protein"	5889	6827	-	.	.	.	.	.	.	.
BSLG_07718	uniq_5498	Batr_sala_BSLG_V1	name="hypothetical protein"	3520	3945	+	.	.	GO:0051015;GO:0030479;GO:0051017;GO:0006897;GO:0051666;GO:0034605;GO:0051049	.	.	.	.
BSLG_06597	uniq_5487	Batr_sala_BSLG_V1	name="hypothetical protein"	369	1926	-	.	.	.	.	.	TMH:1	.
BSLG_06443	852737105	Batr_sala_BSLG_V1	name="hypothetical protein"	28	3260	-	PF12783.2|Sec7_N[Guanine nucleotide exchange factor in Golgi transport N-terminal];PF01369.15|Sec7[Sec7 domain]	.	.	.	.	.	.
BSLG_03309	852743660	Batr_sala_BSLG_V1	name="hypothetical protein"	12900	14751	-	PF01522.16|Polysacc_deac_1[Polysaccharide deacetylase]	.	GO:0003824	.	SigP4[DScore:0.719]	.	lmq:LMM7_0439 pgdA; putative peptidoglycan GlcNAc deacetylase (contributes to lysozyme resistance)
BSLG_06325	852737900	Batr_sala_BSLG_V1	name="hypothetical protein"	4178	5626	+	PF08559.5|Cut8_C[Cut8 six-helix bundle];PF14483.1|Cut8_M[Cut8 dimerisation domain]	.	.	.	.	TMH:1	.
BSLG_00256	852743398	Batr_sala_BSLG_V1	name="hypothetical protein"	46377	47962	+	.	.	.	.	.	.	.
BSLG_01638	852738529	Batr_sala_BSLG_V1	name="hypothetical protein"	22054	23528	-	PF03997.7|VPS28[VPS28 protein]	.	.	.	.	.	ddi:DDB_G0285295 vps28; vacuolar protein sorting 28 family protein; K12184 ESCRT-I complex subunit VPS28
BSLG_04870	852738841	Batr_sala_BSLG_V1	name="hypothetical protein"	6647	8282	-	PF03645.8|Tctex-1[Tctex-1 family]	.	.	.	.	.	cin:445639 dlc; dynein light chain
BSLG_00886	852743461	Batr_sala_BSLG_V1	name="hypothetical protein"	23211	24669	-	.	.	.	.	SigP4[DScore:0.708]	.	.
BSLG_07061	852742696	Batr_sala_BSLG_V1	name="hypothetical protein"	81	4986	-	.	.	.	.	.	.	.
BSLG_05561	852742177	Batr_sala_BSLG_V1	name="hypothetical protein"	5209	7064	+	.	.	.	.	.	.	.
BSLG_01595	852741093	Batr_sala_BSLG_V1	name="hypothetical protein"	10787	15108	+	PF00514.18|Arm[Armadillo/beta-catenin-like repeat];PF10508.4|Proteasom_PSMB[Proteasome non-ATPase 26S subunit]	.	.	.	.	.	.
BSLG_01723	852737949	Batr_sala_BSLG_V1	name="hypothetical protein"	14456	16046	-	.	.	.	.	.	.	.
BSLG_00592	852743333	Batr_sala_BSLG_V1	name="hypothetical protein"	24	2061	-	PF00646.28|F-box[F-box domain];PF12937.2|F-box-like[F-box-like]	.	.	.	.	.	.
BSLG_08518	852737516	Batr_sala_BSLG_V1	name="hypothetical protein"	245	2973	-	.	.	.	.	.	TMH:1	.
BSLG_06651	852737176	Batr_sala_BSLG_V1	name="hypothetical protein"	2810	5843	-	PF00046.24|Homeobox[Homeobox domain]	.	.	.	.	.	.
BSLG_08974	852742631	Batr_sala_BSLG_V1	name="hypothetical protein"	345	2022	+	PF00264.15|Tyrosinase[Common central domain of tyrosinase];PF00187.14|Chitin_bind_1[Chitin recognition protein]	.	.	.	.	.	.
BSLG_05244	852739217	Batr_sala_BSLG_V1	name="hypothetical protein"	1452	5096	+	.	.	.	.	.	.	.
BSLG_01631	852742131	Batr_sala_BSLG_V1	name="hypothetical protein"	4209	6168	+	.	.	.	.	.	.	.
BSLG_01921	852740900	Batr_sala_BSLG_V1	name="hypothetical protein"	7457	10580	+	PF05178.7|Kri1[KRI1-like family];PF12936.2|Kri1_C[KRI1-like family C-terminal]	.	.	.	.	.	.
BSLG_01475	852737679	Batr_sala_BSLG_V1	name="hypothetical protein"	14694	16273	+	PF13864.1|Enkurin[Calmodulin-binding]	.	.	.	.	.	.
BSLG_00640	852738193	Batr_sala_BSLG_V1	name="hypothetical protein"	21353	23840	-	PF00175.16|NAD_binding_1[Oxidoreductase NAD-binding domain];PF08030.7|NAD_binding_6[Ferric reductase NAD binding domain];PF08022.7|FAD_binding_8[FAD-binding domain];PF01794.14|Ferric_reduct[Ferric reductase like transmembrane component]	.	.	.	.	TMH:6	ddi:DDB_G0287101 noxB; flavocytochrome b large subunit
BSLG_07638	uniq_5570	Batr_sala_BSLG_V1	name="hypothetical protein"	1	581	-	.	.	.	.	.	.	.
BSLG_08374	uniq_5698	Batr_sala_BSLG_V1	name="hypothetical protein"	1	3187	-	.	.	.	.	SigP4[DScore:0.846]	TMH:1	.
BSLG_02118	852737854	Batr_sala_BSLG_V1	name="hypothetical protein"	2792	9221	-	PF15456.1|Uds1[Up-regulated During Septation]	.	.	.	.	.	acs:100555799 myh9; myosin, heavy chain 9, non-muscle; K10352 myosin heavy chain
BSLG_06223	852737030	Batr_sala_BSLG_V1	name="hypothetical protein"	3180	6152	-	PF02128.10|Peptidase_M36[Fungalysin metallopeptidase (M36)];PF07504.8|FTP[Fungalysin/Thermolysin Propeptide Motif]	.	.	.	SigP4[DScore:0.745]	.	.
BSLG_07515	852741736	Batr_sala_BSLG_V1	name="hypothetical protein"	669	4327	+	PF08640.6|U3_assoc_6[U3 small nucleolar RNA-associated protein 6]	.	.	.	.	.	.
BSLG_00873	852740316	Batr_sala_BSLG_V1	name="hypothetical protein"	9753	12353	-	PF13894.1|zf-C2H2_4[C2H2-type zinc finger];PF00096.21|zf-C2H2[Zinc finger, C2H2 type];PF13465.1|zf-H2C2_2[Zinc-finger double domain]	.	.	.	.	.	ddi:DDB_G0275733 med26; hypothetical protein
BSLG_06257	852737866	Batr_sala_BSLG_V1	name="hypothetical protein"	2005	2538	+	PF00166.16|Cpn10[Chaperonin 10 Kd subunit]	.	GO:0006457;GO:0005524;GO:0006950;GO:0005737	.	.	.	abe:ARB_02766 hsp10; mitochondrial heat shock protein Hsp10; K04078 chaperonin GroES
BSLG_09038	852738887	Batr_sala_BSLG_V1	name="hypothetical protein"	7	2234	-	PF12847.2|Methyltransf_18[Methyltransferase domain];PF08241.7|Methyltransf_11[Methyltransferase domain];PF13649.1|Methyltransf_25[Methyltransferase domain];PF05891.7|Methyltransf_PK[AdoMet dependent proline di-methyltransferase];PF13489.1|Methyltransf_23[Methyltransferase domain]	.	.	.	.	.	.
BSLG_02689	852738804	Batr_sala_BSLG_V1	name="hypothetical protein"	8674	13893	+	PF00097.20|zf-C3HC4[Zinc finger, C3HC4 type (RING finger)];PF13923.1|zf-C3HC4_2[Zinc finger, C3HC4 type (RING finger)];PF00271.26|Helicase_C[Helicase conserved C-terminal domain];PF13920.1|zf-C3HC4_3[Zinc finger, C3HC4 type (RING finger)];PF15227.1|zf-C3HC4_4[zinc finger of C3HC4-type, RING];PF11789.3|zf-Nse[Zinc-finger of the MIZ type in Nse subunit];PF00176.18|SNF2_N[SNF2 family N-terminal doma…	.	GO:0005634;GO:0005488	.	.	.	.
BSLG_02464	852738728	Batr_sala_BSLG_V1	name="hypothetical protein"	16161	18969	-	.	.	.	.	.	TMH:6	.
BSLG_07283	852737720	Batr_sala_BSLG_V1	name="hypothetical protein"	1368	3059	-	PF01363.16|FYVE[FYVE zinc finger]	.	.	.	.	.	ddi:DDB_G0278147 gxcW; FYVE-type zinc finger-containing protein
BSLG_01672	852740501	Batr_sala_BSLG_V1	name="hypothetical protein"	10518	14683	-	PF01636.18|APH[Phosphotransferase enzyme family];PF01633.15|Choline_kinase[Choline/ethanolamine kinase]	.	.	.	.	.	dme:Dmel_CG3525 eas; easily shocked (EC:2.7.1.32 2.7.1.82); K00894 ethanolamine kinase [EC:2.7.1.82]
BSLG_06272	852743806	Batr_sala_BSLG_V1	name="hypothetical protein"	1447	2571	-	.	.	.	.	SigP4[DScore:0.531]	.	.
BSLG_06838	852737694	Batr_sala_BSLG_V1	name="hypothetical protein"	2440	5756	+	PF14494.1|DUF4436[Domain of unknown function (DUF4436)]	.	.	.	.	TMH:4	.
BSLG_06482	852739631	Batr_sala_BSLG_V1	name="hypothetical protein"	4117	5745	-	.	.	.	.	.	.	.
BSLG_06351	uniq_5300	Batr_sala_BSLG_V1	name="hypothetical protein"	3120	5891	-	.	.	.	.	.	.	.
BSLG_08250	uniq_5737	Batr_sala_BSLG_V1	name="hypothetical protein"	268	3336	+	PF00069.20|Pkinase[Protein kinase domain];PF07714.12|Pkinase_Tyr[Protein tyrosine kinase]	.	GO:0016301;GO:0009987;GO:0005488	.	.	.	ddi:DDB_G0267730 dst2; STE20 family protein kinase
BSLG_06445	852741979	Batr_sala_BSLG_V1	name="hypothetical protein"	22	991	-	PF00094.20|VWD[von Willebrand factor type D domain]	.	.	.	SigP4[DScore:0.777]	.	.
BSLG_01872	852737886	Batr_sala_BSLG_V1	name="hypothetical protein"	6951	14026	-	PF13371.1|TPR_9[Tetratricopeptide repeat];PF00515.23|TPR_1[Tetratricopeptide repeat];PF13181.1|TPR_8[Tetratricopeptide repeat];PF13414.1|TPR_11[TPR repeat];PF13174.1|TPR_6[Tetratricopeptide repeat];PF07719.12|TPR_2[Tetratricopeptide repeat]	.	.	.	.	.	.
BSLG_02555	852740143	Batr_sala_BSLG_V1	name="hypothetical protein"	13767	17726	-	PF00612.22|IQ[IQ calmodulin-binding motif]	.	.	.	.	.	.
BSLG_04850	852737833	Batr_sala_BSLG_V1	name="hypothetical protein"	2578	5250	-	.	.	.	.	.	.	.
BSLG_04117	852742358	Batr_sala_BSLG_V1	name="hypothetical protein"	10020	12242	-	PF00864.14|P2X_receptor[ATP P2X receptor]	.	.	.	.	TMH:1	.
BSLG_02439	852737027	Batr_sala_BSLG_V1	name="hypothetical protein"	20	13380	-	PF03028.10|Dynein_heavy[Dynein heavy chain and region D6 of dynein motor];PF12777.2|MT[Microtubule-binding stalk of dynein motor];PF08385.7|DHC_N1[Dynein heavy chain, N-terminal region 1];PF12774.2|AAA_6[Hydrolytic ATP binding site of dynein motor region D1];PF08393.8|DHC_N2[Dynein heavy chain, N-terminal region 2];PF12775.2|AAA_7[P-loop containing dynein motor region D3];PF12781.2|AAA_9[ATP-bind…	.	GO:0000166;GO:0017111	.	.	.	.
BSLG_06131	852737228	Batr_sala_BSLG_V1	name="hypothetical protein"	1	7353	-	PF04082.13|Fungal_trans[Fungal specific transcription factor domain];PF00172.13|Zn_clus[Fungal Zn(2)-Cys(6) binuclear cluster domain]	.	.	.	.	.	ddi:DDB_G0284611 ripA; ras interacting protein
BSLG_00571	852738182	Batr_sala_BSLG_V1	name="hypothetical protein"	31849	35082	-	PF00096.21|zf-C2H2[Zinc finger, C2H2 type];PF02200.11|STE[STE like transcription factor]	.	GO:0005622;GO:0003676	.	.	.	.
BSLG_06846	852741667	Batr_sala_BSLG_V1	name="hypothetical protein"	2444	4008	-	.	.	.	.	.	TMH:4	.
BSLG_02192	852739806	Batr_sala_BSLG_V1	name="hypothetical protein"	1372	2305	-	.	.	GO:0044464	.	.	.	.
BSLG_01623	852737341	Batr_sala_BSLG_V1	name="hypothetical protein"	1	1496	+	PF03259.12|Robl_LC7[Roadblock/LC7 domain]	.	.	.	.	.	.
BSLG_02593	852739034	Batr_sala_BSLG_V1	name="hypothetical protein"	15267	19501	-	PF04615.8|Utp14[Utp14 protein]	.	.	.	.	.	ddi:DDB_G0279371 utp14; U3 small nucleolar ribonucleoprotein; K14567 U3 small nucleolar RNA-associated protein 14
BSLG_02149	852741883	Batr_sala_BSLG_V1	name="hypothetical protein"	12327	19525	+	PF00443.24|UCH[Ubiquitin carboxyl-terminal hydrolase];PF13423.1|UCH_1[Ubiquitin carboxyl-terminal hydrolase]	.	.	.	.	.	xtr:100158604 usp15; ubiquitin specific peptidase 15 (EC:3.1.2.15); K11835 ubiquitin carboxyl-terminal hydrolase 4/11/15 [EC:3.1.2.15]
BSLG_01103	852742389	Batr_sala_BSLG_V1	name="hypothetical protein"	22880	26268	-	PF00179.21|UQ_con[Ubiquitin-conjugating enzyme]	.	GO:0043687;GO:0019787;GO:0044464;GO:0051246	ko04141[Protein processing in endoplasmic reticulum];ko05012[Parkinson's disease]	.	TMH:1	.
BSLG_05085	852737107	Batr_sala_BSLG_V1	name="hypothetical protein"	1	3858	-	TIGR01494[ATPase_P-type: HAD ATPase, P-type, family IC];PF00690.21|Cation_ATPase_N[Cation transporter/ATPase, N-terminus];PF00122.15|E1-E2_ATPase[E1-E2 ATPase]	.	GO:0006810;GO:0016787	.	.	TMH:4	.
BSLG_05992	852742725	Batr_sala_BSLG_V1	name="hypothetical protein"	273	3280	-	PF14259.1|RRM_6[RNA recognition motif (a.k.a. RRM, RBD, or RNP domain)];PF00076.17|RRM_1[RNA recognition motif. (a.k.a. RRM, RBD, or RNP domain)]	.	.	.	.	.	.
BSLG_02263	852740217	Batr_sala_BSLG_V1	name="hypothetical protein"	15509	21108	-	PF00615.14|RGS[Regulator of G protein signaling domain]	.	.	.	.	TMH:7	.
BSLG_07160	852741053	Batr_sala_BSLG_V1	name="hypothetical protein"	13	4798	-	PF00620.22|RhoGAP[RhoGAP domain]	.	.	.	.	.	ddi:DDB_G0278381 gacA; RhoGAP domain-containing protein
BSLG_03509	852741106	Batr_sala_BSLG_V1	name="hypothetical protein"	12689	14834	-	PF02265.11|S1-P1_nuclease[S1/P1 Nuclease]	.	.	.	.	TMH:1	.
BSLG_08156	852739395	Batr_sala_BSLG_V1	name="hypothetical protein"	235	2601	-	PF07859.8|Abhydrolase_3[alpha/beta hydrolase fold];PF00135.23|COesterase[Carboxylesterase family]	.	.	.	SigP4[DScore:0.853]	.	bss:BSUW23_16900 pnbA; para-nitrobenzyl esterase (intracellular esterase B); K03929 para-nitrobenzyl esterase [EC:3.1.1.-]
BSLG_03817	852743800	Batr_sala_BSLG_V1	name="hypothetical protein"	7891	13104	+	.	.	.	.	.	TMH:1	.
BSLG_07586	852739685	Batr_sala_BSLG_V1	name="hypothetical protein"	1667	2187	+	PF00957.16|Synaptobrevin[Synaptobrevin]	.	GO:0005739	.	.	TMH:1	.
BSLG_06612	852737927	Batr_sala_BSLG_V1	name="hypothetical protein"	413	2186	+	.	.	.	.	.	.	.
BSLG_01356	852738738	Batr_sala_BSLG_V1	name="hypothetical protein"	19511	22220	-	.	.	.	.	.	TMH:1	.
BSLG_05192	852741775	Batr_sala_BSLG_V1	name="hypothetical protein"	950	2765	-	.	.	.	.	SigP4[DScore:0.912]	.	.
BSLG_09726	uniq_5951	Batr_sala_BSLG_V1	name="hypothetical protein"	1	690	+	.	.	.	.	.	.	.
BSLG_02622	852738352	Batr_sala_BSLG_V1	name="hypothetical protein"	2817	4230	+	.	.	.	.	SigP4[DScore:0.873]	TMH:1	.
BSLG_07457	852737155	Batr_sala_BSLG_V1	name="hsp70-like protein"	311	3122	-	PF00012.15|HSP70[Hsp70 protein]	.	GO:0005524;GO:0006950	ko04144[Endocytosis];ko04010[MAPK signaling pathway];ko05162[Measles];ko04141[Protein processing in endoplasmic reticulum];ko04612[Antigen processing and presentation];ko05145[Toxoplasmosis]	.	.	.
BSLG_00508	852738753	Batr_sala_BSLG_V1	name="hypothetical protein"	3089	5913	+	PF03124.9|EXS[EXS family]	.	.	.	.	TMH:9	.
BSLG_05072	852737197	Batr_sala_BSLG_V1	name="plasma-membrane proton-efflux P-type ATPase"	660	7771	-	TIGR01494[ATPase_P-type: HAD ATPase, P-type, family IC];PF00690.21|Cation_ATPase_N[Cation transporter/ATPase, N-terminus];TIGR01647[ATPase-IIIA_H: plasma-membrane proton-efflux P-type ATPase];PF00702.21|Hydrolase[haloacid dehalogenase-like hydrolase];PF12710.2|HAD[haloacid dehalogenase-like hydrolase];PF00122.15|E1-E2_ATPase[E1-E2 ATPase]	.	GO:0016020;GO:0008152;GO:0015662;GO:0000166	.	.	TMH:10	.
BSLG_02194	852740247	Batr_sala_BSLG_V1	name="hypothetical protein"	5927	6565	-	PF01661.16|Macro[Macro domain]	.	.	.	.	.	gbm:Gbem_0355 ymdB; ribonuclease III-modulating protein YmdB
BSLG_08806	uniq_5829	Batr_sala_BSLG_V1	name="hypothetical protein"	1	2146	-	.	.	.	.	.	TMH:4	hel:HELO_1521 putP; hypothetical protein
BSLG_08057	852737212	Batr_sala_BSLG_V1	name="hypothetical protein"	11	1437	-	PF01522.16|Polysacc_deac_1[Polysaccharide deacetylase];PF00187.14|Chitin_bind_1[Chitin recognition protein]	.	GO:0008152;GO:0003824	.	.	.	.
BSLG_04329	852739098	Batr_sala_BSLG_V1	name="hypothetical protein"	10022	11794	+	PF01265.12|Cyto_heme_lyase[Cytochrome c/c1 heme lyase]	.	.	.	.	.	.
BSLG_09212	852737664	Batr_sala_BSLG_V1	name="hypothetical protein"	232	913	+	.	.	.	.	.	.	.
BSLG_07440	852743258	Batr_sala_BSLG_V1	name="hypothetical protein"	3078	4250	+	.	.	.	.	.	TMH:4	.
BSLG_06065	uniq_5262	Batr_sala_BSLG_V1	name="hypothetical protein"	7337	7549	+	.	.	.	.	.	.	.
BSLG_08343	uniq_5748	Batr_sala_BSLG_V1	name="hypothetical protein"	32	3196	-	PF10377.4|ATG11[Autophagy-related protein 11]	.	.	.	.	.	.
BSLG_04204	852737216	Batr_sala_BSLG_V1	name="hypothetical protein"	1355	3772	-	PF01764.20|Lipase_3[Lipase (class 3)]	.	.	.	SigP4[DScore:0.760]	.	.
BSLG_02073	852738130	Batr_sala_BSLG_V1	name="hypothetical protein"	20	7369	+	PF00225.18|Kinesin[Kinesin motor domain]	.	.	.	.	.	.
BSLG_02407	852743460	Batr_sala_BSLG_V1	name="hypothetical protein"	1960	5865	+	PF00930.16|DPPIV_N[Dipeptidyl peptidase IV (DPP IV) N-terminal region]	.	.	.	.	.	acs:100554319 dpp8; dipeptidyl-peptidase 8; K08655 dipeptidyl-peptidase 8 [EC:3.4.14.5]
BSLG_00110	852742063	Batr_sala_BSLG_V1	name="hypothetical protein"	34582	36025	-	.	.	.	.	SigP4[DScore:0.855]	.	.
BSLG_04759	852737293	Batr_sala_BSLG_V1	name="hypothetical protein"	30	6710	-	PF06395.6|CDC24[CDC24 Calponin];PF00621.15|RhoGEF[RhoGEF domain];PF00564.19|PB1[PB1 domain];PF15411.1|PH_10[Pleckstrin homology domain]	.	.	.	.	.	smp:SMAC_07448 cdc24; CDC24 protein; K11236 cell division control protein 24
BSLG_05748	uniq_5089	Batr_sala_BSLG_V1	name="hypothetical protein"	919	1518	-	.	.	.	.	.	.	.
BSLG_00682	852737027	Batr_sala_BSLG_V1	name="hypothetical protein"	15032	30611	-	PF03028.10|Dynein_heavy[Dynein heavy chain and region D6 of dynein motor];PF12777.2|MT[Microtubule-binding stalk of dynein motor];PF08385.7|DHC_N1[Dynein heavy chain, N-terminal region 1];PF12774.2|AAA_6[Hydrolytic ATP binding site of dynein motor region D1];PF08393.8|DHC_N2[Dynein heavy chain, N-terminal region 2];PF12775.2|AAA_7[P-loop containing dynein motor region D3];PF07728.9|AAA_5[AAA doma…	.	GO:0042995;GO:0015630;GO:0000166;GO:0003774;GO:0043234;GO:0044430;GO:0009987	.	.	.	.
BSLG_07343	852738167	Batr_sala_BSLG_V1	name="hypothetical protein"	1988	4462	+	PF00320.22|GATA[GATA zinc finger]	.	.	.	.	.	.
BSLG_01129	uniq_4593	Batr_sala_BSLG_V1	name="hypothetical protein"	17595	20203	+	.	.	.	.	SigP4[DScore:0.866]	.	sne:SPN23F_17820 psrP; cell wall surface anchored protein
BSLG_04873	852739522	Batr_sala_BSLG_V1	name="hypothetical protein"	1463	8160	-	PF00069.20|Pkinase[Protein kinase domain];PF07714.12|Pkinase_Tyr[Protein tyrosine kinase]	.	.	.	.	.	ddi:DDB_G0283605 yakA; DYRK family protein kinase
BSLG_06421	852737051	Batr_sala_BSLG_V1	name="hypothetical protein"	602	6775	-	PF13641.1|Glyco_tranf_2_3[Glycosyltransferase like family 2];PF00063.16|Myosin_head[Myosin head (motor domain)];PF08766.6|DEK_C[DEK C terminal domain];PF13632.1|Glyco_trans_2_3[Glycosyl transferase family group 2];PF03142.10|Chitin_synth_2[Chitin synthase]	.	.	.	.	TMH:6	.
BSLG_00512	852739011	Batr_sala_BSLG_V1	name="18S rRNA biogenesis protein RCL1"	19577	21625	+	PF01137.16|RTC[RNA 3'-terminal phosphate cyclase];PF05189.8|RTC_insert[RNA 3'-terminal phosphate cyclase (RTC), insert domain];TIGR03400[18S_RNA_Rcl1p: 18S rRNA biogenesis protein RCL1]	.	.	.	.	.	ddi:DDB_G0282803 rcl1; RNA 3'-terminal phosphate cyclase family protein; K11108 RNA 3'-terminal phosphate cyclase-like protein
BSLG_04410	uniq_4866	Batr_sala_BSLG_V1	name="hypothetical protein"	3724	4167	+	.	.	.	.	.	.	.
BSLG_03966	852743706	Batr_sala_BSLG_V1	name="hypothetical protein"	9355	13640	+	.	.	.	.	.	TMH:1	sne:SPN23F_17820 psrP; cell wall surface anchored protein
BSLG_01163	uniq_4548	Batr_sala_BSLG_V1	name="hypothetical protein"	8190	9809	+	PF00397.21|WW[WW domain]	.	.	.	.	.	.
BSLG_07036	uniq_5406	Batr_sala_BSLG_V1	name="hypothetical protein"	1	455	+	.	.	.	.	.	.	.
BSLG_08357	uniq_5757	Batr_sala_BSLG_V1	name="hypothetical protein"	106	744	+	PF09118.6|DUF1929[Domain of unknown function (DUF1929)]	.	.	.	.	TMH:1	.
BSLG_07556	852741532	Batr_sala_BSLG_V1	name="hypothetical protein"	1	2671	+	.	.	.	.	.	TMH:7	.
BSLG_03444	852739327	Batr_sala_BSLG_V1	name="hypothetical protein"	10138	12894	-	PF00134.18|Cyclin_N[Cyclin, N-terminal domain]	.	GO:0016070;GO:0010467;GO:0031323	.	.	.	ddi:DDB_G0286617 cycK; hypothetical protein
BSLG_07174	852743780	Batr_sala_BSLG_V1	name="hypothetical protein"	140	1831	-	PF09995.4|DUF2236[Uncharacterized protein conserved in bacteria (DUF2236)]	.	.	.	.	TMH:1	.
BSLG_03826	852738156	Batr_sala_BSLG_V1	name="hypothetical protein"	4430	6303	-	PF00412.17|LIM[LIM domain]	.	.	.	.	.	.
BSLG_07665	uniq_5646	Batr_sala_BSLG_V1	name="hypothetical protein"	2771	4203	+	.	.	.	.	.	.	.
BSLG_06689	852741599	Batr_sala_BSLG_V1	name="hypothetical protein"	9	2641	+	.	.	.	.	.	.	.
BSLG_00139	852743677	Batr_sala_BSLG_V1	name="hypothetical protein"	38966	39694	+	.	.	.	.	.	.	.
BSLG_09007	uniq_5818	Batr_sala_BSLG_V1	name="hypothetical protein"	1	2258	+	PF02893.15|GRAM[GRAM domain]	.	.	.	.	.	.
BSLG_00396	852742240	Batr_sala_BSLG_V1	name="hypothetical protein"	20527	22235	+	.	.	.	.	.	.	.
BSLG_06839	852738774	Batr_sala_BSLG_V1	name="calcium/proton exchanger"	232	5891	-	PF01699.19|Na_Ca_ex[Sodium/calcium exchanger protein]	.	.	.	.	TMH:15	.
BSLG_03753	852743522	Batr_sala_BSLG_V1	name="hypothetical protein"	2080	5083	+	.	.	.	.	.	TMH:1	.
BSLG_03155	852738417	Batr_sala_BSLG_V1	name="hypothetical protein"	59	1952	+	PF15239.1|DUF4586[Domain of unknown function (DUF4586)]	.	.	.	.	.	.
BSLG_05646	852738965	Batr_sala_BSLG_V1	name="hypothetical protein"	161	6608	-	.	.	.	.	.	.	.
BSLG_05296	uniq_4851	Batr_sala_BSLG_V1	name="hypothetical protein"	181	909	-	.	.	.	.	SigP4[DScore:0.879]	.	.
BSLG_02523	852739290	Batr_sala_BSLG_V1	name="hypothetical protein"	1228	2462	-	PF08325.5|WLM[WLM domain]	.	.	.	.	.	.
BSLG_02349	852742359	Batr_sala_BSLG_V1	name="hypothetical protein"	14175	18848	+	PF14604.1|SH3_9[Variant SH3 domain];PF00617.14|RasGEF[RasGEF domain];PF00618.15|RasGEF_N[RasGEF N-terminal motif];PF00018.23|SH3_1[SH3 domain];PF07653.12|SH3_2[Variant SH3 domain];PF00397.21|WW[WW domain]	.	.	.	.	.	smp:SMAC_05336 cdc25; CDC25 protein
BSLG_06152	852737426	Batr_sala_BSLG_V1	name="hypothetical protein"	1539	3935	-	PF13894.1|zf-C2H2_4[C2H2-type zinc finger];PF00096.21|zf-C2H2[Zinc finger, C2H2 type];PF13465.1|zf-H2C2_2[Zinc-finger double domain]	.	.	.	.	.	xla:398107 gli2; GLI family zinc finger 2; K06230 zinc finger protein GLI
BSLG_06318	852737225	Batr_sala_BSLG_V1	name="hypothetical protein"	324	6699	-	PF13894.1|zf-C2H2_4[C2H2-type zinc finger];PF00096.21|zf-C2H2[Zinc finger, C2H2 type];PF13465.1|zf-H2C2_2[Zinc-finger double domain]	.	.	.	.	.	.
BSLG_06095	uniq_5263	Batr_sala_BSLG_V1	name="hypothetical protein"	308	2637	-	.	.	.	.	SigP4[DScore:0.794]	TMH:1	pay:PAU_02844 ftsK; DNA translocase ftsk; K03466 DNA segregation ATPase FtsK/SpoIIIE, S-DNA-T family
BSLG_00656	uniq_4476	Batr_sala_BSLG_V1	name="hypothetical protein"	12	851	-	.	.	.	.	.	.	.
BSLG_00365	852740138	Batr_sala_BSLG_V1	name="hypothetical protein"	3197	6229	-	PF07004.7|SHIPPO-rpt[Sperm-tail PG-rich repeat]	.	.	.	.	.	xla:379057 odf3; outer dense fiber of sperm tails 3
BSLG_00382	852741510	Batr_sala_BSLG_V1	name="hypothetical protein"	21105	22567	-	PF01027.15|Bax1-I[Inhibitor of apoptosis-promoting Bax1]	.	.	.	.	TMH:6	.
BSLG_05057	852743709	Batr_sala_BSLG_V1	name="hypothetical protein"	56	2584	-	PF00400.27|WD40[WD domain, G-beta repeat]	.	.	.	.	.	ame:413081 ago; archipelago; K10260 F-box and WD-40 domain protein 7
BSLG_04314	852740812	Batr_sala_BSLG_V1	name="hypothetical protein"	4210	7199	-	PF00649.13|Copper-fist[Copper fist DNA binding domain]	.	GO:0005488	.	.	.	.
BSLG_05022	852737643	Batr_sala_BSLG_V1	name="hypothetical protein"	300	2247	-	.	.	.	.	SigP4[DScore:0.723]	.	.
BSLG_01122	852739985	Batr_sala_BSLG_V1	name="hypothetical protein"	21107	23323	+	.	.	.	.	.	TMH:6	ddi:DDB_G0285175 vmp1; TMEM49 family protein
BSLG_06847	852737282	Batr_sala_BSLG_V1	name="hypothetical protein"	4392	5247	-	PF00011.16|HSP20[Hsp20/alpha crystallin family]	.	.	.	.	.	.
BSLG_05884	852739319	Batr_sala_BSLG_V1	name="hypothetical protein"	2473	5801	+	PF00804.20|Syntaxin[Syntaxin];PF05739.14|SNARE[SNARE domain]	.	.	.	.	TMH:1	ddi:DDB_G0289379 syn1A; t-SNARE family protein; K08486 syntaxin 1B/2/3
BSLG_06943	852741265	Batr_sala_BSLG_V1	name="hypothetical protein"	1418	4230	+	PF03798.11|TRAM_LAG1_CLN8[TLC domain]	.	.	.	.	TMH:6	.
BSLG_00195	852740968	Batr_sala_BSLG_V1	name="hypothetical protein"	12993	16758	+	PF08238.7|Sel1[Sel1 repeat]	.	.	.	.	.	.
BSLG_05188	uniq_5037	Batr_sala_BSLG_V1	name="hypothetical protein"	7341	8663	-	.	.	.	.	SigP4[DScore:0.528]	.	.
BSLG_06080	852738664	Batr_sala_BSLG_V1	name="hypothetical protein"	1742	6132	+	PF13696.1|zf-CCHC_2[Zinc knuckle];PF08783.6|DWNN[DWNN domain]	.	GO:0044260;GO:0005634;GO:0044238	.	.	.	.
BSLG_05581	852741862	Batr_sala_BSLG_V1	name="hypothetical protein"	5387	8250	+	PF00787.19|PX[PX domain]	.	.	.	.	.	sdt:SPSE_0164 spsJ; LPXTG-motif cell wall anchor domain-containing protein
BSLG_01273	852738197	Batr_sala_BSLG_V1	name="hypothetical protein"	1366	4119	-	PF00400.27|WD40[WD domain, G-beta repeat]	.	.	.	.	.	xla:734280 wdr69; WD repeat domain 69
BSLG_01815	852738978	Batr_sala_BSLG_V1	name="hypothetical protein"	15218	19330	-	PF00069.20|Pkinase[Protein kinase domain];PF02149.14|KA1[Kinase associated domain 1];PF07714.12|Pkinase_Tyr[Protein tyrosine kinase]	.	.	.	.	.	.
BSLG_00099	852743642	Batr_sala_BSLG_V1	name="hypothetical protein"	1884	3219	-	PF10252.4|PP28[Casein kinase substrate phosphoprotein PP28]	.	.	.	.	.	.
BSLG_05681	852737656	Batr_sala_BSLG_V1	name="hypothetical protein"	3505	6065	-	PF00433.19|Pkinase_C[Protein kinase C terminal domain];PF00069.20|Pkinase[Protein kinase domain];PF07714.12|Pkinase_Tyr[Protein tyrosine kinase]	.	.	ko05221[Acute myeloid leukemia];ko04150[mTOR signaling pathway];ko04350[TGF-beta signaling pathway];ko04910[Insulin signaling pathway];ko04666[Fc gamma R-mediated phagocytosis]	.	.	.
BSLG_01640	uniq_4480	Batr_sala_BSLG_V1	name="hypothetical protein"	1	844	-	.	.	.	.	.	.	.
BSLG_02906	852739403	Batr_sala_BSLG_V1	name="hypothetical protein"	15762	17612	-	PF08030.7|NAD_binding_6[Ferric reductase NAD binding domain];PF00970.19|FAD_binding_6[Oxidoreductase FAD-binding domain];PF08022.7|FAD_binding_8[FAD-binding domain];PF01794.14|Ferric_reduct[Ferric reductase like transmembrane component]	.	.	.	.	TMH:5	ddi:DDB_G0289653 noxA; flavocytochrome b large subunit
BSLG_06455	852737722	Batr_sala_BSLG_V1	name="hypothetical protein"	4734	6694	+	PF00018.23|SH3_1[SH3 domain];PF07653.12|SH3_2[Variant SH3 domain]	.	.	.	.	.	.
BSLG_06025	852737212	Batr_sala_BSLG_V1	name="hypothetical protein"	5284	7135	+	PF01522.16|Polysacc_deac_1[Polysaccharide deacetylase];PF00187.14|Chitin_bind_1[Chitin recognition protein]	.	GO:0016787;GO:0008152	.	SigP4[DScore:0.527]	.	.
BSLG_07266	852742165	Batr_sala_BSLG_V1	name="hypothetical protein"	3114	4843	+	PF01152.16|Bac_globin[Bacterial-like globin]	.	.	.	.	.	syp:SYNPCC7002_A1621 glbN; cyanoglobin; K06886 hemoglobin
BSLG_01893	852743285	Batr_sala_BSLG_V1	name="hypothetical protein"	164	1261	-	.	.	.	.	.	.	.
BSLG_08352	852737068	Batr_sala_BSLG_V1	name="hypothetical protein"	2689	3159	+	.	.	.	.	.	.	.
BSLG_06418	852741870	Batr_sala_BSLG_V1	name="hypothetical protein"	21	5671	+	.	.	.	.	.	.	ame:724515 mud; mushroom body defect
BSLG_08058	852737030	Batr_sala_BSLG_V1	name="hypothetical protein"	784	2865	-	PF07504.8|FTP[Fungalysin/Thermolysin Propeptide Motif];PF02128.10|Peptidase_M36[Fungalysin metallopeptidase (M36)]	.	.	.	SigP4[DScore:0.814]	.	.
BSLG_09179	852737070	Batr_sala_BSLG_V1	name="hypothetical protein"	972	2168	-	PF04185.9|Phosphoesterase[Phosphoesterase family]	.	.	ko00564[Glycerophospholipid metabolism];ko00565[Ether lipid metabolism]	.	.	.
BSLG_05358	852739800	Batr_sala_BSLG_V1	name="hypothetical protein"	2549	7268	+	PF00010.21|HLH[Helix-loop-helix DNA-binding domain]	.	.	.	.	.	.
BSLG_01674	uniq_4701	Batr_sala_BSLG_V1	name="hypothetical protein"	15971	17098	-	PF11779.3|DUF3317[Protein of unknown function (DUF3317)]	.	.	.	.	TMH:1	.
BSLG_08511	852739278	Batr_sala_BSLG_V1	name="hypothetical protein"	1	2997	+	.	.	.	.	.	TMH:1	.
BSLG_06153	uniq_5295	Batr_sala_BSLG_V1	name="hypothetical protein"	4794	6965	-	.	.	.	.	.	.	ddi:DDB_G0267962 tsuA; ULK family protein kinase; K06228 fused [EC:2.7.11.1]
BSLG_04929	852741636	Batr_sala_BSLG_V1	name="hypothetical protein"	2854	7378	-	PF08550.5|DUF1752[Fungal protein of unknown function (DUF1752)]	.	GO:0000122;GO:0005829;GO:0031930	.	.	.	.
BSLG_05543	852741017	Batr_sala_BSLG_V1	name="hypothetical protein"	1	4787	-	.	.	.	.	.	.	ddi:DDB_G0290485 dlrA; hypothetical protein
BSLG_03992	852741787	Batr_sala_BSLG_V1	name="hypothetical protein"	5212	9280	+	.	.	.	.	.	.	ddi:DDB_G0275733 med26; hypothetical protein
BSLG_06460	uniq_5092	Batr_sala_BSLG_V1	name="hypothetical protein"	4432	4713	-	.	.	.	.	.	.	.
BSLG_01144	852737606	Batr_sala_BSLG_V1	name="hypothetical protein"	2146	3439	+	PF14299.1|PP2[Phloem protein 2]	.	.	.	.	.	.
BSLG_06668	852738883	Batr_sala_BSLG_V1	name="hypothetical protein"	2272	5469	+	PF07690.11|MFS_1[Major Facilitator Superfamily]	.	.	.	.	TMH:12	.
BSLG_09779	852737030	Batr_sala_BSLG_V1	name="hypothetical protein"	1	1453	+	PF02128.10|Peptidase_M36[Fungalysin metallopeptidase (M36)]	.	.	.	.	.	.
BSLG_00116	852743402	Batr_sala_BSLG_V1	name="ubiquinol oxidase, mitochondrial"	4580	6830	+	PF01786.12|AOX[Alternative oxidase]	.	GO:0046872;GO:0044425;GO:0055114	.	.	TMH:2	rde:RD1_3047 aox; alternative oxidase; K00540 [EC:1.-.-.-]
BSLG_05747	uniq_5088	Batr_sala_BSLG_V1	name="hypothetical protein"	16	338	-	.	.	.	.	.	.	.
BSLG_00865	uniq_4660	Batr_sala_BSLG_V1	name="hypothetical protein"	24656	26746	+	PF06772.6|LtrA[Bacterial low temperature requirement A protein (LtrA)]	.	.	.	.	TMH:7	bmh:BMWSH_1528 ltrA; Low temperature requirement protein A
BSLG_08541	852738676	Batr_sala_BSLG_V1	name="hypothetical protein"	16	1497	-	PF03937.11|Sdh5[Flavinator of succinate dehydrogenase]	.	.	.	.	.	.
BSLG_07256	852743298	Batr_sala_BSLG_V1	name="hypothetical protein"	85	4359	-	PF08711.6|Med26[TFIIS helical bundle-like domain]	.	.	.	.	.	.
BSLG_03967	852737430	Batr_sala_BSLG_V1	name="hypothetical protein"	577	8514	+	PF10409.4|PTEN_C2[C2 domain of PTEN tumour-suppressor protein];PF02181.18|FH2[Formin Homology 2 Domain]	.	.	.	SigP4[DScore:0.517]	.	ddi:DDB_G0289763 forF; actin binding protein
BSLG_02674	852740957	Batr_sala_BSLG_V1	name="hypothetical protein"	5336	18746	-	PF13385.1|Laminin_G_3[Concanavalin A-like lectin/glucanases superfamily];PF14844.1|PH_BEACH[PH domain associated with Beige/BEACH];PF00400.27|WD40[WD domain, G-beta repeat];PF02138.13|Beach[Beige/BEACH domain]	.	.	.	.	.	.
BSLG_04307	uniq_5016	Batr_sala_BSLG_V1	name="hypothetical protein"	9383	12552	+	PF00503.15|G-alpha[G-protein alpha subunit];PF00025.16|Arf[ADP-ribosylation factor family]	.	GO:0007186;GO:0007165;GO:0005525;GO:0004871	.	.	.	.
BSLG_03824	uniq_4897	Batr_sala_BSLG_V1	name="hypothetical protein"	296	859	-	.	.	.	.	SigP4[DScore:0.761]	.	.
BSLG_03571	852739790	Batr_sala_BSLG_V1	name="hypothetical protein"	2037	6126	-	.	.	.	.	.	TMH:1	.
BSLG_05910	852743768	Batr_sala_BSLG_V1	name="hypothetical protein"	57	1078	-	.	.	.	.	.	.	.
BSLG_02188	852738524	Batr_sala_BSLG_V1	name="hypothetical protein"	9272	11170	-	PF10149.4|TM231[Transmembrane protein 231]	.	.	.	.	TMH:2	.
BSLG_08145	852743454	Batr_sala_BSLG_V1	name="hypothetical protein"	767	2802	+	.	.	.	.	.	.	.
BSLG_05383	uniq_5311	Batr_sala_BSLG_V1	name="hypothetical protein"	330	6873	-	.	.	.	.	.	.	suf:SARLGA251_24260 sraP; serine-rich adhesin for platelets
BSLG_07657	852742476	Batr_sala_BSLG_V1	name="hypothetical protein"	28	3862	+	.	.	.	.	.	.	ddi:DDB_G0283385 splA; CZAK family protein kinase
BSLG_03743	852737305	Batr_sala_BSLG_V1	name="hypothetical protein"	12898	13632	-	PF12766.2|Pyridox_oxase_2[Pyridoxamine 5'-phosphate oxidase]	.	.	.	.	.	.
BSLG_05589	852743608	Batr_sala_BSLG_V1	name="hypothetical protein"	3556	5596	+	PF00564.19|PB1[PB1 domain]	.	.	.	.	.	ddi:DDB_G0282045 vps36; vacuolar protein sorting 36; K12190 ESCRT-II complex subunit VPS36
BSLG_01318	852738057	Batr_sala_BSLG_V1	name="hypothetical protein"	5190	6692	+	PF02845.11|CUE[CUE domain]	.	.	.	SigP4[DScore:0.706]	TMH:1	.
BSLG_04230	852738888	Batr_sala_BSLG_V1	name="hypothetical protein"	8329	10263	-	PF04468.7|PSP1[PSP1 C-terminal conserved region]	.	.	.	.	.	.
BSLG_00868	852742144	Batr_sala_BSLG_V1	name="hypothetical protein"	29292	33737	+	PF01504.13|PIP5K[Phosphatidylinositol-4-phosphate 5-Kinase]	.	.	.	.	.	.
BSLG_01149	852737698	Batr_sala_BSLG_V1	name="hypothetical protein"	21392	23699	+	PF11051.3|Mannosyl_trans3[Mannosyltransferase putative]	.	.	.	.	.	.
BSLG_04879	852737257	Batr_sala_BSLG_V1	name="hypothetical protein"	1	3386	-	.	.	.	.	SigP4[DScore:0.839]	.	sbh:SBI_05127 dnaZX; DNA polymerase III subunits gamma and tau; K02343 DNA polymerase III subunit gamma/tau [EC:2.7.7.7]
BSLG_04996	852742627	Batr_sala_BSLG_V1	name="hypothetical protein"	1227	2940	+	.	.	.	.	.	.	.
BSLG_01563	852741155	Batr_sala_BSLG_V1	name="hypothetical protein"	11164	12895	+	PF00515.23|TPR_1[Tetratricopeptide repeat];PF13414.1|TPR_11[TPR repeat];PF07719.12|TPR_2[Tetratricopeptide repeat];PF14559.1|TPR_19[Tetratricopeptide repeat]	.	.	.	.	.	.
BSLG_08762	uniq_5788	Batr_sala_BSLG_V1	name="hypothetical protein"	11	2297	+	.	.	.	.	.	.	.
BSLG_00975	852742080	Batr_sala_BSLG_V1	name="hypothetical protein"	472	1560	-	.	.	.	.	SigP4[DScore:0.766]	.	.
BSLG_03340	852739231	Batr_sala_BSLG_V1	name="hypothetical protein"	7265	11729	+	.	.	.	.	.	.	.
BSLG_06788	852737033	Batr_sala_BSLG_V1	name="hypothetical protein"	362	5928	+	PF00005.22|ABC_tran[ABC transporter];PF00664.18|ABC_membrane[ABC transporter transmembrane region]	.	.	.	.	TMH:12	ddi:DDB_G0287691 abcC3; ABC transporter C family protein
BSLG_06018	852738227	Batr_sala_BSLG_V1	name="hypothetical protein"	6423	7641	-	PF05529.7|Bap31[B-cell receptor-associated protein 31-like]	.	.	.	.	TMH:3	.
BSLG_00833	852742107	Batr_sala_BSLG_V1	name="hypothetical protein"	30745	33394	+	PF00652.17|Ricin_B_lectin[Ricin-type beta-trefoil lectin domain];PF00704.23|Glyco_hydro_18[Glycosyl hydrolases family 18];PF03498.9|CDtoxinA[Cytolethal distending toxin A/C family]	.	.	.	SigP4[DScore:0.536]	TMH:1	hme:HFX_5037 chiA1; chitinase / lysozyme (EC:3.2.1.17)
BSLG_02294	uniq_4771	Batr_sala_BSLG_V1	name="hypothetical protein"	1	1356	+	.	.	.	.	.	.	.
BSLG_06826	852737144	Batr_sala_BSLG_V1	name="hypothetical protein"	3352	5956	+	.	.	.	.	SigP4[DScore:0.742]	.	fre:Franean1_1182 infB; translation initiation factor IF-2; K02519 translation initiation factor IF-2
BSLG_00730	852739812	Batr_sala_BSLG_V1	name="hypothetical protein"	20419	23544	-	PF07690.11|MFS_1[Major Facilitator Superfamily]	.	.	.	.	TMH:9	.
BSLG_00880	uniq_4452	Batr_sala_BSLG_V1	name="hypothetical protein"	32847	33834	+	.	.	.	.	SigP4[DScore:0.804]	.	hme:HFX_2135 csg4; cell surface glycoprotein related protein
BSLG_04267	852738048	Batr_sala_BSLG_V1	name="hypothetical protein"	4862	7581	+	PF05653.9|Mg_trans_NIPA[Magnesium transporter NIPA]	.	.	.	.	TMH:8	.
BSLG_08409	uniq_5699	Batr_sala_BSLG_V1	name="hypothetical protein"	142	1800	-	.	.	.	.	.	TMH:1	.
BSLG_03974	852737079	Batr_sala_BSLG_V1	name="hypothetical protein"	636	5025	-	PF13906.1|AA_permease_C[C-terminus of AA_permease];PF00324.16|AA_permease[Amino acid permease];PF13520.1|AA_permease_2[Amino acid permease]	.	.	.	.	TMH:13	xac:XAC1842 yhdG; cationic amino acid transporter; K03294 basic amino acid/polyamine antiporter, APA family
BSLG_06416	852739715	Batr_sala_BSLG_V1	name="hypothetical protein"	2348	5110	+	.	.	.	.	SigP4[DScore:0.868]	.	.
BSLG_00846	852739056	Batr_sala_BSLG_V1	name="hypothetical protein"	22556	27899	+	.	.	.	.	.	TMH:8	.
BSLG_07002	852737275	Batr_sala_BSLG_V1	name="hypothetical protein"	134	2231	-	.	.	.	.	SigP4[DScore:0.848]	.	.
BSLG_01792	852739918	Batr_sala_BSLG_V1	name="hypothetical protein"	15699	21998	-	PF00233.14|PDEase_I[3'5'-cyclic nucleotide phosphodiesterase]	.	.	.	.	TMH:6	.
BSLG_08696	852743289	Batr_sala_BSLG_V1	name="hypothetical protein"	852	1606	-	.	.	.	.	SigP4[DScore:0.777]	.	.
BSLG_06179	852742280	Batr_sala_BSLG_V1	name="hypothetical protein"	10	1275	-	.	.	.	.	.	.	ddi:DDB_G0275733 med26; hypothetical protein
BSLG_08299	852741533	Batr_sala_BSLG_V1	name="hypothetical protein"	292	869	+	PF06522.6|B12D[NADH-ubiquinone reductase complex 1 MLRQ subunit]	.	.	.	.	.	.
BSLG_06871	852739448	Batr_sala_BSLG_V1	name="hypothetical protein"	2321	3309	+	PF09812.4|MRP-L28[Mitochondrial ribosomal protein L28]	.	.	.	.	.	.
BSLG_01039	852738681	Batr_sala_BSLG_V1	name="hypothetical protein"	22571	24992	+	PF00412.17|LIM[LIM domain]	.	.	.	.	.	ddi:DDB_G0274109 paxB; hypothetical protein; K05760 paxillin
BSLG_09787	uniq_6017	Batr_sala_BSLG_V1	name="hypothetical protein"	752	1433	+	.	.	.	.	.	.	.
BSLG_02348	852740661	Batr_sala_BSLG_V1	name="hypothetical protein"	10893	13754	+	PF10234.4|Cluap1[Clusterin-associated protein-1]	.	.	.	.	.	.
BSLG_02123	852742333	Batr_sala_BSLG_V1	name="hypothetical protein"	19346	20326	+	PF08590.5|DUF1771[Domain of unknown function (DUF1771)];PF01713.16|Smr[Smr domain]	.	.	.	.	.	.
BSLG_06546	852739026	Batr_sala_BSLG_V1	name="hypothetical protein"	2979	6561	-	PF00005.22|ABC_tran[ABC transporter];PF01061.19|ABC2_membrane[ABC-2 type transporter]	.	.	.	.	TMH:6	.
BSLG_06643	852737253	Batr_sala_BSLG_V1	name="hypothetical protein"	1542	3191	+	PF00264.15|Tyrosinase[Common central domain of tyrosinase]	.	.	.	SigP4[DScore:0.838]	.	.
BSLG_05407	852743653	Batr_sala_BSLG_V1	name="hypothetical protein"	7227	8439	+	.	.	.	.	SigP4[DScore:0.678]	TMH:1	.
BSLG_02461	852743481	Batr_sala_BSLG_V1	name="hypothetical protein"	6031	9816	-	PF00266.14|Aminotran_5[Aminotransferase class-V]	.	.	.	.	.	.
BSLG_04694	852739669	Batr_sala_BSLG_V1	name="hypothetical protein"	2897	3649	-	PF03151.11|TPT[Triose-phosphate Transporter family]	.	.	.	.	TMH:5	.
BSLG_04971	852737255	Batr_sala_BSLG_V1	name="hypothetical protein"	1551	4011	-	.	.	.	.	.	TMH:1	.
BSLG_05907	uniq_5277	Batr_sala_BSLG_V1	name="hypothetical protein"	4171	6394	+	.	.	.	.	.	.	hif:HIBPF06240 baaA1; trimeric autotransporter adhesin
BSLG_00859	852741428	Batr_sala_BSLG_V1	name="hypothetical protein"	1938	3918	-	PF14259.1|RRM_6[RNA recognition motif (a.k.a. RRM, RBD, or RNP domain)];PF13893.1|RRM_5[RNA recognition motif. (a.k.a. RRM, RBD, or RNP domain)];PF00076.17|RRM_1[RNA recognition motif. (a.k.a. RRM, RBD, or RNP domain)]	.	GO:0000166;GO:0003676	.	.	.	rba:RB10458 grp; RNA-binding protein
BSLG_06669	uniq_5446	Batr_sala_BSLG_V1	name="hypothetical protein"	5700	6171	+	PF00675.15|Peptidase_M16[Insulinase (Peptidase family M16)]	.	.	.	.	.	.
BSLG_08117	852742058	Batr_sala_BSLG_V1	name="hypothetical protein"	347	3002	-	.	.	.	.	.	.	.
BSLG_03990	uniq_5039	Batr_sala_BSLG_V1	name="hypothetical protein"	10782	12168	+	.	.	.	.	.	.	.
BSLG_00072	852740077	Batr_sala_BSLG_V1	name="hypothetical protein"	8580	10921	+	PF01485.16|IBR[IBR domain]	.	GO:0046872	.	.	.	.
BSLG_09249	uniq_5870	Batr_sala_BSLG_V1	name="hypothetical protein"	1400	2060	-	.	.	.	.	.	.	.
BSLG_02531	852737480	Batr_sala_BSLG_V1	name="hypothetical protein"	10193	14855	+	PF14324.1|PINIT[PINIT domain];PF02891.15|zf-MIZ[MIZ/SP-RING zinc finger]	.	GO:0050794;GO:0044260;GO:0044238	.	.	.	.
BSLG_04326	852739097	Batr_sala_BSLG_V1	name="histone-lysine N-methyltransferase SETD1B"	1	7937	-	PF00856.23|SET[SET domain]	.	GO:0005634;GO:0008168;GO:0000166;GO:0003676	.	.	.	ddi:DDB_G0289257 set1; SET domain-containing protein; K11422 histone-lysine N-methyltransferase SETD1 [EC:2.1.1.43]
BSLG_08681	852738042	Batr_sala_BSLG_V1	name="hypothetical protein"	149	2096	+	PF05426.7|Alginate_lyase[Alginate lyase]	.	.	.	SigP4[DScore:0.912]	.	.
BSLG_04483	852741058	Batr_sala_BSLG_V1	name="hypothetical protein"	7515	10223	-	PF02148.14|zf-UBP[Zn-finger in ubiquitin-hydrolases and other protein];PF07576.7|BRAP2[BRCA1-associated protein 2];PF13639.1|zf-RING_2[Ring finger domain]	.	.	.	.	.	.
BSLG_03273	852740198	Batr_sala_BSLG_V1	name="inner dynein arm light chain, axonemal"	11648	13529	+	PF10211.4|Ax_dynein_light[Axonemal dynein light chain]	.	GO:0030286;GO:0003774	.	.	.	.
BSLG_07809	852737112	Batr_sala_BSLG_V1	name="hypothetical protein"	218	3995	-	PF00005.22|ABC_tran[ABC transporter];PF00664.18|ABC_membrane[ABC transporter transmembrane region]	.	.	.	.	TMH:4	ddi:DDB_G0287691 abcC3; ABC transporter C family protein
BSLG_06490	852742318	Batr_sala_BSLG_V1	name="hypothetical protein"	5228	6494	+	.	.	.	.	.	TMH:2	.
BSLG_06194	uniq_5282	Batr_sala_BSLG_V1	name="hypothetical protein"	494	1422	-	PF01124.13|MAPEG[MAPEG family]	.	.	.	.	TMH:2	.
BSLG_02334	852742011	Batr_sala_BSLG_V1	name="hypothetical protein"	14542	21008	+	PF14259.1|RRM_6[RNA recognition motif (a.k.a. RRM, RBD, or RNP domain)];PF00076.17|RRM_1[RNA recognition motif. (a.k.a. RRM, RBD, or RNP domain)]	.	.	.	.	.	sni:INV104_15160 psrP; cell wall surface anchored protein
BSLG_01801	852742245	Batr_sala_BSLG_V1	name="hypothetical protein"	6382	9568	-	PF14587.1|Glyco_hydr_30_2[O-Glycosyl hydrolase family 30]	.	.	.	SigP4[DScore:0.791]	TMH:1	.
BSLG_02221	852738424	Batr_sala_BSLG_V1	name="hypothetical protein"	10695	12119	-	PF08238.7|Sel1[Sel1 repeat]	.	.	.	.	.	.
BSLG_04713	852743639	Batr_sala_BSLG_V1	name="hypothetical protein"	2965	5265	-	.	.	.	.	.	TMH:4	.
BSLG_02495	852737264	Batr_sala_BSLG_V1	name="hypothetical protein"	1722	4176	+	PF02128.10|Peptidase_M36[Fungalysin metallopeptidase (M36)]	.	GO:0016787	.	SigP4[DScore:0.702]	.	.
BSLG_08304	852741279	Batr_sala_BSLG_V1	name="hypothetical protein"	827	3173	-	PF08642.5|Rxt3[Histone deacetylation protein Rxt3]	.	.	.	.	.	.
BSLG_03574	852743427	Batr_sala_BSLG_V1	name="hypothetical protein"	12665	14899	+	PF00026.18|Asp[Eukaryotic aspartyl protease];PF14543.1|TAXi_N[Xylanase inhibitor N-terminal]	.	.	.	.	TMH:2	.
BSLG_06772	852739188	Batr_sala_BSLG_V1	name="hypothetical protein"	2525	6049	-	PF02990.11|EMP70[Endomembrane protein 70]	.	.	.	SigP4[DScore:0.572]	TMH:10	.
BSLG_04496	uniq_4889	Batr_sala_BSLG_V1	name="hypothetical protein"	10930	11865	-	PF03224.9|V-ATPase_H_N[V-ATPase subunit H];PF04826.8|Arm_2[Armadillo-like];PF11698.3|V-ATPase_H_C[V-ATPase subunit H]	.	.	ko04142[Lysosome];ko05323[Rheumatoid arthritis];ko04145[Phagosome];ko05110[Vibrio cholerae infection];ko05120[Epithelial cell signaling in Helicobacter pylori infection]	.	.	.
BSLG_05010	852737097	Batr_sala_BSLG_V1	name="hypothetical protein"	3836	8164	-	PF08407.6|Chitin_synth_1N[Chitin synthase N-terminal];PF01644.12|Chitin_synth_1[Chitin synthase];PF13632.1|Glyco_trans_2_3[Glycosyl transferase family group 2];PF03142.10|Chitin_synth_2[Chitin synthase]	.	.	.	.	TMH:7	.
BSLG_03549	852739507	Batr_sala_BSLG_V1	name="hypothetical protein"	12419	14752	-	PF04366.7|DUF500[Family of unknown function (DUF500)];PF14604.1|SH3_9[Variant SH3 domain];PF07653.12|SH3_2[Variant SH3 domain];PF00018.23|SH3_1[SH3 domain]	.	.	.	.	.	.
BSLG_06348	852741077	Batr_sala_BSLG_V1	name="hypothetical protein"	435	1625	-	PF00188.21|CAP[Cysteine-rich secretory protein family]	.	.	.	SigP4[DScore:0.823]	TMH:1	vcn:VOLCADRAFT_73740 lsg1; PR-1 like protein
BSLG_00955	uniq_4402	Batr_sala_BSLG_V1	name="hypothetical protein"	30109	33017	-	PF00069.20|Pkinase[Protein kinase domain];PF07714.12|Pkinase_Tyr[Protein tyrosine kinase]	.	GO:0004672;GO:0009987	.	.	.	.
BSLG_01722	852743734	Batr_sala_BSLG_V1	name="hypothetical protein"	11908	13897	-	.	.	.	.	.	.	.
BSLG_01092	852741061	Batr_sala_BSLG_V1	name="hypothetical protein"	9833	14349	+	PF00788.18|RA[Ras association (RalGDS/AF-6) domain];PF00018.23|SH3_1[SH3 domain]	.	.	.	.	.	.
BSLG_06851	852738949	Batr_sala_BSLG_V1	name="hypothetical protein"	1901	5869	-	PF14531.1|Kinase-like[Kinase-like];PF00069.20|Pkinase[Protein kinase domain];PF07714.12|Pkinase_Tyr[Protein tyrosine kinase]	.	GO:0000166;GO:0004672	.	.	.	.
BSLG_01847	852742294	Batr_sala_BSLG_V1	name="hypothetical protein"	1194	4443	+	PF00412.17|LIM[LIM domain]	.	.	.	.	.	.
BSLG_04192	852741615	Batr_sala_BSLG_V1	name="hypothetical protein"	2833	4819	+	PF01363.16|FYVE[FYVE zinc finger]	.	.	.	.	.	.
BSLG_07750	852743529	Batr_sala_BSLG_V1	name="hypothetical protein"	3103	4015	+	.	.	.	.	.	.	.
BSLG_00845	852739057	Batr_sala_BSLG_V1	name="hypothetical protein"	19922	22476	-	.	.	.	.	.	.	.
BSLG_02271	852743733	Batr_sala_BSLG_V1	name="hypothetical protein"	2788	3531	-	.	.	.	.	SigP4[DScore:0.752]	TMH:1	.
BSLG_05714	852740947	Batr_sala_BSLG_V1	name="hypothetical protein"	1385	6144	-	PF13967.1|RSN1_TM[Late exocytosis, associated with Golgi transport];PF02714.10|DUF221[Domain of unknown function DUF221];PF14703.1|DUF4463[Domain of unknown function (DUF4463)]	.	.	.	.	TMH:10	.
BSLG_03742	852737305	Batr_sala_BSLG_V1	name="hypothetical protein"	11929	12657	-	.	.	.	.	.	.	.
BSLG_08515	uniq_5752	Batr_sala_BSLG_V1	name="hypothetical protein"	1347	2990	+	.	.	.	.	SigP4[DScore:0.807]	.	.
BSLG_00042	852739543	Batr_sala_BSLG_V1	name="hypothetical protein"	55240	57568	+	.	.	.	.	.	.	.
BSLG_06571	852743317	Batr_sala_BSLG_V1	name="hypothetical protein"	1531	2327	-	.	.	.	.	.	TMH:1	.
BSLG_07425	852741833	Batr_sala_BSLG_V1	name="hypothetical protein"	76	4655	-	PF00069.20|Pkinase[Protein kinase domain];PF07714.12|Pkinase_Tyr[Protein tyrosine kinase]	.	GO:0004672	.	.	.	.
BSLG_00612	852737993	Batr_sala_BSLG_V1	name="hypothetical protein"	28997	32709	+	PF01363.16|FYVE[FYVE zinc finger];PF00621.15|RhoGEF[RhoGEF domain];PF00169.24|PH[PH domain]	.	.	.	.	.	ddi:DDB_G0282271 gxcV; FYVE-type zinc finger-containing protein
BSLG_01610	852738341	Batr_sala_BSLG_V1	name="hypothetical protein"	4470	6412	+	PF10274.4|ParcG[Parkin co-regulated protein]	.	.	.	.	.	.
BSLG_07560	uniq_5589	Batr_sala_BSLG_V1	name="hypothetical protein"	1	1173	-	.	.	.	.	.	.	.
BSLG_00346	852737382	Batr_sala_BSLG_V1	name="hypothetical protein"	25315	26838	+	PF00428.14|Ribosomal_60s[60s Acidic ribosomal protein]	.	GO:0005622;GO:0006412	.	.	.	.
BSLG_04214	uniq_4813	Batr_sala_BSLG_V1	name="hypothetical protein"	1998	4707	+	.	.	.	.	SigP4[DScore:0.790]	.	.
BSLG_02267	852737065	Batr_sala_BSLG_V1	name="hypothetical protein"	6812	12306	+	PF00005.22|ABC_tran[ABC transporter];PF12698.2|ABC2_membrane_3[ABC-2 family transporter protein];PF13304.1|AAA_21[AAA domain]	.	.	.	.	TMH:7	ddi:DDB_G0271140 abcA7; ABC transporter A family protein
BSLG_03025	852741555	Batr_sala_BSLG_V1	name="hypothetical protein"	9703	10470	-	PF02953.10|zf-Tim10_DDP[Tim10/DDP family zinc finger]	.	GO:0005739;GO:0009987;GO:0015031	.	.	.	.
BSLG_00350	852742507	Batr_sala_BSLG_V1	name="hypothetical protein"	30694	35219	-	.	.	.	.	.	.	.
BSLG_05524	uniq_5127	Batr_sala_BSLG_V1	name="hypothetical protein"	8620	8949	-	PF00155.16|Aminotran_1_2[Aminotransferase class I and II]	.	GO:0008415;GO:0033014;GO:0005739	.	.	.	.
BSLG_06097	852737553	Batr_sala_BSLG_V1	name="hypothetical protein"	2	4657	+	.	.	.	.	.	.	sne:SPN23F_17820 psrP; cell wall surface anchored protein
BSLG_00537	852743762	Batr_sala_BSLG_V1	name="hypothetical protein"	36437	37671	+	.	.	.	.	.	TMH:1	.
BSLG_06523	852742277	Batr_sala_BSLG_V1	name="hypothetical protein"	1	4505	-	PF00069.20|Pkinase[Protein kinase domain];PF07714.12|Pkinase_Tyr[Protein tyrosine kinase]	.	.	.	.	.	.
BSLG_00717	852739206	Batr_sala_BSLG_V1	name="hypothetical protein"	14085	17833	+	PF14604.1|SH3_9[Variant SH3 domain];PF00169.24|PH[PH domain];PF07653.12|SH3_2[Variant SH3 domain];PF00018.23|SH3_1[SH3 domain]	.	.	.	.	.	.
BSLG_08022	852739369	Batr_sala_BSLG_V1	name="phosphoribosylglycinamide formyltransferase"	532	1994	+	TIGR00639[PurN: phosphoribosylglycinamide formyltransferase];PF00551.14|Formyl_trans_N[Formyl transferase]	.	.	ko00670[One carbon pool by folate]	.	.	cap:CLDAP_13920 purN; phosphoribosylglycinamide formyltransferase; K00601 phosphoribosylglycinamide formyltransferase [EC:2.1.2.2]
BSLG_07835	uniq_5552	Batr_sala_BSLG_V1	name="hypothetical protein"	394	3057	-	PF00097.20|zf-C3HC4[Zinc finger, C3HC4 type (RING finger)];PF13923.1|zf-C3HC4_2[Zinc finger, C3HC4 type (RING finger)];PF13639.1|zf-RING_2[Ring finger domain]	.	.	.	.	TMH:2	.
BSLG_06171	uniq_5189	Batr_sala_BSLG_V1	name="hypothetical protein"	74	2456	-	PF00153.22|Mito_carr[Mitochondrial carrier protein]	.	.	.	.	.	ddi:DDB_G0271310 ucpA; mitochondrial substrate carrier family protein; K15117 solute carrier family 25, member 34/35
BSLG_08183	uniq_5693	Batr_sala_BSLG_V1	name="hypothetical protein"	2743	3330	-	.	.	.	.	.	.	.
BSLG_07915	852739456	Batr_sala_BSLG_V1	name="hypothetical protein"	1731	2117	-	PF05254.7|UPF0203[Uncharacterised protein family (UPF0203)]	.	.	.	.	.	.
BSLG_07215	852743439	Batr_sala_BSLG_V1	name="hypothetical protein"	1637	2803	-	PF00001.16|7tm_1[7 transmembrane receptor (rhodopsin family)]	.	.	.	.	TMH:7	.
BSLG_02214	852739911	Batr_sala_BSLG_V1	name="60S ribosomal protein L38"	3758	4926	+	PF01781.13|Ribosomal_L38e[Ribosomal L38e protein family]	.	GO:0005840;GO:0006412;GO:0003735	.	.	.	vcn:VOLCADRAFT_109950 rpl38; component of cytosolic 80S ribosome and 60S large subunit; K02923 large subunit ribosomal protein L38e
BSLG_07735	852737013	Batr_sala_BSLG_V1	name="hypothetical protein"	1	2153	-	PF03572.13|Peptidase_S41[Peptidase family S41]	.	.	.	SigP4[DScore:0.767]	.	.
BSLG_01057	852743610	Batr_sala_BSLG_V1	name="hypothetical protein"	22161	24254	+	.	.	.	.	.	TMH:7	.
BSLG_06156	852740188	Batr_sala_BSLG_V1	name="hypothetical protein"	1220	2821	+	PF00241.15|Cofilin_ADF[Cofilin/tropomyosin-type actin-binding protein]	.	.	.	.	.	ddi:DDB_G0293898 coaA; actin binding protein
BSLG_02427	852739826	Batr_sala_BSLG_V1	name="hypothetical protein"	8640	12003	-	PF04082.13|Fungal_trans[Fungal specific transcription factor domain];PF00172.13|Zn_clus[Fungal Zn(2)-Cys(6) binuclear cluster domain]	.	.	.	.	.	.
BSLG_03313	uniq_4502	Batr_sala_BSLG_V1	name="hypothetical protein"	9568	12682	-	PF11754.3|Velvet[Velvet factor]	.	.	.	.	.	.
BSLG_01764	852737130	Batr_sala_BSLG_V1	name="hypothetical protein"	21763	24960	+	PF09118.6|DUF1929[Domain of unknown function (DUF1929)];PF07250.6|Glyoxal_oxid_N[Glyoxal oxidase N-terminus]	.	.	.	SigP4[DScore:0.693]	TMH:1	.
BSLG_01105	852742735	Batr_sala_BSLG_V1	name="hypothetical protein"	27573	28595	+	.	.	.	.	.	.	.
BSLG_02782	852737322	Batr_sala_BSLG_V1	name="hypothetical protein"	4709	7146	+	PF00722.16|Glyco_hydro_16[Glycosyl hydrolases family 16]	.	GO:0044464	.	SigP4[DScore:0.884]	TMH:1	.
BSLG_05353	852740631	Batr_sala_BSLG_V1	name="hypothetical protein"	71	2890	-	.	.	GO:0048793	.	.	.	vcn:VOLCADRAFT_78702 ift81; hypothetical protein
BSLG_05124	852740152	Batr_sala_BSLG_V1	name="hypothetical protein"	362	5022	-	PF00097.20|zf-C3HC4[Zinc finger, C3HC4 type (RING finger)];PF13639.1|zf-RING_2[Ring finger domain]	.	GO:0005488	.	.	TMH:2	.
BSLG_04170	852741426	Batr_sala_BSLG_V1	name="hypothetical protein"	6374	7546	+	PF13659.1|Methyltransf_26[Methyltransferase domain];PF01189.12|Nol1_Nop2_Fmu[NOL1/NOP2/sun family]	.	.	.	.	.	eec:EcWSU1_02761 rsmF; ribosomal RNA small subunit methyltransferase F; K11392 16S rRNA (cytosine1407-C5)-methyltransferase [EC:2.1.1.178]
BSLG_04824	852739155	Batr_sala_BSLG_V1	name="hypothetical protein"	605	5844	+	PF00400.27|WD40[WD domain, G-beta repeat]	.	.	.	.	.	.
BSLG_04198	852737955	Batr_sala_BSLG_V1	name="hypothetical protein"	3620	6526	+	PF05517.7|p25-alpha[p25-alpha]	.	.	.	.	.	.
BSLG_07074	852738647	Batr_sala_BSLG_V1	name="hypothetical protein"	1	4407	+	.	.	.	.	.	TMH:4	sni:INV104_15160 psrP; cell wall surface anchored protein
BSLG_04024	852737284	Batr_sala_BSLG_V1	name="hypothetical protein"	387	3966	+	PF00069.20|Pkinase[Protein kinase domain];PF07714.12|Pkinase_Tyr[Protein tyrosine kinase]	.	.	.	.	.	.
BSLG_02287	852740502	Batr_sala_BSLG_V1	name="hypothetical protein"	3548	6790	+	.	.	.	.	.	.	.
BSLG_07004	852738149	Batr_sala_BSLG_V1	name="hypothetical protein"	1942	5452	-	PF00628.24|PHD[PHD-finger]	.	GO:0005488	.	.	.	sor:SOR_1583 monX; cell wall surface anchor family protein
BSLG_09298	852737236	Batr_sala_BSLG_V1	name="hypothetical protein"	689	1808	+	.	.	.	.	.	.	.
BSLG_01890	852743273	Batr_sala_BSLG_V1	name="hypothetical protein"	12847	14130	-	PF00153.22|Mito_carr[Mitochondrial carrier protein]	.	.	.	.	TMH:3	.
BSLG_03705	852737649	Batr_sala_BSLG_V1	name="hypothetical protein"	12358	14648	+	PF00271.26|Helicase_C[Helicase conserved C-terminal domain];PF00270.24|DEAD[DEAD/DEAH box helicase]	.	GO:0042254;GO:0000166;GO:0004386;GO:0003676	.	.	.	xtr:394710 ddx47; DEAD (Asp-Glu-Ala-Asp) box polypeptide 47; K14777 ATP-dependent RNA helicase DDX47/RRP3 [EC:3.6.4.13]
BSLG_07301	852741767	Batr_sala_BSLG_V1	name="hypothetical protein"	2494	4036	-	PF00615.14|RGS[Regulator of G protein signaling domain]	.	.	.	.	.	.
BSLG_07625	852739278	Batr_sala_BSLG_V1	name="hypothetical protein"	179	4279	-	.	.	.	.	.	TMH:1	.
BSLG_01381	852739757	Batr_sala_BSLG_V1	name="hypothetical protein"	2500	4360	+	PF10629.4|DUF2475[Protein of unknown function (DUF2475)]	.	.	.	.	.	.
BSLG_00926	852740002	Batr_sala_BSLG_V1	name="hypothetical protein"	24456	32767	+	PF00406.17|ADK[Adenylate kinase];PF06294.6|DUF1042[Domain of Unknown Function (DUF1042)]	.	.	.	.	.	.
BSLG_04948	852743341	Batr_sala_BSLG_V1	name="hypothetical protein"	8054	10485	+	.	.	.	.	.	.	.
BSLG_01619	852738508	Batr_sala_BSLG_V1	name="hypothetical protein"	14080	18310	-	PF05794.8|Tcp11[T-complex protein 11]	.	.	.	.	.	.
BSLG_01903	852743930	Batr_sala_BSLG_V1	name="hypothetical protein"	7363	8581	+	.	.	.	.	SigP4[DScore:0.729]	.	vcn:VOLCADRAFT_103843 vmp3; metalloproteinase, extracellular matrix glycoprotein VMP3
BSLG_00073	852741964	Batr_sala_BSLG_V1	name="hypothetical protein"	11479	12206	-	.	.	.	.	.	.	.
BSLG_00472	852737667	Batr_sala_BSLG_V1	name="hypothetical protein"	3291	9111	+	PF01124.13|MAPEG[MAPEG family]	.	.	ko00982[Drug metabolism - cytochrome P450];ko00980[Metabolism of xenobiotics by cytochrome P450]	.	TMH:3	.
BSLG_06089	uniq_5149	Batr_sala_BSLG_V1	name="hypothetical protein"	6237	7528	+	.	.	.	.	.	.	.
BSLG_04484	852743805	Batr_sala_BSLG_V1	name="hypothetical protein"	11407	11832	+	PF00063.16|Myosin_head[Myosin head (motor domain)]	.	.	.	.	.	.
BSLG_01460	852737644	Batr_sala_BSLG_V1	name="hypothetical protein"	1	1638	+	.	.	.	.	.	.	ddi:DDB_G0293532 dstC; signal transducer and activator of transcription family protein
BSLG_06404	852743835	Batr_sala_BSLG_V1	name="hypothetical protein"	670	2735	-	PF00335.15|Tetraspannin[Tetraspanin family]	.	.	.	.	TMH:4	.
BSLG_02286	uniq_4525	Batr_sala_BSLG_V1	name="hypothetical protein"	5	2281	-	.	.	.	.	SigP4[DScore:0.772]	.	.
BSLG_04867	852741917	Batr_sala_BSLG_V1	name="hypothetical protein"	8775	10546	+	PF00230.15|MIP[Major intrinsic protein]	.	.	.	.	TMH:5	.
BSLG_05571	852737978	Batr_sala_BSLG_V1	name="hypothetical protein"	3458	6004	+	PF08766.6|DEK_C[DEK C terminal domain];PF02201.13|SWIB[SWIB/MDM2 domain]	.	.	.	.	.	.
BSLG_09211	852737009	Batr_sala_BSLG_V1	name="hypothetical protein"	1783	2079	+	.	.	.	.	SigP4[DScore:0.787]	.	.
BSLG_07857	852741772	Batr_sala_BSLG_V1	name="hypothetical protein"	159	3915	-	PF00646.28|F-box[F-box domain]	.	.	.	.	.	.
BSLG_06138	852739110	Batr_sala_BSLG_V1	name="hypothetical protein"	5862	7022	-	.	.	.	.	.	TMH:3	.
BSLG_05634	uniq_5215	Batr_sala_BSLG_V1	name="hypothetical protein"	130	1058	-	PF03676.9|UPF0183[Uncharacterised protein family (UPF0183)]	.	.	.	.	.	zma:100280322 gpm19; LOC100280322
BSLG_02842	852737221	Batr_sala_BSLG_V1	name="hypothetical protein"	14166	18332	+	.	.	.	.	.	.	.
BSLG_05400	852739506	Batr_sala_BSLG_V1	name="hypothetical protein"	557	5526	+	PF14531.1|Kinase-like[Kinase-like];PF00069.20|Pkinase[Protein kinase domain];PF07714.12|Pkinase_Tyr[Protein tyrosine kinase]	.	GO:0000166;GO:0004672;GO:0016301	.	.	.	ddi:DDB_G0286125 pkgC; protein kinase 3
BSLG_03570	uniq_4396	Batr_sala_BSLG_V1	name="hypothetical protein"	77	1573	-	PF14259.1|RRM_6[RNA recognition motif (a.k.a. RRM, RBD, or RNP domain)];PF00076.17|RRM_1[RNA recognition motif. (a.k.a. RRM, RBD, or RNP domain)];PF13893.1|RRM_5[RNA recognition motif. (a.k.a. RRM, RBD, or RNP domain)]	.	.	.	.	.	xtr:100170156 rbm28; RNA binding motif protein 28; K14573 nucleolar protein 4
BSLG_04756	852743418	Batr_sala_BSLG_V1	name="hypothetical protein"	4445	9623	+	.	.	.	.	.	.	.
BSLG_02878	852742449	Batr_sala_BSLG_V1	name="hypothetical protein"	725	5619	-	PF08518.6|GIT_SHD[Spa2 homology domain (SHD) of GIT]	.	.	.	.	.	.
BSLG_05291	852737977	Batr_sala_BSLG_V1	name="hypothetical protein"	2815	5690	-	PF01513.16|NAD_kinase[ATP-NAD kinase]	.	.	.	.	.	.
BSLG_06974	852743313	Batr_sala_BSLG_V1	name="hypothetical protein"	4761	5551	-	.	.	.	.	.	.	.
BSLG_02167	852739499	Batr_sala_BSLG_V1	name="hypothetical protein"	6634	8198	+	.	.	.	.	.	TMH:1	.
BSLG_02850	852737112	Batr_sala_BSLG_V1	name="hypothetical protein"	14655	18360	+	PF00005.22|ABC_tran[ABC transporter];PF00664.18|ABC_membrane[ABC transporter transmembrane region]	.	.	.	.	TMH:6	vcn:VOLCADRAFT_81874 mrp1; ABC transporter
BSLG_03203	852740473	Batr_sala_BSLG_V1	name="hypothetical protein"	44	1472	-	.	.	.	.	.	.	.
BSLG_04213	uniq_4812	Batr_sala_BSLG_V1	name="hypothetical protein"	1	1983	+	.	.	.	.	.	.	.
BSLG_05967	uniq_5112	Batr_sala_BSLG_V1	name="hypothetical protein"	7223	7837	+	.	.	.	.	.	.	.
BSLG_07327	852737282	Batr_sala_BSLG_V1	name="hypothetical protein"	244	1103	-	PF00011.16|HSP20[Hsp20/alpha crystallin family]	.	.	.	.	.	.
BSLG_02974	852740929	Batr_sala_BSLG_V1	name="hypothetical protein"	4634	9400	+	PF00621.15|RhoGEF[RhoGEF domain];PF00397.21|WW[WW domain]	.	.	.	.	.	ddi:DDB_G0272372 gxcM; DH domain-containing protein
BSLG_00135	852743370	Batr_sala_BSLG_V1	name="hypothetical protein"	23805	27017	+	.	.	.	.	SigP4[DScore:0.875]	TMH:8	.
BSLG_03258	uniq_4572	Batr_sala_BSLG_V1	name="hypothetical protein"	8644	9018	+	.	.	.	.	.	TMH:2	.
BSLG_05478	852741079	Batr_sala_BSLG_V1	name="hypothetical protein"	7674	9066	-	PF13868.1|Trichoplein[Tumour suppressor, Mitostatin]	.	.	.	.	.	.
BSLG_04590	852743598	Batr_sala_BSLG_V1	name="ADP-ribosylation factor-like protein 3"	2317	3778	+	PF01926.18|MMR_HSR1[50S ribosome-binding GTPase];PF09439.5|SRPRB[Signal recognition particle receptor beta subunit];PF08477.8|Miro[Miro-like protein];PF04670.7|Gtr1_RagA[Gtr1/RagA G protein conserved region];TIGR00231[small_GTP: small GTP-binding protein domain];PF00025.16|Arf[ADP-ribosylation factor family];PF00071.17|Ras[Ras family]	.	GO:0005634;GO:0051301;GO:0007264;GO:0005819;GO:0005525;GO:0007049;GO:0000139	.	.	.	vcn:VOLCADRAFT_77618 arf9; small Arf-related GTPase; K07944 ADP-ribosylation factor-like 3
BSLG_07550	852743499	Batr_sala_BSLG_V1	name="hypothetical protein"	96	4417	+	.	.	.	.	.	.	.
BSLG_03912	852738705	Batr_sala_BSLG_V1	name="hypothetical protein"	528	7794	-	PF00013.24|KH_1[KH domain];PF07647.12|SAM_2[SAM domain (Sterile alpha motif)];PF00536.25|SAM_1[SAM domain (Sterile alpha motif)];PF13014.1|KH_3[KH domain]	.	.	.	.	.	.
BSLG_05412	852740518	Batr_sala_BSLG_V1	name="hypothetical protein"	6244	9205	-	PF13499.1|EF-hand_7[EF-hand domain pair];PF00153.22|Mito_carr[Mitochondrial carrier protein];PF13405.1|EF-hand_6[EF-hand domain]	.	.	.	.	.	.
BSLG_04359	852743957	Batr_sala_BSLG_V1	name="hypothetical protein"	2116	4162	+	.	.	.	.	.	TMH:1	.
BSLG_03913	852737410	Batr_sala_BSLG_V1	name="hypothetical protein"	1	4044	-	PF13894.1|zf-C2H2_4[C2H2-type zinc finger];PF00096.21|zf-C2H2[Zinc finger, C2H2 type];PF13465.1|zf-H2C2_2[Zinc-finger double domain]	.	GO:0005488	.	.	.	.
BSLG_01403	852739738	Batr_sala_BSLG_V1	name="hypothetical protein"	23740	27676	+	PF13945.1|NST1[Salt tolerance down-regulator]	.	.	.	.	.	.
BSLG_01464	852739615	Batr_sala_BSLG_V1	name="hypothetical protein"	7256	10533	+	PF12825.2|DUF3818[Domain of unknown function in PX-proteins (DUF3818)]	.	.	.	.	.	.
BSLG_03713	852742779	Batr_sala_BSLG_V1	name="hypothetical protein"	2614	12368	+	PF01302.20|CAP_GLY[CAP-Gly domain]	.	.	.	.	.	suy:SA2981_2593 sasA; cell-wall-anchored protein SasA (LPXTG motif)
BSLG_02145	852739967	Batr_sala_BSLG_V1	name="hypothetical protein"	20508	21366	-	PF06747.8|CHCH[CHCH domain]	.	GO:0005739	.	.	.	.
BSLG_05713	852741581	Batr_sala_BSLG_V1	name="hypothetical protein"	6618	8204	+	PF02214.17|BTB_2[BTB/POZ domain]	.	.	.	.	.	.
BSLG_05689	uniq_5073	Batr_sala_BSLG_V1	name="hypothetical protein"	6582	8448	+	PF11901.3|DUF3421[Protein of unknown function (DUF3421)]	.	.	.	.	.	.
BSLG_00732	852738392	Batr_sala_BSLG_V1	name="ATP-dependent RNA helicase dbp2"	26199	30018	-	PF00271.26|Helicase_C[Helicase conserved C-terminal domain];PF00270.24|DEAD[DEAD/DEAH box helicase]	EC:3.6.4.13[RNA helicase.]	GO:0005634;GO:0003723;GO:0005524;GO:0000184;GO:0006364;GO:0005737;GO:0008026	.	.	.	.
BSLG_04223	852737723	Batr_sala_BSLG_V1	name="hypothetical protein"	5061	7094	+	.	.	.	.	.	TMH:1	.
BSLG_09732	852737326	Batr_sala_BSLG_V1	name="hypothetical protein"	232	1182	-	.	.	.	.	SigP4[DScore:0.808]	.	.
BSLG_05821	uniq_5275	Batr_sala_BSLG_V1	name="hypothetical protein"	89	4564	-	.	.	.	.	.	TMH:2	.
BSLG_02450	uniq_4526	Batr_sala_BSLG_V1	name="hypothetical protein"	16131	19656	+	.	.	.	.	.	TMH:1	.
BSLG_04476	uniq_5062	Batr_sala_BSLG_V1	name="hypothetical protein"	2375	3559	+	.	.	.	.	.	.	.
BSLG_05001	uniq_4925	Batr_sala_BSLG_V1	name="hypothetical protein"	1	1530	+	.	.	.	.	.	TMH:1	.
BSLG_00911	852742045	Batr_sala_BSLG_V1	name="hypothetical protein"	3498	7991	+	PF00027.24|cNMP_binding[Cyclic nucleotide-binding domain];PF01740.16|STAS[STAS domain];PF00916.15|Sulfate_transp[Sulfate transporter family]	.	.	.	.	TMH:10	.
BSLG_05530	uniq_5115	Batr_sala_BSLG_V1	name="hypothetical protein"	4828	5904	+	.	.	.	.	.	.	.
BSLG_02438	852741180	Batr_sala_BSLG_V1	name="hypothetical protein"	14851	20475	-	.	.	.	.	.	.	ame:724515 mud; mushroom body defect
BSLG_07813	852743298	Batr_sala_BSLG_V1	name="hypothetical protein"	695	3981	-	.	.	.	.	.	.	.
BSLG_07435	uniq_5460	Batr_sala_BSLG_V1	name="hypothetical protein"	9	1036	+	PF01265.12|Cyto_heme_lyase[Cytochrome c/c1 heme lyase]	.	.	.	.	.	.
BSLG_00866	uniq_4661	Batr_sala_BSLG_V1	name="hypothetical protein"	26832	27281	+	.	.	.	.	.	TMH:3	.
BSLG_00209	852741423	Batr_sala_BSLG_V1	name="hypothetical protein"	29917	30886	+	PF06522.6|B12D[NADH-ubiquinone reductase complex 1 MLRQ subunit]	.	.	.	.	TMH:1	.
BSLG_08850	852737112	Batr_sala_BSLG_V1	name="hypothetical protein"	1	2523	-	PF00664.18|ABC_membrane[ABC transporter transmembrane region]	.	.	.	.	TMH:5	ddi:DDB_G0287691 abcC3; ABC transporter C family protein
BSLG_03086	852737734	Batr_sala_BSLG_V1	name="hypothetical protein"	11936	16332	+	PF14604.1|SH3_9[Variant SH3 domain]	.	.	.	.	.	.
BSLG_00427	uniq_4710	Batr_sala_BSLG_V1	name="hypothetical protein"	2465	3547	+	.	.	.	.	.	.	ddi:DDB_G0288755 gbfA; G-box binding factor
BSLG_05703	852738505	Batr_sala_BSLG_V1	name="hypothetical protein"	2774	6625	-	PF14604.1|SH3_9[Variant SH3 domain];PF07653.12|SH3_2[Variant SH3 domain];PF00018.23|SH3_1[SH3 domain]	.	.	.	SigP4[DScore:0.930]	TMH:1	.
BSLG_02215	852739368	Batr_sala_BSLG_V1	name="hypothetical protein"	4904	7480	-	PF00339.24|Arrestin_N[Arrestin (or S-antigen), N-terminal domain]	.	.	.	.	.	.
BSLG_05830	852741208	Batr_sala_BSLG_V1	name="hypothetical protein"	3384	5987	+	PF02128.10|Peptidase_M36[Fungalysin metallopeptidase (M36)];PF07504.8|FTP[Fungalysin/Thermolysin Propeptide Motif]	.	.	.	SigP4[DScore:0.597]	TMH:1	.
BSLG_00784	852741137	Batr_sala_BSLG_V1	name="hypothetical protein"	23070	27974	-	.	.	.	.	.	.	ame:724515 mud; mushroom body defect
BSLG_02839	852740352	Batr_sala_BSLG_V1	name="hypothetical protein"	1283	5425	-	.	.	.	.	.	TMH:10	.
BSLG_06519	852740509	Batr_sala_BSLG_V1	name="hypothetical protein"	3653	5471	+	.	.	.	.	.	.	.
BSLG_02649	852740998	Batr_sala_BSLG_V1	name="hypothetical protein"	8650	13805	+	PF00271.26|Helicase_C[Helicase conserved C-terminal domain];PF04408.18|HA2[Helicase associated domain (HA2)];PF00270.24|DEAD[DEAD/DEAH box helicase];PF07717.11|OB_NTP_bind[Oligonucleotide/oligosaccharide-binding (OB)-fold]	.	.	.	.	.	.
BSLG_03773	852740390	Batr_sala_BSLG_V1	name="hypothetical protein"	916	3196	+	.	.	.	.	.	.	.
BSLG_04239	uniq_4855	Batr_sala_BSLG_V1	name="hypothetical protein"	303	2281	-	.	.	.	.	.	TMH:1	.
BSLG_06053	852737299	Batr_sala_BSLG_V1	name="hypothetical protein"	2858	4013	-	PF08238.7|Sel1[Sel1 repeat]	.	.	.	.	.	.
BSLG_05080	852742536	Batr_sala_BSLG_V1	name="hypothetical protein"	7432	8283	-	.	.	.	.	.	TMH:1	.
BSLG_03852	852742600	Batr_sala_BSLG_V1	name="hypothetical protein"	9627	11709	+	PF03134.14|TB2_DP1_HVA22[TB2/DP1, HVA22 family]	.	.	.	.	TMH:3	.
BSLG_03234	852739139	Batr_sala_BSLG_V1	name="hypothetical protein"	7003	13990	+	PF00069.20|Pkinase[Protein kinase domain];PF07714.12|Pkinase_Tyr[Protein tyrosine kinase]	.	GO:0016301	.	.	.	smp:SMAC_03673 mik1; MIK1 protein; K11229 mitogen-activated protein kinase kinase kinase [EC:2.7.11.1]
BSLG_09755	852737620	Batr_sala_BSLG_V1	name="hypothetical protein"	433	1488	-	.	.	.	.	.	TMH:8	hel:HELO_1521 putP; hypothetical protein
BSLG_00546	852738131	Batr_sala_BSLG_V1	name="hypothetical protein"	34629	38538	+	PF14604.1|SH3_9[Variant SH3 domain];PF00611.18|FCH[Fes/CIP4, and EFC/F-BAR homology domain];PF00018.23|SH3_1[SH3 domain];PF07653.12|SH3_2[Variant SH3 domain]	.	.	.	.	.	.
BSLG_01556	852737033	Batr_sala_BSLG_V1	name="hypothetical protein"	7063	13291	-	PF00005.22|ABC_tran[ABC transporter];PF00664.18|ABC_membrane[ABC transporter transmembrane region]	.	.	.	.	TMH:14	.
BSLG_05288	852740732	Batr_sala_BSLG_V1	name="hypothetical protein"	1897	3249	+	PF12656.2|G-patch_2[DExH-box splicing factor binding site];PF01585.18|G-patch[G-patch domain]	.	GO:0005622;GO:0005488	.	.	.	.
BSLG_01418	852742572	Batr_sala_BSLG_V1	name="hypothetical protein"	25186	27533	+	PF04632.7|FUSC[Fusaric acid resistance protein family];PF11744.3|ALMT[Aluminium activated malate transporter];PF13515.1|FUSC_2[Fusaric acid resistance protein-like]	.	.	.	.	TMH:6	.
BSLG_03484	uniq_4690	Batr_sala_BSLG_V1	name="hypothetical protein"	13676	15510	+	.	.	.	.	.	.	.
BSLG_01855	852741554	Batr_sala_BSLG_V1	name="hypothetical protein"	409	1801	+	.	.	.	.	.	.	.
BSLG_06313	uniq_5176	Batr_sala_BSLG_V1	name="hypothetical protein"	4102	6999	-	PF13516.1|LRR_6[Leucine Rich repeat]	.	.	.	.	.	.
BSLG_01167	852743625	Batr_sala_BSLG_V1	name="hypothetical protein"	23038	26223	-	.	.	.	.	.	.	.
BSLG_05292	852737644	Batr_sala_BSLG_V1	name="hypothetical protein"	6026	9030	+	.	.	.	.	.	TMH:1	ddi:DDB_G0293532 dstC; signal transducer and activator of transcription family protein
BSLG_01261	852739503	Batr_sala_BSLG_V1	name="hypothetical protein"	13088	14996	-	PF04366.7|DUF500[Family of unknown function (DUF500)];PF14604.1|SH3_9[Variant SH3 domain];PF00018.23|SH3_1[SH3 domain];PF07653.12|SH3_2[Variant SH3 domain]	.	.	.	.	.	.
BSLG_02299	852737051	Batr_sala_BSLG_V1	name="hypothetical protein"	12147	21089	-	PF13641.1|Glyco_tranf_2_3[Glycosyltransferase like family 2];PF00063.16|Myosin_head[Myosin head (motor domain)];PF13632.1|Glyco_trans_2_3[Glycosyl transferase family group 2];PF03142.10|Chitin_synth_2[Chitin synthase]	.	.	.	.	TMH:5	.
BSLG_07479	852738426	Batr_sala_BSLG_V1	name="hypothetical protein"	2484	3425	-	.	.	.	.	.	.	.
BSLG_03249	852738674	Batr_sala_BSLG_V1	name="hypothetical protein"	11216	14825	+	PF10186.4|Atg14[UV radiation resistance protein and autophagy-related subunit 14]	.	.	.	.	.	.
BSLG_08599	uniq_5675	Batr_sala_BSLG_V1	name="hypothetical protein"	14	502	-	.	.	.	.	SigP4[DScore:0.717]	.	.
BSLG_05213	852738269	Batr_sala_BSLG_V1	name="hypothetical protein"	3303	7535	-	PF13398.1|Peptidase_M50B[Peptidase M50B-like]	.	.	.	.	TMH:6	.
BSLG_08929	852737144	Batr_sala_BSLG_V1	name="hypothetical protein"	9	1151	-	.	.	.	.	SigP4[DScore:0.801]	.	.
BSLG_07269	852743342	Batr_sala_BSLG_V1	name="hypothetical protein"	117	3986	+	.	.	.	.	.	.	.
BSLG_06728	852741177	Batr_sala_BSLG_V1	name="hypothetical protein"	1747	5985	-	PF14738.1|PaaSYMP[Solute carrier (proton/amino acid symporter), TRAMD3 or PAT1]	.	.	.	.	.	.
BSLG_05109	852737266	Batr_sala_BSLG_V1	name="hypothetical protein"	545	981	-	.	.	.	.	SigP4[DScore:0.832]	.	.
BSLG_01307	uniq_4514	Batr_sala_BSLG_V1	name="hypothetical protein"	27858	28467	+	PF04712.7|Radial_spoke[Radial spokehead-like protein]	.	GO:0003341;GO:0043229;GO:0005929;GO:0035083	.	.	.	.
BSLG_03632	uniq_5053	Batr_sala_BSLG_V1	name="hypothetical protein"	12877	13398	+	.	.	.	.	.	.	.
BSLG_09037	852737136	Batr_sala_BSLG_V1	name="hypothetical protein"	6	774	-	PF07504.8|FTP[Fungalysin/Thermolysin Propeptide Motif]	.	.	.	SigP4[DScore:0.743]	.	.
BSLG_06471	852737759	Batr_sala_BSLG_V1	name="40S ribosomal protein S21"	4473	4846	+	PF01249.13|Ribosomal_S21e[Ribosomal protein S21e]	.	GO:0005622	.	.	.	.
BSLG_03008	852738869	Batr_sala_BSLG_V1	name="hypothetical protein"	1349	12445	+	.	.	.	.	.	.	.
BSLG_02002	852737239	Batr_sala_BSLG_V1	name="hypothetical protein"	311	1500	+	.	.	.	.	SigP4[DScore:0.720]	.	.
BSLG_07985	852737307	Batr_sala_BSLG_V1	name="hypothetical protein"	322	3713	-	PF14604.1|SH3_9[Variant SH3 domain];PF00018.23|SH3_1[SH3 domain]	.	.	.	.	TMH:2	.
BSLG_03546	852737314	Batr_sala_BSLG_V1	name="hypothetical protein"	436	3620	-	.	.	.	.	.	.	.
BSLG_05770	852738985	Batr_sala_BSLG_V1	name="hypothetical protein"	210	3496	-	PF14908.1|DUF4496[Domain of unknown function (DUF4496)]	.	.	.	.	.	.
BSLG_03202	852742743	Batr_sala_BSLG_V1	name="hypothetical protein"	14545	15599	-	PF00335.15|Tetraspannin[Tetraspanin family]	.	.	.	.	TMH:4	.
BSLG_01189	852741773	Batr_sala_BSLG_V1	name="hypothetical protein"	13276	15397	+	.	.	.	.	.	.	.
BSLG_02391	852738540	Batr_sala_BSLG_V1	name="hypothetical protein"	201	3268	+	PF09402.5|MSC[Man1-Src1p-C-terminal domain]	.	.	.	.	TMH:2	.
BSLG_03369	852740815	Batr_sala_BSLG_V1	name="hypothetical protein"	810	4565	+	PF00334.14|NDK[Nucleoside diphosphate kinase]	.	GO:0009987	.	.	.	.
BSLG_09721	uniq_5976	Batr_sala_BSLG_V1	name="hypothetical protein"	616	1456	+	PF02128.10|Peptidase_M36[Fungalysin metallopeptidase (M36)]	.	.	.	.	.	.
BSLG_02575	852737943	Batr_sala_BSLG_V1	name="hypothetical protein"	8088	8787	-	PF04061.9|ORMDL[ORMDL family]	.	.	.	.	.	.
BSLG_05933	852737030	Batr_sala_BSLG_V1	name="hypothetical protein"	1	2115	-	PF02128.10|Peptidase_M36[Fungalysin metallopeptidase (M36)];PF07504.8|FTP[Fungalysin/Thermolysin Propeptide Motif]	.	.	.	SigP4[DScore:0.843]	.	.
BSLG_01214	852739434	Batr_sala_BSLG_V1	name="hypothetical protein"	20334	23940	-	PF14531.1|Kinase-like[Kinase-like];PF00069.20|Pkinase[Protein kinase domain];PF07714.12|Pkinase_Tyr[Protein tyrosine kinase];PF00169.24|PH[PH domain];PF00786.23|PBD[P21-Rho-binding domain]	.	GO:0016301	.	.	.	.
BSLG_09789	uniq_6018	Batr_sala_BSLG_V1	name="hypothetical protein"	10	1354	-	PF02265.11|S1-P1_nuclease[S1/P1 Nuclease]	.	.	.	SigP4[DScore:0.692]	.	.
BSLG_01086	852743210	Batr_sala_BSLG_V1	name="hypothetical protein"	20237	20644	+	PF00403.21|HMA[Heavy-metal-associated domain]	.	.	.	.	.	.
BSLG_05510	852740678	Batr_sala_BSLG_V1	name="hypothetical protein"	823	5148	-	PF00069.20|Pkinase[Protein kinase domain];PF07714.12|Pkinase_Tyr[Protein tyrosine kinase];PF01633.15|Choline_kinase[Choline/ethanolamine kinase];PF06293.9|Kdo[Lipopolysaccharide kinase (Kdo/WaaP) family]	.	.	.	.	.	.
BSLG_09124	852737009	Batr_sala_BSLG_V1	name="hypothetical protein"	75	508	-	.	.	.	.	SigP4[DScore:0.789]	.	.
BSLG_07685	852742089	Batr_sala_BSLG_V1	name="hypothetical protein"	76	3493	-	PF00560.28|LRR_1[Leucine Rich Repeat];TIGR01643[YD_repeat_2x: YD repeat (two copies)]	.	GO:0005515	.	.	TMH:1	.
BSLG_08718	852737275	Batr_sala_BSLG_V1	name="hypothetical protein"	1	2702	+	.	.	.	.	.	.	.
BSLG_03770	852742800	Batr_sala_BSLG_V1	name="hypothetical protein"	6784	12069	-	.	.	.	.	.	.	.
BSLG_07551	uniq_5600	Batr_sala_BSLG_V1	name="hypothetical protein"	186	919	+	TIGR00309[V_ATPase_subD: V-type ATPase, D subunit];PF01813.12|ATP-synt_D[ATP synthase subunit D]	.	GO:0042626	ko04966[Collecting duct acid secretion];ko05323[Rheumatoid arthritis];ko04145[Phagosome];ko05110[Vibrio cholerae infection];ko05120[Epithelial cell signaling in Helicobacter pylori infection]	.	.	.
BSLG_07083	852738216	Batr_sala_BSLG_V1	name="hypothetical protein"	1841	3368	-	PF00735.13|Septin[Septin]	.	GO:0000902;GO:0044430;GO:0044448;GO:0005488;GO:0032156;GO:0030427;GO:0044463;GO:0051301;GO:0005937	.	.	.	.
BSLG_06892	852740939	Batr_sala_BSLG_V1	name="hypothetical protein"	623	4653	+	PF04515.7|Choline_transpo[Plasma-membrane choline transporter]	.	.	.	.	TMH:8	.
BSLG_00883	852742186	Batr_sala_BSLG_V1	name="hypothetical protein"	14414	16840	-	.	.	.	.	SigP4[DScore:0.903]	.	.
BSLG_00758	852739751	Batr_sala_BSLG_V1	name="hypothetical protein"	5325	9212	-	.	.	.	.	.	TMH:1	ddi:DDB_G0281955 agnD; argonaut-like protein; K02156 aubergine
BSLG_08814	852737442	Batr_sala_BSLG_V1	name="hypothetical protein"	1910	2576	+	.	.	.	.	.	.	.
BSLG_04504	852743576	Batr_sala_BSLG_V1	name="hypothetical protein"	3094	5774	+	PF02671.16|PAH[Paired amphipathic helix repeat]	.	.	.	.	TMH:1	.
BSLG_01577	852743446	Batr_sala_BSLG_V1	name="hypothetical protein"	17557	18255	-	.	.	.	.	.	.	.
BSLG_05079	852742120	Batr_sala_BSLG_V1	name="hypothetical protein"	1735	8876	+	PF00069.20|Pkinase[Protein kinase domain];PF07714.12|Pkinase_Tyr[Protein tyrosine kinase]	EC:2.7.11.22[Cyclin-dependent kinase.]	GO:0004674;GO:0005524;GO:0006468	.	.	.	xtr:100498050 ick; intestinal cell (MAK-like) kinase; K08828 intestinal cell (MAK-like) kinase [EC:2.7.11.22]
BSLG_06192	852741848	Batr_sala_BSLG_V1	name="hypothetical protein"	4688	6666	+	PF04193.9|PQ-loop[PQ loop repeat]	.	.	.	.	TMH:7	.
BSLG_01833	uniq_4708	Batr_sala_BSLG_V1	name="hypothetical protein"	10178	12110	+	.	.	.	.	SigP4[DScore:0.686]	TMH:7	.
BSLG_01661	852741443	Batr_sala_BSLG_V1	name="hypothetical protein"	3310	4047	-	PF10163.4|EnY2[Transcription factor e(y)2]	.	GO:0000124;GO:0006810;GO:0003713;GO:0045893;GO:0016568	.	.	.	xla:735197 eny2; enhancer of yellow 2 homolog; K11368 enhancer of yellow 2 transcription factor
BSLG_02418	852738605	Batr_sala_BSLG_V1	name="hypothetical protein"	15262	17009	+	.	.	.	.	.	TMH:3	.
BSLG_02973	852743647	Batr_sala_BSLG_V1	name="hypothetical protein"	2301	3116	-	.	.	.	.	SigP4[DScore:0.800]	.	.
BSLG_06910	852741310	Batr_sala_BSLG_V1	name="hypothetical protein"	380	5331	-	PF14531.1|Kinase-like[Kinase-like];PF00069.20|Pkinase[Protein kinase domain];PF07714.12|Pkinase_Tyr[Protein tyrosine kinase]	.	.	.	.	.	.
BSLG_03572	uniq_4397	Batr_sala_BSLG_V1	name="hypothetical protein"	6294	9630	-	PF00026.18|Asp[Eukaryotic aspartyl protease];PF14543.1|TAXi_N[Xylanase inhibitor N-terminal]	.	.	.	SigP4[DScore:0.725]	TMH:1	.
BSLG_03055	852737027	Batr_sala_BSLG_V1	name="hypothetical protein"	6258	17198	+	PF12774.2|AAA_6[Hydrolytic ATP binding site of dynein motor region D1];PF08393.8|DHC_N2[Dynein heavy chain, N-terminal region 2];PF12775.2|AAA_7[P-loop containing dynein motor region D3];PF12777.2|MT[Microtubule-binding stalk of dynein motor];PF12781.2|AAA_9[ATP-binding dynein motor region D5];PF07728.9|AAA_5[AAA domain (dynein-related subfamily)];PF12780.2|AAA_8[P-loop containing dynein motor re…	.	.	.	.	.	.
BSLG_06827	852742777	Batr_sala_BSLG_V1	name="hypothetical protein"	981	3753	-	PF00320.22|GATA[GATA zinc finger]	.	.	.	.	.	sne:SPN23F_17820 psrP; cell wall surface anchored protein
BSLG_07190	852737228	Batr_sala_BSLG_V1	name="hypothetical protein"	240	2934	+	PF04082.13|Fungal_trans[Fungal specific transcription factor domain]	.	.	.	.	.	.
BSLG_04246	852743831	Batr_sala_BSLG_V1	name="hypothetical protein"	7677	8960	-	PF01764.20|Lipase_3[Lipase (class 3)]	.	.	.	SigP4[DScore:0.729]	.	.
BSLG_01048	852740804	Batr_sala_BSLG_V1	name="hypothetical protein"	23542	25696	-	.	.	.	.	.	.	.
BSLG_02269	852740217	Batr_sala_BSLG_V1	name="hypothetical protein"	14987	17352	-	PF00615.14|RGS[Regulator of G protein signaling domain]	.	.	.	.	TMH:8	.
BSLG_05002	852739525	Batr_sala_BSLG_V1	name="hypothetical protein"	1662	4232	+	.	.	.	.	.	TMH:2	.
BSLG_01819	852737027	Batr_sala_BSLG_V1	name="hypothetical protein"	3909	19977	+	PF03028.10|Dynein_heavy[Dynein heavy chain and region D6 of dynein motor];PF12777.2|MT[Microtubule-binding stalk of dynein motor];PF08393.8|DHC_N2[Dynein heavy chain, N-terminal region 2];PF12774.2|AAA_6[Hydrolytic ATP binding site of dynein motor region D1];PF12775.2|AAA_7[P-loop containing dynein motor region D3];PF12781.2|AAA_9[ATP-binding dynein motor region D5];PF07728.9|AAA_5[AAA domain (dy…	.	.	.	.	.	.
BSLG_06083	852737769	Batr_sala_BSLG_V1	name="hypothetical protein"	197	4810	+	PF00702.21|Hydrolase[haloacid dehalogenase-like hydrolase];PF08282.7|Hydrolase_3[haloacid dehalogenase-like hydrolase];PF00689.16|Cation_ATPase_C[Cation transporting ATPase, C-terminus];PF13246.1|Hydrolase_like2[Putative hydrolase of sodium-potassium ATPase alpha subunit];PF00690.21|Cation_ATPase_N[Cation transporter/ATPase, N-terminus];TIGR01494[ATPase_P-type: HAD ATPase, P-type, family IC];PF12…	.	.	.	.	TMH:10	.
BSLG_06767	852742476	Batr_sala_BSLG_V1	name="hypothetical protein"	1	4202	-	.	.	.	.	.	.	.
BSLG_01453	852740108	Batr_sala_BSLG_V1	name="hypothetical protein"	4423	10662	-	.	.	.	.	.	.	.
BSLG_04783	uniq_4947	Batr_sala_BSLG_V1	name="hypothetical protein"	6718	9054	+	PF00170.16|bZIP_1[bZIP transcription factor]	.	.	.	.	.	ddi:DDB_G0286665 lin9; RmlC-like cupin family protein
BSLG_02918	852738549	Batr_sala_BSLG_V1	name="hypothetical protein"	8974	10177	-	.	.	.	.	SigP4[DScore:0.742]	.	.
BSLG_05464	uniq_5248	Batr_sala_BSLG_V1	name="hypothetical protein"	7705	9179	+	.	.	.	.	SigP4[DScore:0.856]	.	.
BSLG_00919	852742046	Batr_sala_BSLG_V1	name="hypothetical protein"	30327	32780	+	PF00505.14|HMG_box[HMG (high mobility group) box]	.	.	.	.	.	.
BSLG_06584	852737718	Batr_sala_BSLG_V1	name="hypothetical protein"	3845	6443	+	.	.	.	.	.	.	.
BSLG_03044	852741001	Batr_sala_BSLG_V1	name="hypothetical protein"	9456	13444	-	PF13371.1|TPR_9[Tetratricopeptide repeat];PF13374.1|TPR_10[Tetratricopeptide repeat];PF08238.7|Sel1[Sel1 repeat];PF13181.1|TPR_8[Tetratricopeptide repeat];PF13414.1|TPR_11[TPR repeat];PF07719.12|TPR_2[Tetratricopeptide repeat];PF00515.23|TPR_1[Tetratricopeptide repeat];PF13174.1|TPR_6[Tetratricopeptide repeat];PF13176.1|TPR_7[Tetratricopeptide repeat]	.	.	.	.	.	.
BSLG_05354	852743224	Batr_sala_BSLG_V1	name="hypothetical protein"	3139	5295	-	PF00149.23|Metallophos[Calcineurin-like phosphoesterase]	.	.	.	.	TMH:1	.
BSLG_00453	852739714	Batr_sala_BSLG_V1	name="hypothetical protein"	20462	24617	-	.	.	.	.	.	.	.
BSLG_02237	uniq_4720	Batr_sala_BSLG_V1	name="hypothetical protein"	160	686	-	PF01522.16|Polysacc_deac_1[Polysaccharide deacetylase]	.	.	.	SigP4[DScore:0.787]	.	.
BSLG_00491	852740027	Batr_sala_BSLG_V1	name="hypothetical protein"	35648	38100	-	.	.	.	.	.	TMH:1	.
BSLG_07594	852739777	Batr_sala_BSLG_V1	name="hypothetical protein"	1483	4256	+	PF00856.23|SET[SET domain]	.	.	.	.	.	.
BSLG_03158	852741662	Batr_sala_BSLG_V1	name="hypothetical protein"	12761	16237	+	PF00320.22|GATA[GATA zinc finger]	.	.	.	.	.	.
BSLG_05088	852740685	Batr_sala_BSLG_V1	name="hypothetical protein"	4301	8960	+	.	.	.	.	.	.	.
BSLG_00347	852740902	Batr_sala_BSLG_V1	name="hypothetical protein"	26969	27519	-	PF00226.26|DnaJ[DnaJ domain]	.	.	.	.	.	.
BSLG_07073	852737033	Batr_sala_BSLG_V1	name="hypothetical protein"	36	4698	-	PF00005.22|ABC_tran[ABC transporter];PF00664.18|ABC_membrane[ABC transporter transmembrane region];PF00350.18|Dynamin_N[Dynamin family]	.	.	.	.	TMH:4	.
BSLG_03593	852740997	Batr_sala_BSLG_V1	name="hypothetical protein"	12039	14369	-	.	.	.	.	.	.	.
BSLG_04513	uniq_4845	Batr_sala_BSLG_V1	name="hypothetical protein"	8642	9663	-	.	.	.	.	.	.	.
BSLG_02147	852738162	Batr_sala_BSLG_V1	name="hypothetical protein"	3846	6753	+	PF14604.1|SH3_9[Variant SH3 domain];PF07653.12|SH3_2[Variant SH3 domain];PF00018.23|SH3_1[SH3 domain];PF00611.18|FCH[Fes/CIP4, and EFC/F-BAR homology domain]	.	.	.	.	.	.
BSLG_05739	852743919	Batr_sala_BSLG_V1	name="hypothetical protein"	5892	8422	+	PF00264.15|Tyrosinase[Common central domain of tyrosinase]	.	.	.	SigP4[DScore:0.927]	.	.
BSLG_01889	852741121	Batr_sala_BSLG_V1	name="hypothetical protein"	9303	12678	+	.	.	.	.	.	.	.
BSLG_08151	852743699	Batr_sala_BSLG_V1	name="hypothetical protein"	162	1528	-	.	.	.	.	SigP4[DScore:0.720]	.	hme:HFX_2135 csg4; cell surface glycoprotein related protein
BSLG_08521	852742255	Batr_sala_BSLG_V1	name="hypothetical protein"	5	2951	+	.	.	.	.	.	.	.
BSLG_01221	852743808	Batr_sala_BSLG_V1	name="hypothetical protein"	21990	24105	+	PF08243.6|SPT2[SPT2 chromatin protein]	.	.	.	.	.	.
BSLG_07853	852743415	Batr_sala_BSLG_V1	name="hypothetical protein"	456	859	-	.	.	.	.	.	.	.
BSLG_07478	852743696	Batr_sala_BSLG_V1	name="hypothetical protein"	1463	2136	-	.	.	.	.	SigP4[DScore:0.601]	.	.
BSLG_00268	852742385	Batr_sala_BSLG_V1	name="hypothetical protein"	37476	38678	+	.	.	.	.	.	TMH:1	.
BSLG_00045	852743476	Batr_sala_BSLG_V1	name="hypothetical protein"	65724	68798	-	.	.	.	.	.	.	.

## Sheet: Bsal up in vivo
Gene locus id	orthogroup number	Genome	annotation	start	stop	strand	PFAMs	KEGG EC	GO term	KOG	SignalP4	TMMHMM
BSLG_01988	uniq_4665	Batr_sala_BSLG_V1	name="hypothetical protein"	7556	9586	+	.	.	.	.	SigP4[DScore:0.877]	.	mto:MTCTRI2_1789 wag22; PE-PGRS family protein
BSLG_08176	852743176	Batr_sala_BSLG_V1	name="hypothetical protein"	482	1437	-	.	.	.	.	SigP4[DScore:0.746]	.	.
BSLG_09921	852737020	Batr_sala_BSLG_V1	name="hypothetical protein"	158	736	+	.	.	.	.	.	.	.
BSLG_09984	852737009	Batr_sala_BSLG_V1	name="hypothetical protein"	620	1230	+	.	.	.	.	SigP4[DScore:0.769]	.	.
BSLG_05879	852738957	Batr_sala_BSLG_V1	name="hypothetical protein"	5432	7621	+	.	.	.	.	.	.	.
BSLG_09345	852737009	Batr_sala_BSLG_V1	name="hypothetical protein"	441	1196	-	.	.	.	.	SigP4[DScore:0.787]	.	.
BSLG_01943	852737696	Batr_sala_BSLG_V1	name="hypothetical protein"	7640	9073	-	.	.	.	.	.	TMH:7	.
BSLG_08083	852737039	Batr_sala_BSLG_V1	name="hypothetical protein"	2676	3251	+	.	.	.	.	SigP4[DScore:0.857]	.	.
BSLG_08485	852737017	Batr_sala_BSLG_V1	name="hypothetical protein"	1874	2983	-	.	.	.	.	.	.	.
BSLG_06558	852737009	Batr_sala_BSLG_V1	name="hypothetical protein"	5861	6406	-	.	.	.	.	.	.	.
BSLG_08433	852741546	Batr_sala_BSLG_V1	name="hypothetical protein"	47	1812	+	.	.	.	.	.	.	ddi:DDB_G0287057 gtaN; GATA zinc finger domain-containing protein 14
BSLG_08326	852737016	Batr_sala_BSLG_V1	name="hypothetical protein"	2255	3084	+	.	.	.	.	SigP4[DScore:0.574]	.	.
BSLG_06349	852737092	Batr_sala_BSLG_V1	name="hypothetical protein"	3676	5745	-	PF00188.21|CAP[Cysteine-rich secretory protein family]	.	.	.	SigP4[DScore:0.760]	.	vcn:VOLCADRAFT_73740 lsg1; PR-1 like protein
BSLG_02588	852737207	Batr_sala_BSLG_V1	name="hypothetical protein"	17223	19690	+	PF02535.17|Zip[ZIP Zinc transporter];TIGR00820[zip: ZIP zinc/iron transport family]	.	.	.	.	TMH:7	.
BSLG_09053	852737018	Batr_sala_BSLG_V1	name="hypothetical protein"	1148	1917	+	.	.	.	.	SigP4[DScore:0.515]	.	.
BSLG_09611	852737009	Batr_sala_BSLG_V1	name="hypothetical protein"	239	1072	-	.	.	.	.	SigP4[DScore:0.744]	.	.
BSLG_07936	852737011	Batr_sala_BSLG_V1	name="hypothetical protein"	203	1245	+	PF00069.20|Pkinase[Protein kinase domain];PF07714.12|Pkinase_Tyr[Protein tyrosine kinase]	.	.	.	.	.	.
BSLG_02633	852737009	Batr_sala_BSLG_V1	name="hypothetical protein"	17987	19153	-	.	.	.	.	.	TMH:1	.
BSLG_06707	852737009	Batr_sala_BSLG_V1	name="hypothetical protein"	135	1255	+	.	.	.	.	.	TMH:1	.
BSLG_07848	852737103	Batr_sala_BSLG_V1	name="hypothetical protein"	1	663	+	.	.	.	.	.	.	.
BSLG_09760	uniq_6016	Batr_sala_BSLG_V1	name="hypothetical protein"	167	1165	+	.	.	.	.	SigP4[DScore:0.739]	TMH:1	xla:397919 ncl; nucleolin; K11294 nucleolin
BSLG_09566	852737782	Batr_sala_BSLG_V1	name="hypothetical protein"	534	1667	-	PF02128.10|Peptidase_M36[Fungalysin metallopeptidase (M36)]	.	.	.	.	.	.
BSLG_06453	852742224	Batr_sala_BSLG_V1	name="hypothetical protein"	4718	6133	-	PF02265.11|S1-P1_nuclease[S1/P1 Nuclease]	.	.	.	.	.	.
BSLG_04846	852737015	Batr_sala_BSLG_V1	name="hypothetical protein"	302	2250	+	.	.	.	.	SigP4[DScore:0.771]	.	.
BSLG_05201	852737769	Batr_sala_BSLG_V1	name="hypothetical protein"	949	4880	-	PF00702.21|Hydrolase[haloacid dehalogenase-like hydrolase];PF08282.7|Hydrolase_3[haloacid dehalogenase-like hydrolase];PF13246.1|Hydrolase_like2[Putative hydrolase of sodium-potassium ATPase alpha subunit];PF00689.16|Cation_ATPase_C[Cation transporting ATPase, C-terminus];PF00690.21|Cation_ATPase_N[Cation transporter/ATPase, N-terminus];TIGR01494[ATPase_P-type: HAD ATPase, P-type, family IC];PF12…	.	.	.	.	TMH:8	.
BSLG_07448	uniq_5527	Batr_sala_BSLG_V1	name="hypothetical protein"	419	2072	+	.	.	.	.	.	.	.
BSLG_01927	852741480	Batr_sala_BSLG_V1	name="hypothetical protein"	5086	6620	+	PF08045.6|CDC14[Cell division control protein 14, SIN component]	.	.	.	.	.	.
BSLG_07929	852737013	Batr_sala_BSLG_V1	name="hypothetical protein"	2228	3778	+	.	.	.	.	SigP4[DScore:0.876]	.	.
BSLG_05505	852743270	Batr_sala_BSLG_V1	name="hypothetical protein"	1692	2397	+	.	.	.	.	SigP4[DScore:0.783]	.	.
BSLG_09132	852743395	Batr_sala_BSLG_V1	name="hypothetical protein"	575	1216	-	.	.	.	.	SigP4[DScore:0.741]	.	.
BSLG_09683	852737025	Batr_sala_BSLG_V1	name="hypothetical protein"	230	1483	+	.	.	.	.	SigP4[DScore:0.841]	TMH:1	.
BSLG_08576	852737009	Batr_sala_BSLG_V1	name="hypothetical protein"	902	1849	-	.	.	.	.	SigP4[DScore:0.753]	.	.
BSLG_10169	852737248	Batr_sala_BSLG_V1	name="hypothetical protein"	6	844	-	.	.	.	.	SigP4[DScore:0.726]	.	suy:SA2981_0538 sdrC; Adhesin of unknown specificity SdrC; K14194 serine-aspartate repeat-containing protein C/D/E
BSLG_05451	852737024	Batr_sala_BSLG_V1	name="hypothetical protein"	2379	3602	+	.	.	.	.	SigP4[DScore:0.610]	.	.
BSLG_02635	uniq_4778	Batr_sala_BSLG_V1	name="hypothetical protein"	3438	5410	-	PF00097.20|zf-C3HC4[Zinc finger, C3HC4 type (RING finger)];PF12678.2|zf-rbx1[RING-H2 zinc finger];PF13639.1|zf-RING_2[Ring finger domain]	.	.	.	.	TMH:4	.
BSLG_08836	852737009	Batr_sala_BSLG_V1	name="hypothetical protein"	1917	2549	+	.	.	.	.	SigP4[DScore:0.755]	.	.
BSLG_09305	852737009	Batr_sala_BSLG_V1	name="hypothetical protein"	10	843	+	.	.	.	.	.	.	.
BSLG_08248	852737009	Batr_sala_BSLG_V1	name="hypothetical protein"	1615	2604	+	.	.	.	.	SigP4[DScore:0.754]	.	.
BSLG_08415	852737043	Batr_sala_BSLG_V1	name="hypothetical protein"	2109	2835	-	.	.	.	.	SigP4[DScore:0.549]	.	.
BSLG_07801	uniq_5620	Batr_sala_BSLG_V1	name="hypothetical protein"	3448	3979	-	PF04185.9|Phosphoesterase[Phosphoesterase family]	.	.	.	.	.	.
BSLG_03785	852737233	Batr_sala_BSLG_V1	name="hypothetical protein"	8091	10640	+	PF00149.23|Metallophos[Calcineurin-like phosphoesterase];PF02872.13|5_nucleotid_C[5'-nucleotidase, C-terminal domain]	.	.	.	SigP4[DScore:0.833]	.	rcp:RCAP_rcc02617 ushA; 5'-nucleotidase (EC:3.1.3.5); K01081 5'-nucleotidase [EC:3.1.3.5]
BSLG_09909	852737039	Batr_sala_BSLG_V1	name="hypothetical protein"	1	675	+	.	.	.	.	SigP4[DScore:0.828]	TMH:1	.
BSLG_04154	852741550	Batr_sala_BSLG_V1	name="hypothetical protein"	10382	11251	-	.	.	.	.	SigP4[DScore:0.672]	.	.
BSLG_07177	852742575	Batr_sala_BSLG_V1	name="hypothetical protein"	1325	5104	-	PF01697.22|Glyco_transf_92[Glycosyltransferase family 92];PF13704.1|Glyco_tranf_2_4[Glycosyl transferase family 2]	.	.	.	.	TMH:1	llk:LLKF_0140 epsI; glycosyltransferase
BSLG_06426	852737011	Batr_sala_BSLG_V1	name="hypothetical protein"	27	1601	+	PF00069.20|Pkinase[Protein kinase domain]	.	.	.	.	.	.
BSLG_08149	852737021	Batr_sala_BSLG_V1	name="hypothetical protein"	2356	2847	-	.	.	.	.	SigP4[DScore:0.854]	.	.
BSLG_07779	uniq_5531	Batr_sala_BSLG_V1	name="hypothetical protein"	2365	3970	-	PF00067.17|p450[Cytochrome P450]	.	.	.	.	.	.
BSLG_09035	852737072	Batr_sala_BSLG_V1	name="hypothetical protein"	94	1933	+	.	.	.	.	SigP4[DScore:0.810]	.	ddi:DDB_G0281829 gtaJ; GATA zinc finger domain-containing protein 10
BSLG_07582	852743850	Batr_sala_BSLG_V1	name="hypothetical protein"	2243	4020	+	.	.	.	.	.	.	.
BSLG_03567	852741658	Batr_sala_BSLG_V1	name="hypothetical protein"	1128	6139	+	PF00250.13|Fork_head[Fork head domain]	.	GO:0003704;GO:0007124;GO:0000122;GO:0005634;GO:0006338;GO:0090282;GO:0043565;GO:0090040;GO:0045787	.	.	TMH:2	.
BSLG_08752	852737018	Batr_sala_BSLG_V1	name="hypothetical protein"	128	469	+	.	.	.	.	.	.	.
BSLG_05607	852737025	Batr_sala_BSLG_V1	name="hypothetical protein"	159	1175	+	.	.	.	.	.	.	.
BSLG_09906	852737009	Batr_sala_BSLG_V1	name="hypothetical protein"	399	1319	-	.	.	.	.	.	.	.
BSLG_10116	852737039	Batr_sala_BSLG_V1	name="hypothetical protein"	603	1085	-	.	.	.	.	.	.	.
BSLG_05459	uniq_5123	Batr_sala_BSLG_V1	name="hypothetical protein"	4739	8604	+	PF08528.6|Whi5[Whi5 like]	.	.	.	.	.	.
BSLG_07428	852743176	Batr_sala_BSLG_V1	name="hypothetical protein"	358	1374	+	.	.	.	.	SigP4[DScore:0.746]	.	.
BSLG_08943	uniq_5799	Batr_sala_BSLG_V1	name="hypothetical protein"	402	1311	-	.	.	.	.	.	TMH:2	.
BSLG_08135	uniq_5697	Batr_sala_BSLG_V1	name="hypothetical protein"	333	1349	-	.	.	.	.	SigP4[DScore:0.867]	.	.
BSLG_08792	852737018	Batr_sala_BSLG_V1	name="hypothetical protein"	1275	2092	-	.	.	.	.	SigP4[DScore:0.648]	.	.
BSLG_08763	852737025	Batr_sala_BSLG_V1	name="hypothetical protein"	1334	2620	+	.	.	.	.	SigP4[DScore:0.841]	TMH:1	.
BSLG_08905	852737009	Batr_sala_BSLG_V1	name="hypothetical protein"	9	638	-	.	.	.	.	SigP4[DScore:0.778]	.	.
BSLG_00573	852737011	Batr_sala_BSLG_V1	name="hypothetical protein"	37928	39452	-	PF00069.20|Pkinase[Protein kinase domain]	.	.	.	.	.	.
BSLG_08504	852737059	Batr_sala_BSLG_V1	name="hypothetical protein"	2177	2818	-	.	.	.	.	.	.	.
BSLG_10121	852737009	Batr_sala_BSLG_V1	name="hypothetical protein"	256	983	+	.	.	.	.	.	.	.
BSLG_07200	852743395	Batr_sala_BSLG_V1	name="hypothetical protein"	1567	2040	+	.	.	.	.	.	TMH:1	.
BSLG_02735	852737147	Batr_sala_BSLG_V1	name="hypothetical protein"	10673	13348	+	PF03727.11|Hexokinase_2[Hexokinase];PF00349.16|Hexokinase_1[Hexokinase]	.	.	.	SigP4[DScore:0.482]	.	zma:100170246 hex2; hexokinase2 (EC:2.7.1.1); K00844 hexokinase [EC:2.7.1.1]
BSLG_10105	852737017	Batr_sala_BSLG_V1	name="hypothetical protein"	18	1064	-	.	.	.	.	.	.	.
BSLG_07246	852742739	Batr_sala_BSLG_V1	name="hypothetical protein"	1	3770	-	PF00102.22|Y_phosphatase[Protein-tyrosine phosphatase];PF00782.15|DSPc[Dual specificity phosphatase, catalytic domain];PF14566.1|PTPlike_phytase[Inositol hexakisphosphate]	.	.	.	.	.	.
BSLG_04185	852737018	Batr_sala_BSLG_V1	name="hypothetical protein"	1308	2358	+	.	.	.	.	SigP4[DScore:0.632]	.	.
BSLG_09274	852737367	Batr_sala_BSLG_V1	name="hypothetical protein"	474	2076	+	.	.	.	.	.	.	.
BSLG_00414	852737009	Batr_sala_BSLG_V1	name="hypothetical protein"	402	1554	+	.	.	.	.	SigP4[DScore:0.784]	.	.
BSLG_08286	852740785	Batr_sala_BSLG_V1	name="hypothetical protein"	566	3294	+	PF00450.17|Peptidase_S10[Serine carboxypeptidase]	.	.	.	.	TMH:1	.
BSLG_09232	852737072	Batr_sala_BSLG_V1	name="hypothetical protein"	335	1537	+	.	.	.	.	SigP4[DScore:0.726]	.	.
BSLG_04118	852737009	Batr_sala_BSLG_V1	name="hypothetical protein"	12454	13225	-	.	.	.	.	.	.	.
BSLG_10172	852737020	Batr_sala_BSLG_V1	name="hypothetical protein"	12	740	-	.	.	.	.	.	.	.
BSLG_04674	852737159	Batr_sala_BSLG_V1	name="hypothetical protein"	2862	6542	+	PF08030.7|NAD_binding_6[Ferric reductase NAD binding domain];PF08022.7|FAD_binding_8[FAD-binding domain];PF01794.14|Ferric_reduct[Ferric reductase like transmembrane component]	.	.	.	.	TMH:11	.
BSLG_03311	uniq_4501	Batr_sala_BSLG_V1	name="hypothetical protein"	360	1632	+	.	.	.	.	SigP4[DScore:0.713]	.	.
BSLG_02090	852741740	Batr_sala_BSLG_V1	name="hypothetical protein"	13825	20638	+	PF01532.15|Glyco_hydro_47[Glycosyl hydrolase family 47]	.	.	.	SigP4[DScore:0.703]	.	.
BSLG_10134	852737366	Batr_sala_BSLG_V1	name="hypothetical protein"	514	1080	+	.	.	.	.	SigP4[DScore:0.622]	.	.
BSLG_09330	852737017	Batr_sala_BSLG_V1	name="hypothetical protein"	918	1766	-	.	.	.	.	SigP4[DScore:0.881]	.	.
BSLG_09694	852743295	Batr_sala_BSLG_V1	name="hypothetical protein"	1158	1540	+	.	.	.	.	.	.	.
BSLG_08614	852737009	Batr_sala_BSLG_V1	name="hypothetical protein"	1066	1938	-	.	.	.	.	SigP4[DScore:0.761]	.	.
BSLG_06035	852743332	Batr_sala_BSLG_V1	name="hypothetical protein"	3936	4445	-	.	.	.	.	SigP4[DScore:0.887]	.	.
BSLG_09061	852737015	Batr_sala_BSLG_V1	name="hypothetical protein"	31	825	+	.	.	.	.	.	.	.
BSLG_08640	852737009	Batr_sala_BSLG_V1	name="hypothetical protein"	1300	2196	-	.	.	.	.	SigP4[DScore:0.766]	.	.
BSLG_07876	852737361	Batr_sala_BSLG_V1	name="hypothetical protein"	680	2502	+	.	.	.	.	.	TMH:1	.
BSLG_02893	852740205	Batr_sala_BSLG_V1	name="hypothetical protein"	5379	8760	+	PF13415.1|Kelch_3[Galactose oxidase, central domain];PF13418.1|Kelch_4[Galactose oxidase, central domain];PF13854.1|Kelch_5[Kelch motif]	.	.	.	.	TMH:1	.
BSLG_08621	852741546	Batr_sala_BSLG_V1	name="hypothetical protein"	1283	2749	+	.	.	.	.	.	.	.
BSLG_05736	852743659	Batr_sala_BSLG_V1	name="hypothetical protein"	2236	8081	+	.	.	.	.	.	.	.
BSLG_06884	852737017	Batr_sala_BSLG_V1	name="hypothetical protein"	917	1939	+	.	.	.	.	SigP4[DScore:0.836]	.	.
BSLG_04098	852740921	Batr_sala_BSLG_V1	name="hypothetical protein"	1426	6704	-	PF00400.27|WD40[WD domain, G-beta repeat]	.	.	.	.	.	.
BSLG_08715	852738250	Batr_sala_BSLG_V1	name="hypothetical protein"	1721	2717	-	.	.	.	.	.	.	.
BSLG_08848	852737041	Batr_sala_BSLG_V1	name="hypothetical protein"	84	2486	-	PF03572.13|Peptidase_S41[Peptidase family S41]	.	.	.	.	.	.
BSLG_08557	852737011	Batr_sala_BSLG_V1	name="hypothetical protein"	3	859	+	PF00069.20|Pkinase[Protein kinase domain];PF07714.12|Pkinase_Tyr[Protein tyrosine kinase]	.	.	.	.	.	.
BSLG_09214	852737011	Batr_sala_BSLG_V1	name="hypothetical protein"	129	1043	+	PF00069.20|Pkinase[Protein kinase domain];PF07714.12|Pkinase_Tyr[Protein tyrosine kinase]	.	GO:0044424;GO:0009987	.	.	.	.
BSLG_09508	852741565	Batr_sala_BSLG_V1	name="hypothetical protein"	567	1214	+	PF01764.20|Lipase_3[Lipase (class 3)]	.	.	.	.	.	.
BSLG_06906	852737015	Batr_sala_BSLG_V1	name="hypothetical protein"	3442	4617	+	.	.	.	.	SigP4[DScore:0.758]	.	.
BSLG_09181	852737089	Batr_sala_BSLG_V1	name="hypothetical protein"	221	1067	+	.	.	.	.	.	.	.
BSLG_06467	852743547	Batr_sala_BSLG_V1	name="hypothetical protein"	3801	5246	-	.	.	.	.	SigP4[DScore:0.509]	TMH:1	cai:Caci_7742 infB; translation initiation factor IF-2; K02519 translation initiation factor IF-2
BSLG_09231	852737009	Batr_sala_BSLG_V1	name="hypothetical protein"	18	504	-	.	.	.	.	SigP4[DScore:0.761]	.	.
BSLG_08315	uniq_5763	Batr_sala_BSLG_V1	name="hypothetical protein"	2449	3242	+	PF04185.9|Phosphoesterase[Phosphoesterase family]	.	.	.	SigP4[DScore:0.726]	.	.
BSLG_10008	852737039	Batr_sala_BSLG_V1	name="hypothetical protein"	89	616	+	.	.	.	.	SigP4[DScore:0.857]	.	.
BSLG_01079	852737777	Batr_sala_BSLG_V1	name="hypothetical protein"	1602	2114	+	.	.	.	.	SigP4[DScore:0.596]	.	.
BSLG_01413	852737653	Batr_sala_BSLG_V1	name="hypothetical protein"	5003	9086	-	PF13894.1|zf-C2H2_4[C2H2-type zinc finger];PF00096.21|zf-C2H2[Zinc finger, C2H2 type]	.	.	.	.	.	ddi:DDB_G0268920 srfC; hypothetical protein; K09265 MADS-box transcription factor, other eukaryote
BSLG_08256	852737020	Batr_sala_BSLG_V1	name="hypothetical protein"	163	966	-	.	.	.	.	SigP4[DScore:0.883]	.	.
BSLG_08842	852737011	Batr_sala_BSLG_V1	name="hypothetical protein"	171	1340	+	PF00069.20|Pkinase[Protein kinase domain];PF07714.12|Pkinase_Tyr[Protein tyrosine kinase]	.	.	.	.	.	.
BSLG_04747	852742483	Batr_sala_BSLG_V1	name="hypothetical protein"	8153	11039	-	PF03062.14|MBOAT[MBOAT, membrane-bound O-acyltransferase family]	.	GO:0016020;GO:0005783	.	.	TMH:10	.
BSLG_01247	852737018	Batr_sala_BSLG_V1	name="hypothetical protein"	90	1110	+	.	.	.	.	SigP4[DScore:0.798]	.	.
BSLG_00762	852737767	Batr_sala_BSLG_V1	name="hypothetical protein"	19432	23112	-	PF08407.6|Chitin_synth_1N[Chitin synthase N-terminal];PF01644.12|Chitin_synth_1[Chitin synthase];PF03142.10|Chitin_synth_2[Chitin synthase]	.	.	.	.	TMH:7	.
BSLG_08692	852737139	Batr_sala_BSLG_V1	name="hypothetical protein"	1043	1876	-	.	.	.	.	SigP4[DScore:0.497]	.	.
BSLG_09156	852737030	Batr_sala_BSLG_V1	name="hypothetical protein"	406	2188	+	PF07504.8|FTP[Fungalysin/Thermolysin Propeptide Motif];PF02128.10|Peptidase_M36[Fungalysin metallopeptidase (M36)]	.	.	.	SigP4[DScore:0.763]	.	.
BSLG_07324	852743960	Batr_sala_BSLG_V1	name="hypothetical protein"	564	3237	-	PF00096.21|zf-C2H2[Zinc finger, C2H2 type];PF13465.1|zf-H2C2_2[Zinc-finger double domain]	.	.	.	.	.	ddi:DDB_G0275733 med26; hypothetical protein
BSLG_09480	uniq_5966	Batr_sala_BSLG_V1	name="hypothetical protein"	274	1487	+	.	.	.	.	SigP4[DScore:0.881]	.	suw:SATW20_27680 clfB; fibrinogen and keratin-10 binding surfaceanchored protein
BSLG_05649	uniq_5216	Batr_sala_BSLG_V1	name="hypothetical protein"	5643	7952	+	PF05224.7|NDT80_PhoG[NDT80 / PhoG like DNA-binding family]	.	.	.	.	.	smp:SMAC_01666 ndt80; NDT80 protein
BSLG_08555	852737009	Batr_sala_BSLG_V1	name="hypothetical protein"	15	522	-	.	.	.	.	SigP4[DScore:0.782]	.	.
BSLG_07171	852737024	Batr_sala_BSLG_V1	name="hypothetical protein"	2938	4275	-	.	.	.	.	SigP4[DScore:0.614]	.	.
BSLG_09548	852737081	Batr_sala_BSLG_V1	name="hypothetical protein"	384	1741	+	.	.	.	.	SigP4[DScore:0.800]	.	.
BSLG_07210	852737009	Batr_sala_BSLG_V1	name="hypothetical protein"	2057	2932	-	.	.	.	.	SigP4[DScore:0.808]	.	.
BSLG_08309	uniq_5731	Batr_sala_BSLG_V1	name="hypothetical protein"	1884	3264	-	.	.	.	.	SigP4[DScore:0.835]	TMH:1	.
BSLG_07085	852737368	Batr_sala_BSLG_V1	name="hypothetical protein"	1869	4937	+	.	.	.	.	.	TMH:1	.
BSLG_06099	852737025	Batr_sala_BSLG_V1	name="hypothetical protein"	628	1931	+	.	.	.	.	SigP4[DScore:0.798]	.	.
BSLG_09245	852737017	Batr_sala_BSLG_V1	name="hypothetical protein"	1144	1884	+	.	.	.	.	SigP4[DScore:0.853]	.	.
BSLG_06516	852743310	Batr_sala_BSLG_V1	name="hypothetical protein"	2436	3203	-	.	.	.	.	SigP4[DScore:0.560]	.	.
BSLG_08775	852737248	Batr_sala_BSLG_V1	name="hypothetical protein"	687	1519	+	.	.	.	.	SigP4[DScore:0.619]	.	.
BSLG_08686	852737030	Batr_sala_BSLG_V1	name="hypothetical protein"	341	2134	+	PF02128.10|Peptidase_M36[Fungalysin metallopeptidase (M36)]	.	.	.	SigP4[DScore:0.678]	.	.
BSLG_04331	852743691	Batr_sala_BSLG_V1	name="hypothetical protein"	1805	4166	-	PF00264.15|Tyrosinase[Common central domain of tyrosinase]	.	.	.	SigP4[DScore:0.829]	.	.
BSLG_06995	852741530	Batr_sala_BSLG_V1	name="hypothetical protein"	1636	3021	+	.	.	.	.	SigP4[DScore:0.752]	.	.
BSLG_07417	uniq_5337	Batr_sala_BSLG_V1	name="hypothetical protein"	2002	3535	-	PF00046.24|Homeobox[Homeobox domain]	.	GO:0005488	.	.	.	.
BSLG_08337	852737017	Batr_sala_BSLG_V1	name="hypothetical protein"	821	1893	-	.	.	.	.	SigP4[DScore:0.849]	.	.
BSLG_09202	852737025	Batr_sala_BSLG_V1	name="hypothetical protein"	731	1985	+	.	.	.	.	SigP4[DScore:0.824]	.	.
BSLG_07234	852737017	Batr_sala_BSLG_V1	name="hypothetical protein"	1277	1885	-	.	.	.	.	.	.	.
BSLG_04012	852737039	Batr_sala_BSLG_V1	name="hypothetical protein"	453	850	+	.	.	.	.	.	.	.
BSLG_07258	852737009	Batr_sala_BSLG_V1	name="hypothetical protein"	4402	4962	-	.	.	.	.	.	.	.
BSLG_09278	852737015	Batr_sala_BSLG_V1	name="hypothetical protein"	27	1625	-	.	.	.	.	SigP4[DScore:0.891]	.	.
BSLG_08443	852742388	Batr_sala_BSLG_V1	name="hypothetical protein"	3	1923	-	PF02265.11|S1-P1_nuclease[S1/P1 Nuclease]	.	.	.	.	.	.
BSLG_06582	852737009	Batr_sala_BSLG_V1	name="hypothetical protein"	912	1904	+	.	.	.	.	.	TMH:1	.
BSLG_08768	852737009	Batr_sala_BSLG_V1	name="hypothetical protein"	1686	2619	+	.	.	.	.	.	TMH:1	.
BSLG_08897	852737011	Batr_sala_BSLG_V1	name="hypothetical protein"	1353	2412	+	PF00069.20|Pkinase[Protein kinase domain]	.	.	.	SigP4[DScore:0.616]	.	.
BSLG_09332	852737009	Batr_sala_BSLG_V1	name="hypothetical protein"	908	1777	+	.	.	.	.	SigP4[DScore:0.758]	.	.
BSLG_09110	uniq_5879	Batr_sala_BSLG_V1	name="hypothetical protein"	103	1334	-	PF12146.3|Hydrolase_4[Putative lysophospholipase];PF12697.2|Abhydrolase_6[Alpha/beta hydrolase family];PF00561.15|Abhydrolase_1[alpha/beta hydrolase fold];PF12695.2|Abhydrolase_5[Alpha/beta hydrolase family]	.	.	.	.	.	erh:ERH_0148 pldB; lysophospholipase
BSLG_07941	852737025	Batr_sala_BSLG_V1	name="hypothetical protein"	790	1512	+	.	.	.	.	SigP4[DScore:0.776]	.	.
BSLG_05492	852740938	Batr_sala_BSLG_V1	name="hypothetical protein"	618	1850	-	PF01762.16|Galactosyl_T[Galactosyltransferase]	.	GO:0044464	.	.	TMH:1	.
BSLG_08444	852737022	Batr_sala_BSLG_V1	name="hypothetical protein"	431	2394	-	PF02128.10|Peptidase_M36[Fungalysin metallopeptidase (M36)]	.	.	.	SigP4[DScore:0.884]	.	.
BSLG_08887	852737079	Batr_sala_BSLG_V1	name="hypothetical protein"	102	2018	-	PF13906.1|AA_permease_C[C-terminus of AA_permease];PF00324.16|AA_permease[Amino acid permease];PF13520.1|AA_permease_2[Amino acid permease]	.	.	.	.	TMH:13	ppo:PPM_2534 yfnA; amino acid permease yfnA; K03294 basic amino acid/polyamine antiporter, APA family
BSLG_07325	852737011	Batr_sala_BSLG_V1	name="hypothetical protein"	889	3180	-	PF00069.20|Pkinase[Protein kinase domain];PF07714.12|Pkinase_Tyr[Protein tyrosine kinase];PF01163.17|RIO1[RIO1 family]	.	.	.	.	.	.
BSLG_10147	852737039	Batr_sala_BSLG_V1	name="hypothetical protein"	541	1026	-	.	.	.	.	.	.	.
BSLG_06331	uniq_5165	Batr_sala_BSLG_V1	name="hypothetical protein"	5809	6258	+	.	.	.	.	SigP4[DScore:0.899]	TMH:1	.
BSLG_08251	852743331	Batr_sala_BSLG_V1	name="hypothetical protein"	707	3304	-	.	.	.	.	.	.	ddi:DDB_G0282297 forB; actin binding protein
BSLG_08004	852737009	Batr_sala_BSLG_V1	name="hypothetical protein"	1469	2346	+	.	.	.	.	.	.	.
BSLG_01584	852738241	Batr_sala_BSLG_V1	name="hypothetical protein"	15474	18713	-	.	.	.	.	.	TMH:3	.
BSLG_09676	852737025	Batr_sala_BSLG_V1	name="hypothetical protein"	357	1526	+	.	.	.	.	SigP4[DScore:0.847]	.	.
BSLG_09781	852737024	Batr_sala_BSLG_V1	name="hypothetical protein"	16	1314	-	.	.	.	.	SigP4[DScore:0.592]	.	.
BSLG_08115	852737013	Batr_sala_BSLG_V1	name="hypothetical protein"	11	1188	+	.	.	.	.	.	.	.
BSLG_06327	uniq_5181	Batr_sala_BSLG_V1	name="hypothetical protein"	1636	3718	-	PF01764.20|Lipase_3[Lipase (class 3)]	.	.	.	SigP4[DScore:0.791]	.	.
BSLG_09673	852737013	Batr_sala_BSLG_V1	name="hypothetical protein"	5	1597	-	PF03572.13|Peptidase_S41[Peptidase family S41]	.	.	.	.	.	.
BSLG_05606	852737025	Batr_sala_BSLG_V1	name="hypothetical protein"	5936	7978	-	.	.	.	.	SigP4[DScore:0.829]	TMH:2	.
BSLG_08153	852737009	Batr_sala_BSLG_V1	name="hypothetical protein"	2239	3171	+	.	.	.	.	SigP4[DScore:0.772]	.	.
BSLG_08048	852737075	Batr_sala_BSLG_V1	name="hypothetical protein"	2011	3205	+	.	.	.	.	SigP4[DScore:0.812]	.	.
BSLG_08323	852737013	Batr_sala_BSLG_V1	name="hypothetical protein"	1457	3181	-	PF03572.13|Peptidase_S41[Peptidase family S41]	.	.	.	.	.	.
BSLG_05043	852737017	Batr_sala_BSLG_V1	name="hypothetical protein"	6927	7634	+	.	.	.	.	SigP4[DScore:0.887]	.	.
BSLG_08119	852737050	Batr_sala_BSLG_V1	name="hypothetical protein"	2201	3444	+	.	.	.	.	SigP4[DScore:0.774]	TMH:1	.
BSLG_09876	852737030	Batr_sala_BSLG_V1	name="hypothetical protein"	6	1332	+	PF02128.10|Peptidase_M36[Fungalysin metallopeptidase (M36)]	.	.	.	.	.	.
BSLG_09825	uniq_6000	Batr_sala_BSLG_V1	name="hypothetical protein"	281	610	+	.	.	.	.	.	TMH:1	.
BSLG_03547	uniq_4522	Batr_sala_BSLG_V1	name="hypothetical protein"	4301	7721	+	.	.	.	.	.	.	.
BSLG_06036	852737025	Batr_sala_BSLG_V1	name="hypothetical protein"	5100	6428	-	.	.	.	.	SigP4[DScore:0.799]	.	.
BSLG_05179	852742262	Batr_sala_BSLG_V1	name="hypothetical protein"	426	3790	-	PF00294.19|PfkB[pfkB family carbohydrate kinase];PF04227.7|Indigoidine_A[Indigoidine synthase A like protein]	.	.	.	.	.	.
BSLG_09080	852737024	Batr_sala_BSLG_V1	name="hypothetical protein"	1149	2255	+	.	.	.	.	SigP4[DScore:0.575]	.	.
BSLG_09533	uniq_5944	Batr_sala_BSLG_V1	name="hypothetical protein"	269	760	-	.	.	.	.	SigP4[DScore:0.787]	.	.
BSLG_03936	852737250	Batr_sala_BSLG_V1	name="hypothetical protein"	1	649	+	.	.	.	.	SigP4[DScore:0.786]	.	.
BSLG_08968	852737009	Batr_sala_BSLG_V1	name="hypothetical protein"	1486	2384	-	.	.	.	.	SigP4[DScore:0.762]	.	.
BSLG_07956	852737018	Batr_sala_BSLG_V1	name="hypothetical protein"	2105	2897	+	.	.	.	.	SigP4[DScore:0.657]	.	.
BSLG_07937	852737039	Batr_sala_BSLG_V1	name="hypothetical protein"	1613	2326	+	.	.	.	.	.	.	.
BSLG_08854	uniq_5846	Batr_sala_BSLG_V1	name="hypothetical protein"	1	880	-	PF00245.15|Alk_phosphatase[Alkaline phosphatase]	.	GO:0003824	.	SigP4[DScore:0.712]	.	.
BSLG_07162	852737020	Batr_sala_BSLG_V1	name="hypothetical protein"	38	826	-	.	.	.	.	SigP4[DScore:0.849]	.	.
BSLG_04654	852737015	Batr_sala_BSLG_V1	name="hypothetical protein"	1	1995	-	.	.	.	.	SigP4[DScore:0.829]	.	.
BSLG_09587	852737009	Batr_sala_BSLG_V1	name="hypothetical protein"	17	503	-	.	.	.	.	SigP4[DScore:0.764]	.	.
BSLG_08096	852737041	Batr_sala_BSLG_V1	name="hypothetical protein"	243	2784	-	PF03572.13|Peptidase_S41[Peptidase family S41]	.	.	.	.	.	.
BSLG_08805	852737080	Batr_sala_BSLG_V1	name="hypothetical protein"	1469	2502	+	PF01522.16|Polysacc_deac_1[Polysaccharide deacetylase]	.	.	.	.	TMH:1	.
BSLG_09643	852737018	Batr_sala_BSLG_V1	name="hypothetical protein"	767	1480	+	.	.	.	.	SigP4[DScore:0.716]	TMH:1	.
BSLG_06626	852737250	Batr_sala_BSLG_V1	name="hypothetical protein"	10	626	+	.	.	.	.	SigP4[DScore:0.786]	.	.
BSLG_09510	852737011	Batr_sala_BSLG_V1	name="hypothetical protein"	9	1636	-	PF00069.20|Pkinase[Protein kinase domain];PF07714.12|Pkinase_Tyr[Protein tyrosine kinase]	.	.	.	SigP4[DScore:0.635]	.	.
BSLG_02317	852739310	Batr_sala_BSLG_V1	name="imidazoleglycerol phosphate synthase, cyclase subunit"	7696	10281	-	TIGR00735[hisF: imidazoleglycerol phosphate synthase, cyclase subunit];TIGR01855[IMP_synth_hisH: imidazole glycerol phosphate synthase, glutamine amidotransferase subunit];PF00977.16|His_biosynth[Histidine biosynthesis protein];PF00117.23|GATase[Glutamine amidotransferase class-I]	.	GO:0008652;GO:0016763	.	.	.	.
BSLG_09287	852737009	Batr_sala_BSLG_V1	name="hypothetical protein"	206	1075	-	.	.	.	.	SigP4[DScore:0.739]	.	.
BSLG_08289	852737022	Batr_sala_BSLG_V1	name="hypothetical protein"	767	2685	+	PF02128.10|Peptidase_M36[Fungalysin metallopeptidase (M36)]	.	.	.	SigP4[DScore:0.913]	.	.
BSLG_09376	852737025	Batr_sala_BSLG_V1	name="hypothetical protein"	49	1101	-	.	.	.	.	SigP4[DScore:0.862]	TMH:1	.
BSLG_09463	852737021	Batr_sala_BSLG_V1	name="hypothetical protein"	1175	1753	+	.	.	.	.	SigP4[DScore:0.864]	.	.
BSLG_07756	852737017	Batr_sala_BSLG_V1	name="hypothetical protein"	760	1536	+	.	.	.	.	SigP4[DScore:0.818]	.	.
BSLG_04332	852743436	Batr_sala_BSLG_V1	name="hypothetical protein"	4535	6863	-	PF00264.15|Tyrosinase[Common central domain of tyrosinase]	.	.	.	SigP4[DScore:0.778]	.	.
BSLG_03994	uniq_4928	Batr_sala_BSLG_V1	name="hypothetical protein"	10395	12689	+	.	.	.	.	.	.	.
BSLG_05427	852737982	Batr_sala_BSLG_V1	name="hypothetical protein"	1563	5626	-	.	.	.	.	.	.	.
BSLG_07996	852737589	Batr_sala_BSLG_V1	name="hypothetical protein"	1016	3691	+	PF00005.22|ABC_tran[ABC transporter];PF13304.1|AAA_21[AAA domain];PF12848.2|ABC_tran_2[ABC transporter]	.	.	.	.	.	ddi:DDB_G0267436 abcF4; hypothetical protein
BSLG_08574	852737363	Batr_sala_BSLG_V1	name="hypothetical protein"	363	1369	-	.	.	.	.	SigP4[DScore:0.829]	.	.
BSLG_07509	852743376	Batr_sala_BSLG_V1	name="hypothetical protein"	422	937	+	.	.	.	.	SigP4[DScore:0.765]	.	.
BSLG_00505	852737431	Batr_sala_BSLG_V1	name="hypothetical protein"	36129	41109	-	PF00004.24|AAA[ATPase family associated with various cellular activities (AAA)]	.	GO:0005488	.	.	.	ddi:DDB_G0289867 pex1; peroxin 1; K13338 peroxin-1
BSLG_07692	852737009	Batr_sala_BSLG_V1	name="hypothetical protein"	2977	3849	+	.	.	.	.	SigP4[DScore:0.766]	.	.
BSLG_07175	852741813	Batr_sala_BSLG_V1	name="hypothetical protein"	2168	3564	-	PF09995.4|DUF2236[Uncharacterized protein conserved in bacteria (DUF2236)]	.	.	.	.	TMH:3	.
BSLG_04809	uniq_4838	Batr_sala_BSLG_V1	name="hypothetical protein"	4480	5157	+	.	.	.	.	.	TMH:1	.
BSLG_07959	852741485	Batr_sala_BSLG_V1	name="hypothetical protein"	1295	1992	+	.	.	.	.	SigP4[DScore:0.783]	.	.
BSLG_09011	852737366	Batr_sala_BSLG_V1	name="hypothetical protein"	231	1377	+	.	.	.	.	.	.	.
BSLG_03245	852737089	Batr_sala_BSLG_V1	name="hypothetical protein"	15059	16394	+	.	.	.	.	.	TMH:1	.
BSLG_06816	852737011	Batr_sala_BSLG_V1	name="hypothetical protein"	610	2809	-	PF00069.20|Pkinase[Protein kinase domain];PF07714.12|Pkinase_Tyr[Protein tyrosine kinase]	.	.	.	SigP4[DScore:0.635]	.	.
BSLG_08269	852737020	Batr_sala_BSLG_V1	name="hypothetical protein"	355	1720	+	.	.	.	.	.	.	.
BSLG_09133	852737009	Batr_sala_BSLG_V1	name="hypothetical protein"	1012	2022	+	.	.	.	.	.	.	.
BSLG_07451	852737080	Batr_sala_BSLG_V1	name="hypothetical protein"	371	1862	-	PF01522.16|Polysacc_deac_1[Polysaccharide deacetylase]	.	.	.	SigP4[DScore:0.878]	.	.
BSLG_05677	852742388	Batr_sala_BSLG_V1	name="hypothetical protein"	6953	8109	-	PF02265.11|S1-P1_nuclease[S1/P1 Nuclease]	.	.	.	.	TMH:1	.
BSLG_09486	852737173	Batr_sala_BSLG_V1	name="hypothetical protein"	1070	1818	+	PF07504.8|FTP[Fungalysin/Thermolysin Propeptide Motif]	.	.	.	SigP4[DScore:0.705]	TMH:1	.
BSLG_07049	852739395	Batr_sala_BSLG_V1	name="hypothetical protein"	205	2261	+	PF07859.8|Abhydrolase_3[alpha/beta hydrolase fold];PF00135.23|COesterase[Carboxylesterase family]	.	.	.	SigP4[DScore:0.840]	.	.
BSLG_06641	uniq_5466	Batr_sala_BSLG_V1	name="hypothetical protein"	225	1768	-	.	.	.	.	SigP4[DScore:0.799]	.	ddi:DDB_G0275733 med26; hypothetical protein
BSLG_03511	852743979	Batr_sala_BSLG_V1	name="hypothetical protein"	3290	8331	+	.	.	.	.	SigP4[DScore:0.653]	TMH:1	ame:551881 brm; ATP-dependent helicase brahma; K11647 SWI/SNF-related matrix-associated actin-dependent regulator of chromatin subfamily A member 2/4 [EC:3.6.4.-]
BSLG_07931	852737073	Batr_sala_BSLG_V1	name="hypothetical protein"	3195	3813	+	.	.	.	.	SigP4[DScore:0.789]	.	.
BSLG_09138	852737089	Batr_sala_BSLG_V1	name="hypothetical protein"	1148	2210	+	.	.	.	.	.	.	.
BSLG_08776	852737248	Batr_sala_BSLG_V1	name="hypothetical protein"	1021	1937	-	.	.	.	.	SigP4[DScore:0.646]	.	.
BSLG_06182	852737159	Batr_sala_BSLG_V1	name="hypothetical protein"	14	2478	-	PF08030.7|NAD_binding_6[Ferric reductase NAD binding domain];PF08022.7|FAD_binding_8[FAD-binding domain];PF01794.14|Ferric_reduct[Ferric reductase like transmembrane component]	.	.	.	.	TMH:9	.
BSLG_08913	852737017	Batr_sala_BSLG_V1	name="hypothetical protein"	782	1930	+	.	.	.	.	SigP4[DScore:0.871]	.	.
BSLG_09460	852737009	Batr_sala_BSLG_V1	name="hypothetical protein"	635	1486	+	.	.	.	.	SigP4[DScore:0.760]	.	.
BSLG_06875	852737009	Batr_sala_BSLG_V1	name="hypothetical protein"	651	1791	-	.	.	.	.	SigP4[DScore:0.663]	.	.
BSLG_09703	852737009	Batr_sala_BSLG_V1	name="hypothetical protein"	399	1355	-	.	.	.	.	SigP4[DScore:0.770]	.	.
BSLG_09118	852737396	Batr_sala_BSLG_V1	name="hypothetical protein"	51	1683	+	PF00080.15|Sod_Cu[Copper/zinc superoxide dismutase (SODC)]	.	GO:0046872	ko05016[Huntington's disease];ko05014[Amyotrophic lateral sclerosis (ALS)];ko05020[Prion diseases]	SigP4[DScore:0.724]	.	.
BSLG_04242	852738641	Batr_sala_BSLG_V1	name="hypothetical protein"	9528	11782	-	PF07690.11|MFS_1[Major Facilitator Superfamily];PF00083.19|Sugar_tr[Sugar (and other) transporter]	.	.	.	.	TMH:12	.
BSLG_09788	852737009	Batr_sala_BSLG_V1	name="hypothetical protein"	470	1363	-	.	.	.	.	SigP4[DScore:0.736]	.	.
BSLG_06913	uniq_5461	Batr_sala_BSLG_V1	name="hypothetical protein"	1178	2384	-	.	.	.	.	SigP4[DScore:0.499]	TMH:2	.
BSLG_09677	852737782	Batr_sala_BSLG_V1	name="hypothetical protein"	453	1586	-	PF02128.10|Peptidase_M36[Fungalysin metallopeptidase (M36)]	.	.	.	.	.	.
BSLG_04689	852742506	Batr_sala_BSLG_V1	name="hypothetical protein"	3469	6231	+	.	.	.	.	.	.	.
BSLG_02415	852743623	Batr_sala_BSLG_V1	name="hypothetical protein"	3157	4139	-	.	.	.	.	SigP4[DScore:0.921]	TMH:1	.
BSLG_08676	852737073	Batr_sala_BSLG_V1	name="hypothetical protein"	2140	2766	+	.	.	.	.	SigP4[DScore:0.857]	.	.
BSLG_09928	852737020	Batr_sala_BSLG_V1	name="hypothetical protein"	452	1255	-	.	.	.	.	SigP4[DScore:0.814]	.	.
BSLG_01185	852737022	Batr_sala_BSLG_V1	name="hypothetical protein"	26057	28180	-	PF02128.10|Peptidase_M36[Fungalysin metallopeptidase (M36)]	.	.	.	SigP4[DScore:0.911]	.	.
BSLG_07521	852737233	Batr_sala_BSLG_V1	name="hypothetical protein"	1969	4448	-	PF00149.23|Metallophos[Calcineurin-like phosphoesterase];PF02872.13|5_nucleotid_C[5'-nucleotidase, C-terminal domain]	.	.	.	.	.	rcp:RCAP_rcc02617 ushA; 5'-nucleotidase (EC:3.1.3.5); K01081 5'-nucleotidase [EC:3.1.3.5]
BSLG_08575	852737021	Batr_sala_BSLG_V1	name="hypothetical protein"	2365	2802	+	.	.	.	.	SigP4[DScore:0.796]	.	.
BSLG_10069	852737050	Batr_sala_BSLG_V1	name="hypothetical protein"	591	1139	+	.	.	.	.	SigP4[DScore:0.872]	.	.
BSLG_09718	852741572	Batr_sala_BSLG_V1	name="hypothetical protein"	1	1535	-	PF01764.20|Lipase_3[Lipase (class 3)]	.	.	.	.	TMH:1	.
BSLG_09627	852737248	Batr_sala_BSLG_V1	name="hypothetical protein"	195	1461	+	.	.	.	.	SigP4[DScore:0.723]	.	suj:SAA6159_00516 sdrD; Ser-Asp rich fibrinogen/bone sialoprotein-binding protein SdrD; K14194 serine-aspartate repeat-containing protein C/D/E
BSLG_08260	852739761	Batr_sala_BSLG_V1	name="hypothetical protein"	79	2700	+	PF00149.23|Metallophos[Calcineurin-like phosphoesterase];PF12850.2|Metallophos_2[Calcineurin-like phosphoesterase superfamily domain]	.	.	.	SigP4[DScore:0.476]	.	.
BSLG_09815	852737041	Batr_sala_BSLG_V1	name="hypothetical protein"	139	831	+	.	.	.	.	.	.	.
BSLG_07578	852737079	Batr_sala_BSLG_V1	name="hypothetical protein"	129	2124	-	PF13906.1|AA_permease_C[C-terminus of AA_permease];PF00324.16|AA_permease[Amino acid permease];PF13520.1|AA_permease_2[Amino acid permease]	.	.	.	.	TMH:13	xac:XAC1842 yhdG; cationic amino acid transporter; K03294 basic amino acid/polyamine antiporter, APA family
BSLG_07271	852737211	Batr_sala_BSLG_V1	name="hypothetical protein"	1334	4223	+	PF12821.2|DUF3815[Protein of unknown function (DUF3815)];PF06738.7|DUF1212[Protein of unknown function (DUF1212)]	.	.	.	.	TMH:11	.
BSLG_09664	852737286	Batr_sala_BSLG_V1	name="hypothetical protein"	1	1575	+	.	.	.	.	.	.	pms:KNP414_04915 msn1; Man1
BSLG_08764	852737009	Batr_sala_BSLG_V1	name="hypothetical protein"	1552	2406	+	.	.	.	.	SigP4[DScore:0.750]	.	.
BSLG_09839	852737039	Batr_sala_BSLG_V1	name="hypothetical protein"	318	854	+	.	.	.	.	SigP4[DScore:0.855]	.	.
BSLG_09691	852737015	Batr_sala_BSLG_V1	name="hypothetical protein"	791	1492	-	.	.	.	.	.	.	.
BSLG_09829	852737009	Batr_sala_BSLG_V1	name="hypothetical protein"	21	1171	-	.	.	.	.	.	.	.
BSLG_09623	852741564	Batr_sala_BSLG_V1	name="hypothetical protein"	151	837	-	.	.	.	.	SigP4[DScore:0.866]	.	.
BSLG_01798	852737009	Batr_sala_BSLG_V1	name="hypothetical protein"	1	750	+	.	.	.	.	.	.	.
BSLG_01236	852743814	Batr_sala_BSLG_V1	name="hypothetical protein"	13338	15443	-	.	.	.	.	.	TMH:4	.
BSLG_07423	852737009	Batr_sala_BSLG_V1	name="hypothetical protein"	1306	2391	+	.	.	.	.	SigP4[DScore:0.774]	.	.
BSLG_06581	852737765	Batr_sala_BSLG_V1	name="hypothetical protein"	3344	5368	+	PF00328.17|His_Phos_2[Histidine phosphatase superfamily (branch 2)]	.	.	.	.	TMH:1	.
BSLG_10038	852737015	Batr_sala_BSLG_V1	name="hypothetical protein"	94	1161	-	.	.	.	.	SigP4[DScore:0.801]	.	.
BSLG_07255	852737025	Batr_sala_BSLG_V1	name="hypothetical protein"	1064	2588	-	.	.	.	.	SigP4[DScore:0.612]	TMH:1	.
BSLG_08463	852737247	Batr_sala_BSLG_V1	name="hypothetical protein"	1453	1980	+	.	.	.	.	.	.	.
BSLG_07695	852741545	Batr_sala_BSLG_V1	name="hypothetical protein"	19	858	+	PF02128.10|Peptidase_M36[Fungalysin metallopeptidase (M36)]	.	.	.	.	.	.
BSLG_03959	852738250	Batr_sala_BSLG_V1	name="hypothetical protein"	11576	13676	+	PF00264.15|Tyrosinase[Common central domain of tyrosinase]	.	.	.	.	.	.
BSLG_06066	852737287	Batr_sala_BSLG_V1	name="hypothetical protein"	164	1931	-	PF02265.11|S1-P1_nuclease[S1/P1 Nuclease]	.	.	.	SigP4[DScore:0.864]	.	.
BSLG_09044	852737009	Batr_sala_BSLG_V1	name="hypothetical protein"	746	1591	+	.	.	.	.	SigP4[DScore:0.773]	.	.
BSLG_09614	852737009	Batr_sala_BSLG_V1	name="hypothetical protein"	1233	1574	-	.	.	.	.	.	.	.
BSLG_06876	852737018	Batr_sala_BSLG_V1	name="hypothetical protein"	3676	4424	-	.	.	.	.	SigP4[DScore:0.735]	TMH:1	.
BSLG_07369	852740857	Batr_sala_BSLG_V1	name="hypothetical protein"	2033	4656	-	PF07690.11|MFS_1[Major Facilitator Superfamily];PF13347.1|MFS_2[MFS/sugar transport protein]	.	.	.	.	TMH:11	.
BSLG_07719	uniq_5542	Batr_sala_BSLG_V1	name="hypothetical protein"	19	2600	-	PF02128.10|Peptidase_M36[Fungalysin metallopeptidase (M36)]	.	.	.	SigP4[DScore:0.782]	.	.
BSLG_09387	852737009	Batr_sala_BSLG_V1	name="hypothetical protein"	578	1292	+	.	.	.	.	.	.	.
BSLG_03230	852739436	Batr_sala_BSLG_V1	name="hypothetical protein"	9325	11472	-	PF00010.21|HLH[Helix-loop-helix DNA-binding domain]	.	.	.	.	.	.
BSLG_07807	852737013	Batr_sala_BSLG_V1	name="hypothetical protein"	530	3471	+	PF03572.13|Peptidase_S41[Peptidase family S41]	.	.	.	SigP4[DScore:0.820]	.	.
BSLG_04449	852743468	Batr_sala_BSLG_V1	name="hypothetical protein"	2459	4789	+	.	.	.	.	.	.	.
BSLG_08712	852737018	Batr_sala_BSLG_V1	name="hypothetical protein"	1408	2084	-	.	.	.	.	SigP4[DScore:0.708]	TMH:1	.
BSLG_07974	852737081	Batr_sala_BSLG_V1	name="hypothetical protein"	2312	3697	+	.	.	.	.	SigP4[DScore:0.805]	.	ddi:DDB_G0267376 acrA; adenylate cyclase
BSLG_08284	852737009	Batr_sala_BSLG_V1	name="hypothetical protein"	113	1137	+	.	.	.	.	SigP4[DScore:0.755]	.	.
BSLG_09414	852737009	Batr_sala_BSLG_V1	name="hypothetical protein"	19	408	+	.	.	.	.	.	.	.
BSLG_08107	852737009	Batr_sala_BSLG_V1	name="hypothetical protein"	2630	3481	-	.	.	.	.	SigP4[DScore:0.786]	.	.
BSLG_07395	852737009	Batr_sala_BSLG_V1	name="hypothetical protein"	1694	2539	+	.	.	.	.	SigP4[DScore:0.786]	.	.
BSLG_06658	852737009	Batr_sala_BSLG_V1	name="hypothetical protein"	5087	6185	+	.	.	.	.	SigP4[DScore:0.741]	.	.
BSLG_07983	852737009	Batr_sala_BSLG_V1	name="hypothetical protein"	2112	2990	+	.	.	.	.	SigP4[DScore:0.808]	.	.
BSLG_04939	uniq_4953	Batr_sala_BSLG_V1	name="hypothetical protein"	9411	10203	+	.	.	.	.	SigP4[DScore:0.787]	TMH:1	.
BSLG_05605	852737025	Batr_sala_BSLG_V1	name="hypothetical protein"	993	2457	-	.	.	.	.	SigP4[DScore:0.797]	.	.
BSLG_08630	852737011	Batr_sala_BSLG_V1	name="hypothetical protein"	260	1867	+	PF00069.20|Pkinase[Protein kinase domain];PF07714.12|Pkinase_Tyr[Protein tyrosine kinase]	.	.	.	SigP4[DScore:0.663]	.	.
BSLG_07605	uniq_5628	Batr_sala_BSLG_V1	name="hypothetical protein"	1842	3383	+	.	.	.	.	.	.	.
BSLG_09379	852737009	Batr_sala_BSLG_V1	name="hypothetical protein"	617	1462	-	.	.	.	.	SigP4[DScore:0.769]	.	.
BSLG_08789	852737015	Batr_sala_BSLG_V1	name="hypothetical protein"	1358	2503	+	.	.	.	.	SigP4[DScore:0.792]	.	.
BSLG_09189	852737020	Batr_sala_BSLG_V1	name="hypothetical protein"	1253	2065	+	.	.	.	.	SigP4[DScore:0.874]	.	.
BSLG_06824	852737183	Batr_sala_BSLG_V1	name="hypothetical protein"	219	1308	+	PF00324.16|AA_permease[Amino acid permease];PF13520.1|AA_permease_2[Amino acid permease]	.	GO:0006810	.	.	TMH:5	bca:BCE_3104 lysP; lysine-specific permease; K03293 amino acid transporter, AAT family
BSLG_04333	852742772	Batr_sala_BSLG_V1	name="hypothetical protein"	10627	12467	-	PF00264.15|Tyrosinase[Common central domain of tyrosinase]	.	.	.	.	.	.
BSLG_09357	852737025	Batr_sala_BSLG_V1	name="hypothetical protein"	897	1961	+	PF00094.20|VWD[von Willebrand factor type D domain]	.	.	.	SigP4[DScore:0.807]	TMH:1	.
BSLG_09844	852737039	Batr_sala_BSLG_V1	name="hypothetical protein"	79	307	-	.	.	.	.	SigP4[DScore:0.849]	.	.
BSLG_02178	852737009	Batr_sala_BSLG_V1	name="hypothetical protein"	1182	1716	+	.	.	.	.	.	.	.
BSLG_09573	852737070	Batr_sala_BSLG_V1	name="hypothetical protein"	380	1690	+	PF04185.9|Phosphoesterase[Phosphoesterase family]	.	.	.	.	.	.
BSLG_08447	uniq_5702	Batr_sala_BSLG_V1	name="hypothetical protein"	1	3052	-	PF00560.28|LRR_1[Leucine Rich Repeat];PF13516.1|LRR_6[Leucine Rich repeat];PF00069.20|Pkinase[Protein kinase domain];PF07714.12|Pkinase_Tyr[Protein tyrosine kinase];PF13855.1|LRR_8[Leucine rich repeat]	.	.	.	.	.	.
BSLG_08847	852737025	Batr_sala_BSLG_V1	name="hypothetical protein"	472	1860	-	.	.	.	.	SigP4[DScore:0.780]	.	.
BSLG_01351	852740346	Batr_sala_BSLG_V1	name="hypothetical protein"	3902	8023	-	PF07819.8|PGAP1[PGAP1-like protein];PF05057.9|DUF676[Putative serine esterase (DUF676)]	.	.	.	.	.	.
BSLG_09981	852737025	Batr_sala_BSLG_V1	name="hypothetical protein"	43	1155	+	.	.	.	.	SigP4[DScore:0.720]	.	.
BSLG_02446	852737250	Batr_sala_BSLG_V1	name="hypothetical protein"	575	1306	+	.	.	.	.	.	.	.
BSLG_07360	852737025	Batr_sala_BSLG_V1	name="hypothetical protein"	950	2383	+	.	.	.	.	SigP4[DScore:0.818]	TMH:1	.
BSLG_07130	uniq_5334	Batr_sala_BSLG_V1	name="hypothetical protein"	2570	3342	+	.	.	.	.	SigP4[DScore:0.785]	.	.
BSLG_00582	852737134	Batr_sala_BSLG_V1	name="hypothetical protein"	1217	3230	+	.	.	.	.	.	TMH:5	.
BSLG_08474	uniq_5729	Batr_sala_BSLG_V1	name="hypothetical protein"	687	1280	-	.	.	.	.	SigP4[DScore:0.523]	TMH:4	.
BSLG_03637	852737711	Batr_sala_BSLG_V1	name="hypothetical protein"	12813	15027	-	PF03178.10|CPSF_A[CPSF A subunit region]	.	.	.	.	TMH:1	.
BSLG_03960	852737017	Batr_sala_BSLG_V1	name="hypothetical protein"	34	1014	+	.	.	.	.	.	.	.
BSLG_09180	852737248	Batr_sala_BSLG_V1	name="hypothetical protein"	1315	2162	+	.	.	.	.	SigP4[DScore:0.692]	.	.
BSLG_08736	852737018	Batr_sala_BSLG_V1	name="hypothetical protein"	65	1323	+	.	.	.	.	SigP4[DScore:0.685]	.	.
BSLG_08926	852743183	Batr_sala_BSLG_V1	name="hypothetical protein"	3	1644	+	PF00188.21|CAP[Cysteine-rich secretory protein family]	.	.	.	SigP4[DScore:0.672]	TMH:1	.
BSLG_04381	852737030	Batr_sala_BSLG_V1	name="hypothetical protein"	8395	10191	-	PF07504.8|FTP[Fungalysin/Thermolysin Propeptide Motif];PF02128.10|Peptidase_M36[Fungalysin metallopeptidase (M36)]	.	.	.	SigP4[DScore:0.801]	.	.
BSLG_07374	uniq_5462	Batr_sala_BSLG_V1	name="hypothetical protein"	1538	3385	+	.	.	.	.	SigP4[DScore:0.815]	.	mmi:MMAR_4665 rpfA; resuscitation-promoting factor RpfA
BSLG_09091	852737043	Batr_sala_BSLG_V1	name="hypothetical protein"	257	1368	-	.	.	.	.	SigP4[DScore:0.736]	.	.
BSLG_06649	852737015	Batr_sala_BSLG_V1	name="hypothetical protein"	1259	2269	+	.	.	.	.	SigP4[DScore:0.538]	.	.
BSLG_04930	852737017	Batr_sala_BSLG_V1	name="hypothetical protein"	9647	10539	-	.	.	.	.	SigP4[DScore:0.858]	.	.
BSLG_08365	852737020	Batr_sala_BSLG_V1	name="hypothetical protein"	652	1455	-	.	.	.	.	SigP4[DScore:0.862]	.	.
BSLG_05887	uniq_5134	Batr_sala_BSLG_V1	name="hypothetical protein"	3815	5163	+	.	.	.	.	.	TMH:7	.
BSLG_08477	852737011	Batr_sala_BSLG_V1	name="hypothetical protein"	1386	2351	+	PF00069.20|Pkinase[Protein kinase domain]	.	.	.	SigP4[DScore:0.699]	.	.
BSLG_05143	uniq_4818	Batr_sala_BSLG_V1	name="hypothetical protein"	1	1178	-	.	.	.	.	SigP4[DScore:0.705]	.	.
BSLG_03241	852737315	Batr_sala_BSLG_V1	name="hypothetical protein"	107	2155	-	PF01522.16|Polysacc_deac_1[Polysaccharide deacetylase]	.	.	.	SigP4[DScore:0.575]	.	lmq:LMM7_0439 pgdA; putative peptidoglycan GlcNAc deacetylase (contributes to lysozyme resistance)
BSLG_04595	852737017	Batr_sala_BSLG_V1	name="hypothetical protein"	10747	11578	+	.	.	.	.	SigP4[DScore:0.839]	.	.
BSLG_03612	uniq_5035	Batr_sala_BSLG_V1	name="hypothetical protein"	12837	15025	+	.	.	.	.	SigP4[DScore:0.832]	.	.
BSLG_09899	uniq_6007	Batr_sala_BSLG_V1	name="hypothetical protein"	668	1224	+	.	.	.	.	.	.	.
BSLG_04949	852737021	Batr_sala_BSLG_V1	name="hypothetical protein"	9663	10175	-	.	.	.	.	SigP4[DScore:0.880]	.	.
BSLG_09342	852737021	Batr_sala_BSLG_V1	name="hypothetical protein"	165	710	-	.	.	.	.	SigP4[DScore:0.867]	.	.
BSLG_06177	852737009	Batr_sala_BSLG_V1	name="hypothetical protein"	4812	5803	+	.	.	.	.	SigP4[DScore:0.749]	.	.
BSLG_05274	uniq_4843	Batr_sala_BSLG_V1	name="hypothetical protein"	8111	9596	+	.	.	.	.	.	.	.
BSLG_06734	uniq_5352	Batr_sala_BSLG_V1	name="hypothetical protein"	433	2511	+	.	.	.	.	SigP4[DScore:0.906]	TMH:1	.
BSLG_09170	852737246	Batr_sala_BSLG_V1	name="hypothetical protein"	403	1041	-	.	.	.	.	SigP4[DScore:0.841]	.	.
BSLG_09771	852737009	Batr_sala_BSLG_V1	name="hypothetical protein"	810	1419	+	.	.	.	.	SigP4[DScore:0.748]	.	.
BSLG_06671	852737072	Batr_sala_BSLG_V1	name="hypothetical protein"	5232	5828	+	.	.	.	.	SigP4[DScore:0.702]	.	.
BSLG_06254	852737009	Batr_sala_BSLG_V1	name="hypothetical protein"	766	1757	-	.	.	.	.	SigP4[DScore:0.741]	.	.
BSLG_05009	852737016	Batr_sala_BSLG_V1	name="hypothetical protein"	812	2221	-	.	.	.	.	SigP4[DScore:0.725]	.	.
BSLG_08995	852737015	Batr_sala_BSLG_V1	name="hypothetical protein"	143	1174	+	.	.	.	.	SigP4[DScore:0.602]	.	.
BSLG_09663	852737009	Batr_sala_BSLG_V1	name="hypothetical protein"	11	466	+	.	.	.	.	.	.	.
BSLG_04273	852737015	Batr_sala_BSLG_V1	name="hypothetical protein"	5782	7542	-	.	.	.	.	SigP4[DScore:0.783]	.	.
BSLG_10123	852737009	Batr_sala_BSLG_V1	name="hypothetical protein"	57	530	-	.	.	.	.	.	.	.
BSLG_06735	uniq_5353	Batr_sala_BSLG_V1	name="hypothetical protein"	4491	5807	+	.	.	.	.	SigP4[DScore:0.709]	.	vcn:VOLCADRAFT_103843 vmp3; metalloproteinase, extracellular matrix glycoprotein VMP3
BSLG_08914	852737015	Batr_sala_BSLG_V1	name="hypothetical protein"	598	1716	-	.	.	.	.	SigP4[DScore:0.839]	TMH:1	.
BSLG_09841	852737009	Batr_sala_BSLG_V1	name="hypothetical protein"	8	377	-	.	.	.	.	SigP4[DScore:0.736]	.	.
BSLG_01883	852741595	Batr_sala_BSLG_V1	name="hypothetical protein"	18938	21673	-	.	.	.	.	SigP4[DScore:0.685]	TMH:1	.
BSLG_08482	852737020	Batr_sala_BSLG_V1	name="hypothetical protein"	1816	2637	+	.	.	.	.	SigP4[DScore:0.601]	.	.
BSLG_09008	852737016	Batr_sala_BSLG_V1	name="hypothetical protein"	553	1674	-	.	.	.	.	SigP4[DScore:0.612]	.	.
BSLG_03950	852743928	Batr_sala_BSLG_V1	name="hypothetical protein"	3489	7649	-	.	.	.	.	.	.	suz:MS7_2659 sraP; serine-rich adhesin, platelet-type
BSLG_08510	852737024	Batr_sala_BSLG_V1	name="hypothetical protein"	871	2049	-	.	.	.	.	SigP4[DScore:0.529]	.	.
BSLG_10136	852737136	Batr_sala_BSLG_V1	name="hypothetical protein"	8	445	-	PF07504.8|FTP[Fungalysin/Thermolysin Propeptide Motif]	.	.	.	SigP4[DScore:0.856]	.	.
BSLG_08920	852737021	Batr_sala_BSLG_V1	name="hypothetical protein"	1186	1674	-	.	.	.	.	SigP4[DScore:0.853]	.	.
BSLG_05033	852737020	Batr_sala_BSLG_V1	name="hypothetical protein"	710	1465	+	.	.	.	.	SigP4[DScore:0.882]	.	.
BSLG_09863	852737015	Batr_sala_BSLG_V1	name="hypothetical protein"	8	904	-	.	.	.	.	SigP4[DScore:0.768]	.	.
BSLG_09356	852737009	Batr_sala_BSLG_V1	name="hypothetical protein"	186	746	+	.	.	.	.	.	.	.
BSLG_08628	852737025	Batr_sala_BSLG_V1	name="hypothetical protein"	1513	2825	+	.	.	.	.	SigP4[DScore:0.822]	.	.
BSLG_05596	852741703	Batr_sala_BSLG_V1	name="hypothetical protein"	5740	8802	+	PF01490.13|Aa_trans[Transmembrane amino acid transporter protein]	.	.	.	.	TMH:7	.
BSLG_07758	852743456	Batr_sala_BSLG_V1	name="hypothetical protein"	234	3473	-	.	.	.	.	SigP4[DScore:0.794]	.	.
BSLG_08559	852737009	Batr_sala_BSLG_V1	name="hypothetical protein"	613	1458	-	.	.	.	.	SigP4[DScore:0.755]	.	.
BSLG_07398	852737013	Batr_sala_BSLG_V1	name="hypothetical protein"	164	2617	-	PF03572.13|Peptidase_S41[Peptidase family S41]	.	.	.	.	.	.
BSLG_10036	852739716	Batr_sala_BSLG_V1	name="hypothetical protein"	1	1193	+	PF00245.15|Alk_phosphatase[Alkaline phosphatase]	.	.	.	.	.	ain:Acin_0882 phoA; alkaline phosphatase (EC:3.1.3.1); K01077 alkaline phosphatase [EC:3.1.3.1]
BSLG_06701	852737009	Batr_sala_BSLG_V1	name="hypothetical protein"	2945	3545	+	.	.	.	.	.	.	.
BSLG_09540	852737013	Batr_sala_BSLG_V1	name="hypothetical protein"	8	1672	-	PF03572.13|Peptidase_S41[Peptidase family S41]	.	.	.	.	.	.
BSLG_08578	852737011	Batr_sala_BSLG_V1	name="hypothetical protein"	62	2879	-	.	.	.	.	.	.	hil:HICON_14840 caaA1; trimeric autotransporter adhesin
BSLG_07250	852737030	Batr_sala_BSLG_V1	name="hypothetical protein"	1437	3419	-	PF07504.8|FTP[Fungalysin/Thermolysin Propeptide Motif];PF02128.10|Peptidase_M36[Fungalysin metallopeptidase (M36)]	.	.	.	SigP4[DScore:0.841]	.	.
BSLG_03622	852743896	Batr_sala_BSLG_V1	name="hypothetical protein"	216	2704	-	PF00067.17|p450[Cytochrome P450]	.	.	.	.	TMH:1	mah:MEALZ_0770 cyp; Lanosterol 14-alpha demethylase; K05917 cytochrome P450, family 51 (sterol 14-demethylase) [EC:1.14.13.70]
BSLG_04691	852741721	Batr_sala_BSLG_V1	name="hypothetical protein"	2532	8174	-	.	.	.	.	.	.	dme:Dmel_CG3696 kis; kismet (EC:3.6.1.3); K14437 chromodomain-helicase-DNA-binding protein 7 [EC:3.6.4.12]
BSLG_09285	852743428	Batr_sala_BSLG_V1	name="hypothetical protein"	159	1678	+	.	.	.	.	.	.	.
BSLG_09652	852737080	Batr_sala_BSLG_V1	name="hypothetical protein"	676	1609	-	PF01522.16|Polysacc_deac_1[Polysaccharide deacetylase]	.	GO:0003824	.	.	.	.
BSLG_09678	852737171	Batr_sala_BSLG_V1	name="hypothetical protein"	499	1536	-	.	.	.	.	.	.	.
BSLG_09289	852737030	Batr_sala_BSLG_V1	name="hypothetical protein"	120	2056	-	PF02128.10|Peptidase_M36[Fungalysin metallopeptidase (M36)];PF07504.8|FTP[Fungalysin/Thermolysin Propeptide Motif]	.	.	.	.	.	.
BSLG_07447	852737085	Batr_sala_BSLG_V1	name="hypothetical protein"	3176	3989	+	PF00187.14|Chitin_bind_1[Chitin recognition protein]	.	.	.	SigP4[DScore:0.611]	.	.
BSLG_09986	852737025	Batr_sala_BSLG_V1	name="hypothetical protein"	322	1241	+	PF00094.20|VWD[von Willebrand factor type D domain]	.	.	.	SigP4[DScore:0.802]	.	.
BSLG_09143	uniq_5881	Batr_sala_BSLG_V1	name="hypothetical protein"	1	1464	+	.	.	.	.	.	.	.
BSLG_02137	852742293	Batr_sala_BSLG_V1	name="hypothetical protein"	13427	15255	-	PF01988.14|VIT1[VIT family]	.	GO:0016020	.	.	TMH:4	cfu:CFU_2520 ccc1; hypothetical protein
BSLG_09461	852737009	Batr_sala_BSLG_V1	name="hypothetical protein"	151	696	+	.	.	.	.	.	.	.
BSLG_08446	852737009	Batr_sala_BSLG_V1	name="hypothetical protein"	633	1517	-	.	.	.	.	SigP4[DScore:0.815]	.	.
BSLG_08430	852737009	Batr_sala_BSLG_V1	name="hypothetical protein"	1830	2962	+	.	.	.	.	SigP4[DScore:0.732]	.	.
BSLG_09752	852737011	Batr_sala_BSLG_V1	name="hypothetical protein"	70	1109	+	PF00069.20|Pkinase[Protein kinase domain];PF07714.12|Pkinase_Tyr[Protein tyrosine kinase]	.	GO:0044424;GO:0000226;GO:0022402;GO:0016740	.	.	.	acs:100557501 plk4; polo-like kinase 4; K08863 polo-like kinase 4 [EC:2.7.11.21]
BSLG_03740	852743862	Batr_sala_BSLG_V1	name="hypothetical protein"	4620	7012	-	.	.	.	.	.	TMH:7	.
BSLG_09641	852737013	Batr_sala_BSLG_V1	name="hypothetical protein"	320	1513	-	.	.	.	.	.	.	.
BSLG_08963	852737030	Batr_sala_BSLG_V1	name="hypothetical protein"	369	2159	+	PF02128.10|Peptidase_M36[Fungalysin metallopeptidase (M36)]	.	.	.	SigP4[DScore:0.842]	.	.
BSLG_05903	uniq_5158	Batr_sala_BSLG_V1	name="hypothetical protein"	69	1177	-	.	.	.	.	.	.	snx:SPNOXC_19330 cbpA; choline-binding surface protein A
BSLG_05836	852743204	Batr_sala_BSLG_V1	name="hypothetical protein"	7261	8127	+	.	.	.	.	.	.	.
BSLG_09729	852737018	Batr_sala_BSLG_V1	name="hypothetical protein"	326	999	-	.	.	.	.	SigP4[DScore:0.783]	.	.
BSLG_03784	852742089	Batr_sala_BSLG_V1	name="hypothetical protein"	4041	7228	+	PF00560.28|LRR_1[Leucine Rich Repeat]	.	.	.	.	TMH:1	.
BSLG_09355	852737009	Batr_sala_BSLG_V1	name="hypothetical protein"	784	1790	+	.	.	.	.	SigP4[DScore:0.766]	.	.
BSLG_03119	852738369	Batr_sala_BSLG_V1	name="hypothetical protein"	10886	14376	-	PF00501.23|AMP-binding[AMP-binding enzyme]	.	.	.	.	.	.
BSLG_10137	852737247	Batr_sala_BSLG_V1	name="hypothetical protein"	413	985	+	.	.	.	.	.	.	.
BSLG_06222	852737121	Batr_sala_BSLG_V1	name="hypothetical protein"	665	2135	-	.	.	.	.	SigP4[DScore:0.662]	.	.
BSLG_04211	852737148	Batr_sala_BSLG_V1	name="hypothetical protein"	4581	11275	+	PF00501.23|AMP-binding[AMP-binding enzyme];PF13193.1|AMP-binding_C[AMP-binding enzyme C-terminal domain];PF00668.15|Condensation[Condensation domain];PF00550.20|PP-binding[Phosphopantetheine attachment site];TIGR01733[AA-adenyl-dom: amino acid adenylation domain];PF03959.8|FSH1[Serine hydrolase (FSH1)]	.	GO:0003824	.	.	.	bbe:BBR47_28940 lgrC; truncated linear pentadecapeptide gramicidin synthetase LgrC
BSLG_06818	852737013	Batr_sala_BSLG_V1	name="hypothetical protein"	1870	5019	+	PF03572.13|Peptidase_S41[Peptidase family S41]	.	.	.	SigP4[DScore:0.813]	.	.
BSLG_02119	uniq_4527	Batr_sala_BSLG_V1	name="hypothetical protein"	9278	10458	-	.	.	.	.	SigP4[DScore:0.693]	.	.
BSLG_06248	852737018	Batr_sala_BSLG_V1	name="hypothetical protein"	6461	7152	+	.	.	.	.	SigP4[DScore:0.496]	.	.
BSLG_07869	852743794	Batr_sala_BSLG_V1	name="hypothetical protein"	536	1474	-	.	.	.	.	.	.	.
BSLG_06146	uniq_5075	Batr_sala_BSLG_V1	name="hypothetical protein"	3288	7171	+	PF03572.13|Peptidase_S41[Peptidase family S41]	.	.	.	SigP4[DScore:0.722]	.	.
BSLG_04367	852737994	Batr_sala_BSLG_V1	name="hypothetical protein"	5163	8867	-	.	.	.	.	.	.	.
BSLG_08711	852743226	Batr_sala_BSLG_V1	name="hypothetical protein"	39	742	+	PF13906.1|AA_permease_C[C-terminus of AA_permease];PF00324.16|AA_permease[Amino acid permease];PF13520.1|AA_permease_2[Amino acid permease]	.	.	.	.	TMH:5	sct:SCAT_4680 yfnA; amino acid permease yfnA; K03294 basic amino acid/polyamine antiporter, APA family
BSLG_06675	852737021	Batr_sala_BSLG_V1	name="hypothetical protein"	1169	2182	+	.	.	.	.	SigP4[DScore:0.863]	.	.
BSLG_09544	852737009	Batr_sala_BSLG_V1	name="hypothetical protein"	113	510	+	.	.	.	.	.	.	.
BSLG_10186	852737024	Batr_sala_BSLG_V1	name="hypothetical protein"	86	988	-	.	.	.	.	.	.	.
BSLG_08759	852737013	Batr_sala_BSLG_V1	name="hypothetical protein"	100	2605	+	PF03572.13|Peptidase_S41[Peptidase family S41]	.	.	.	.	.	.
BSLG_07968	852737015	Batr_sala_BSLG_V1	name="hypothetical protein"	1062	3114	-	.	.	.	.	SigP4[DScore:0.761]	.	.
BSLG_07202	852737789	Batr_sala_BSLG_V1	name="hypothetical protein"	1514	2928	+	.	.	.	.	.	TMH:1	.
BSLG_07694	852737079	Batr_sala_BSLG_V1	name="hypothetical protein"	1277	3161	-	PF13906.1|AA_permease_C[C-terminus of AA_permease];PF00324.16|AA_permease[Amino acid permease];PF13520.1|AA_permease_2[Amino acid permease]	.	.	.	.	TMH:13	xac:XAC1842 yhdG; cationic amino acid transporter; K03294 basic amino acid/polyamine antiporter, APA family
BSLG_09713	852737025	Batr_sala_BSLG_V1	name="hypothetical protein"	230	1441	+	.	.	.	.	SigP4[DScore:0.816]	TMH:1	.
BSLG_05452	852737361	Batr_sala_BSLG_V1	name="hypothetical protein"	4216	5478	+	.	.	.	.	.	.	.
BSLG_08103	852737287	Batr_sala_BSLG_V1	name="hypothetical protein"	36	1572	+	PF02265.11|S1-P1_nuclease[S1/P1 Nuclease]	.	.	.	SigP4[DScore:0.864]	.	.
BSLG_02984	852741931	Batr_sala_BSLG_V1	name="hypothetical protein"	1971	7745	+	.	.	.	.	.	.	.
BSLG_07094	uniq_5479	Batr_sala_BSLG_V1	name="hypothetical protein"	4703	5251	-	.	.	.	.	SigP4[DScore:0.868]	.	.
BSLG_07836	852737020	Batr_sala_BSLG_V1	name="hypothetical protein"	1350	2162	+	.	.	.	.	SigP4[DScore:0.866]	.	.
BSLG_04967	852743264	Batr_sala_BSLG_V1	name="hypothetical protein"	420	2933	+	.	.	.	.	.	.	.
BSLG_09384	uniq_5883	Batr_sala_BSLG_V1	name="hypothetical protein"	1020	1915	+	.	.	.	.	SigP4[DScore:0.812]	.	.
BSLG_07765	852737009	Batr_sala_BSLG_V1	name="hypothetical protein"	3619	3984	-	.	.	.	.	.	.	.
BSLG_10003	852743322	Batr_sala_BSLG_V1	name="hypothetical protein"	119	1151	+	.	.	.	.	SigP4[DScore:0.673]	.	.
BSLG_09116	852737015	Batr_sala_BSLG_V1	name="hypothetical protein"	851	1858	-	.	.	.	.	.	.	.
BSLG_00881	852743289	Batr_sala_BSLG_V1	name="hypothetical protein"	1443	2393	-	.	.	.	.	SigP4[DScore:0.733]	.	.
BSLG_01570	852737020	Batr_sala_BSLG_V1	name="hypothetical protein"	807	1583	+	.	.	.	.	SigP4[DScore:0.758]	.	.
BSLG_07218	852737009	Batr_sala_BSLG_V1	name="hypothetical protein"	1677	2468	+	.	.	.	.	SigP4[DScore:0.757]	.	.
BSLG_08371	852737009	Batr_sala_BSLG_V1	name="hypothetical protein"	173	796	+	.	.	.	.	.	.	.
BSLG_09395	852737017	Batr_sala_BSLG_V1	name="hypothetical protein"	879	1655	+	.	.	.	.	SigP4[DScore:0.850]	.	.
BSLG_10119	uniq_6042	Batr_sala_BSLG_V1	name="hypothetical protein"	1	676	+	.	.	.	.	.	.	.
BSLG_09099	uniq_5785	Batr_sala_BSLG_V1	name="hypothetical protein"	1477	2213	+	.	.	.	.	SigP4[DScore:0.849]	.	ddi:DDB_G0293470 cbfB; transcription factor jumonji, jmjC domain-containing protein
BSLG_09397	uniq_5921	Batr_sala_BSLG_V1	name="hypothetical protein"	864	1494	+	.	.	.	.	.	.	.
BSLG_08728	852737009	Batr_sala_BSLG_V1	name="hypothetical protein"	2036	2691	+	.	.	.	.	SigP4[DScore:0.779]	.	.
BSLG_07377	852737009	Batr_sala_BSLG_V1	name="hypothetical protein"	27	308	+	.	.	.	.	.	.	.
BSLG_09648	852737009	Batr_sala_BSLG_V1	name="hypothetical protein"	766	1610	+	.	.	.	.	SigP4[DScore:0.761]	.	.
BSLG_07170	852741564	Batr_sala_BSLG_V1	name="hypothetical protein"	1119	1814	+	.	.	.	.	SigP4[DScore:0.864]	.	.
BSLG_09976	852737041	Batr_sala_BSLG_V1	name="hypothetical protein"	16	1244	-	PF03572.13|Peptidase_S41[Peptidase family S41]	.	.	.	.	.	.
BSLG_07086	852742261	Batr_sala_BSLG_V1	name="hypothetical protein"	1962	3317	-	PF01636.18|APH[Phosphotransferase enzyme family];PF01633.15|Choline_kinase[Choline/ethanolamine kinase]	.	.	.	.	.	.
BSLG_09750	852737025	Batr_sala_BSLG_V1	name="hypothetical protein"	746	1486	+	PF00094.20|VWD[von Willebrand factor type D domain]	.	.	.	SigP4[DScore:0.794]	.	.
BSLG_09079	852737025	Batr_sala_BSLG_V1	name="hypothetical protein"	769	1809	+	.	.	.	.	SigP4[DScore:0.821]	.	.
BSLG_03901	852737009	Batr_sala_BSLG_V1	name="hypothetical protein"	1102	1947	+	.	.	.	.	SigP4[DScore:0.762]	.	.
BSLG_08986	852743310	Batr_sala_BSLG_V1	name="hypothetical protein"	1296	1634	+	.	.	.	.	SigP4[DScore:0.551]	TMH:1	.
BSLG_06915	852737009	Batr_sala_BSLG_V1	name="hypothetical protein"	2345	3283	+	.	.	.	.	SigP4[DScore:0.728]	.	.
BSLG_10072	852737009	Batr_sala_BSLG_V1	name="hypothetical protein"	25	676	+	.	.	.	.	.	.	.
BSLG_10086	852737102	Batr_sala_BSLG_V1	name="hypothetical protein"	1	1129	-	.	.	.	.	SigP4[DScore:0.864]	.	.
BSLG_09340	852737009	Batr_sala_BSLG_V1	name="hypothetical protein"	22	510	+	.	.	.	.	.	.	.
BSLG_08324	852737009	Batr_sala_BSLG_V1	name="hypothetical protein"	479	1330	-	.	.	.	.	SigP4[DScore:0.770]	.	.
BSLG_02165	uniq_4721	Batr_sala_BSLG_V1	name="hypothetical protein"	158	904	+	.	.	.	.	.	TMH:1	.
BSLG_09233	852737021	Batr_sala_BSLG_V1	name="hypothetical protein"	702	1236	+	.	.	.	.	SigP4[DScore:0.913]	.	.
BSLG_09372	852737025	Batr_sala_BSLG_V1	name="hypothetical protein"	515	1921	-	PF00094.20|VWD[von Willebrand factor type D domain]	.	.	.	SigP4[DScore:0.755]	.	.
BSLG_09892	852743387	Batr_sala_BSLG_V1	name="hypothetical protein"	12	625	-	PF02128.10|Peptidase_M36[Fungalysin metallopeptidase (M36)]	.	.	.	.	.	.
BSLG_09697	852737039	Batr_sala_BSLG_V1	name="hypothetical protein"	47	685	+	.	.	.	.	.	.	.
BSLG_03188	852737065	Batr_sala_BSLG_V1	name="hypothetical protein"	5814	10267	+	PF00005.22|ABC_tran[ABC transporter];PF12698.2|ABC2_membrane_3[ABC-2 family transporter protein];PF13304.1|AAA_21[AAA domain]	.	.	.	.	TMH:7	ddi:DDB_G0271140 abcA7; ABC transporter A family protein
BSLG_08349	852737286	Batr_sala_BSLG_V1	name="hypothetical protein"	1	875	+	.	.	.	.	.	.	cja:CJA_3784 man5E; endo-beta-mannanase man5E (EC:3.2.1.78)
BSLG_09671	852737020	Batr_sala_BSLG_V1	name="hypothetical protein"	101	652	+	.	.	.	.	SigP4[DScore:0.858]	.	.
BSLG_09509	852737009	Batr_sala_BSLG_V1	name="hypothetical protein"	4	1173	+	.	.	.	.	SigP4[DScore:0.760]	.	.
BSLG_09060	852737009	Batr_sala_BSLG_V1	name="hypothetical protein"	1805	2263	-	.	.	.	.	.	.	.
BSLG_07005	852737039	Batr_sala_BSLG_V1	name="hypothetical protein"	120	828	+	.	.	.	.	SigP4[DScore:0.540]	TMH:1	.
BSLG_09620	852737021	Batr_sala_BSLG_V1	name="hypothetical protein"	634	1128	-	.	.	.	.	SigP4[DScore:0.840]	.	.
BSLG_06034	852737011	Batr_sala_BSLG_V1	name="hypothetical protein"	1298	2989	-	PF00069.20|Pkinase[Protein kinase domain]	.	.	.	.	.	.
BSLG_06345	852738087	Batr_sala_BSLG_V1	name="hypothetical protein"	3605	6953	+	PF02752.17|Arrestin_C[Arrestin (or S-antigen), C-terminal domain]	.	.	.	.	.	.
BSLG_03589	852737315	Batr_sala_BSLG_V1	name="hypothetical protein"	1024	2792	-	PF01522.16|Polysacc_deac_1[Polysaccharide deacetylase]	.	.	.	SigP4[DScore:0.880]	.	sgo:SGO_0948 pgdA; peptidoglycan N-acetylglucosamine deacetylase A
BSLG_01918	852739272	Batr_sala_BSLG_V1	name="proline-tRNA ligase"	154	1917	+	TIGR00408[proS_fam_I: proline--tRNA ligase];PF09180.6|ProRS-C_1[Prolyl-tRNA synthetase, C-terminal];PF00587.20|tRNA-synt_2b[tRNA synthetase class II core domain (G, H, P, S and T)];PF03129.15|HGTP_anticodon[Anticodon binding domain]	.	GO:0000166;GO:0006418;GO:0004812	.	.	.	ddi:DDB_G0284197 proS; proline-tRNA ligase; K01881 prolyl-tRNA synthetase [EC:6.1.1.15]
BSLG_08767	852737022	Batr_sala_BSLG_V1	name="hypothetical protein"	484	2480	-	PF02128.10|Peptidase_M36[Fungalysin metallopeptidase (M36)]	.	.	.	SigP4[DScore:0.854]	.	.
BSLG_09155	852737009	Batr_sala_BSLG_V1	name="hypothetical protein"	1104	2076	-	.	.	.	.	SigP4[DScore:0.625]	.	.
BSLG_02752	852737623	Batr_sala_BSLG_V1	name="hypothetical protein"	3139	5518	-	PF11754.3|Velvet[Velvet factor]	.	.	.	.	.	.
BSLG_09521	852737009	Batr_sala_BSLG_V1	name="hypothetical protein"	1105	1761	-	.	.	.	.	.	.	.
BSLG_10062	852737024	Batr_sala_BSLG_V1	name="hypothetical protein"	12	1118	-	.	.	.	.	.	.	.
BSLG_02151	852737021	Batr_sala_BSLG_V1	name="hypothetical protein"	2044	2571	+	.	.	.	.	SigP4[DScore:0.877]	.	.
BSLG_09096	852737015	Batr_sala_BSLG_V1	name="hypothetical protein"	151	1158	+	.	.	.	.	SigP4[DScore:0.753]	.	.
BSLG_09317	852737121	Batr_sala_BSLG_V1	name="hypothetical protein"	102	1684	-	.	.	.	.	SigP4[DScore:0.684]	.	.
BSLG_09169	852737251	Batr_sala_BSLG_V1	name="hypothetical protein"	934	1857	+	.	.	.	.	.	.	vcn:VOLCADRAFT_103843 vmp3; metalloproteinase, extracellular matrix glycoprotein VMP3
BSLG_08743	852737016	Batr_sala_BSLG_V1	name="hypothetical protein"	242	1105	-	.	.	.	.	SigP4[DScore:0.586]	.	.

## Sheet: GO enrichment
Description	GO term	sp1 count	sp2 count	fisher p	q value	rel prop	sig	GO desc
Tw w. Bd upregulated	GO:0002376	15	349	3.31885e-07	0.00230826	5.03	*	immune system process
Tw w. Bsal downregulated	GO:0006813	3	55	6.38289e-05	0.0493255	39.03	*	potassium ion transport
Tw w. Bsal downregulated	GO:0006833	2	5	3.78367e-05	0.0375934	286.2	*	water transport
Tw w. Bsal downregulated	GO:0008900	2	1	5.42252e-06	0.0188568	1430.99	*	hydrogen:potassium-exchanging ATPase activity
Tw w. Bsal downregulated	GO:0015250	2	5	3.78367e-05	0.0375934	286.2	*	water channel activity
Tw w. Bsal downregulated	GO:0030855	4	58	1.26447e-06	0.00879438	49.34	*	epithelial cell differentiation
Tw w. Bsal downregulated	GO:0030955	3	49	4.59428e-05	0.0399415	43.81	*	potassium ion binding

## Sheet: PFAM enrichment
Description	Pfam	count1	count2	fisher p	corr p	rel prop	sig	notes
Tw w. Bd downregulated	PF05957.8|DUF883	8	36	1.09831e-12	6.30761e-09	68.12	*	domain unknown function (maybe remove these)
Tw w. Bd downregulated	PF03840.9|SecG	4	0	9.83796e-11	2.1292e-07	1.22617e+08	*	Preprotein translocase SecG subunit (links to herpes)
Tw w. Bd downregulated	PF11559.3|ADIP	11	214	1.11224e-10	2.1292e-07	15.76	*	Afadin- and alpha -actinin-Binding (http://pfam.xfam.org/family/PF11559)
Tw w. Bd downregulated	PF09526.5|DUF2387	6	22	3.05142e-10	4.38108e-07	83.6	*	domain unknown function (maybe remove these)
Tw w. Bd downregulated	PF13600.1|DUF4140	9	127	4.52941e-10	5.20249e-07	21.72	*	domain unknown function (maybe remove these)
Tw w. Bd downregulated	PF06603.6|UpxZ	4	3	3.41871e-09	3.27227e-06	408.72	*	inhibits transcription of heterologous capsular polysaccharide loci in Bacteroides species
Tw w. Bd downregulated	PF01412.13|ArfGap	4	9	6.8846e-08	4.94229e-05	136.24	*	http://pfam.xfam.org/family/PF01412
Tw w. Bd downregulated	PF08273.7|Prim_Zn_Ribbon	4	9	6.8846e-08	4.94229e-05	136.24	*	http://pfam.xfam.org/family/Prim_Zn_Ribbon
Tw w. Bd downregulated	PF07569.6|Hira	4	11	1.30807e-07	6.82933e-05	111.47	*	implicated in the assembly of repressive chromatin.
Tw w. Bd downregulated	PF10073.4|DUF2312	4	11	1.30807e-07	6.82933e-05	111.47	*	domain unknown function (maybe remove these)
Tw w. Bd downregulated	PF12889.2|DUF3829	3	1	1.2877e-07	6.82933e-05	919.62	*	domain unknown function (maybe remove these)
Tw w. Bd downregulated	PF03148.9|Tektin	4	15	3.67906e-07	0.000140859	81.74	*	integral components of microtubules
Tw w. Bd downregulated	PF05767.7|Pox_A14	3	2	3.21189e-07	0.000140859	459.81	*	Poxvirus virion envelope protein A14
Tw w. Bd downregulated	PF09925.4|DUF2157	3	2	3.21189e-07	0.000140859	459.81	*	domain unknown function (maybe remove these)
Tw w. Bd downregulated	PF14783.1|BBS2_Mid	4	15	3.67906e-07	0.000140859	81.74	*	a complex of 8 subunits that lies at the base of the flagellar microtubule structure. (http://pfam.xfam.org/family/BBS2_Mid?tab=alignBlock#tabview=tab0)
Tw w. Bd downregulated	PF11238.3|DUF3039	3	3	6.4091e-07	0.000230047	306.54	*	domain unknown function (maybe remove these)
Tw w. Bd downregulated	PF05565.6|Sipho_Gp157	4	18	6.8938e-07	0.000232889	68.12	*	This family contains both viral and bacterial proteins which are related to the Gp157 protein of the Streptococcus thermophilus SFi bacteriophages.
Tw w. Bd downregulated	PF00435.16|Spectrin	5	49	8.23457e-07	0.000262729	31.28	*	several proteins involved in cytoskeletal structure.
Tw w. Bd downregulated	PF01813.12|ATP-synt_D	3	4	1.11903e-06	0.000323433	229.91	*	ATP synthase subunit D
Tw w. Bd downregulated	PF06156.8|DUF972	8	238	1.12636e-06	0.000323433	10.3	*	domain unknown function (maybe remove these)
Tw w. Bd downregulated	PF14389.1|Lzipper-MIP1	4	27	2.90233e-06	0.000793719	45.41	*	Leucine-zipper of ternary complex factor MIP1
Tw w. Bd downregulated	PF13863.1|DUF4200	6	122	3.44043e-06	0.000898108	15.08	*	domain unknown function (maybe remove these)
Tw w. Bd downregulated	PF00721.16|TMV_coat	2	0	1.03533e-05	0.00220218	6.13083e+07	*	This family contains coat proteins from tobamoviruses, hordeiviruses, Tobraviruses, Furoviruses and Potyviruses.
Tw w. Bd downregulated	PF03792.8|PBC	2	0	1.03533e-05	0.00220218	6.13083e+07	*	superclass of homeodomain proteins
Tw w. Bd downregulated	PF07275.6|ArdA	2	0	1.03533e-05	0.00220218	6.13083e+07	*	family consists of several bacterial antirestriction (ArdA) proteins.
Tw w. Bd downregulated	PF09604.5|Potass_KdpF	2	0	1.03533e-05	0.00220218	6.13083e+07	*	F subunit of K+-transporting ATPase (Potass_KdpF)
Tw w. Bd downregulated	PF09811.4|Yae1_N	2	0	1.03533e-05	0.00220218	6.13083e+07	*	function has not been determined.
Tw w. Bd downregulated	PF08702.5|Fib_alpha	7	236	1.24434e-05	0.00255223	9.09	*	Fibrinogen (factor I) is a glycoprotein in vertebrates that helps in the formation of blood clots.
Tw w. Bd downregulated	PF11594.3|Med28	3	12	1.42836e-05	0.00282864	76.64	*	Mediator of RNA polymerase II transcription subunit 28
Tw w. Bd downregulated	PF02050.11|FliJ	4	44	1.72351e-05	0.00324778	27.87	*	Flagellar FliJ protein
Tw w. Bd downregulated	PF14712.1|Snapin_Pallidin	5	95	1.75311e-05	0.00324778	16.13	*	This family of proteins includes Snapin, this protein is associated with the SNARE complex, which mediates synaptic vesicle docking and fusion
Tw w. Bd downregulated	PF10046.4|BLOC1_2	5	97	1.9301e-05	0.00346392	15.8	*	Biogenesis of lysosome-related organelles complex-1 subunit 2
Tw w. Bd downregulated	PF01920.15|Prefoldin_2	5	99	2.1207e-05	0.00369066	15.48	*	prefoldin and of its complexes with unfolded actin and the cytosolic chaperonin CCT
Tw w. Bd downregulated	PF05221.12|AdoHcyase	2	1	3.09953e-05	0.00523547	613.08	*	an enzyme of the activated methyl cycle, responsible for the reversible hydration of S-adenosyl-L-homocysteine into adenosine and homocysteine.
Tw w. Bd downregulated	PF05524.8|PEP-utilisers_N	3	19	4.75769e-05	0.00780669	48.4	*	PEP-utilising enzyme, N-terminal
Tw w. Bd downregulated	PF10473.4|CENP-F_leu_zip	6	199	5.03142e-05	0.00802652	9.24	*	Leucine-rich repeats of kinetochore protein Cenp-F/LEK1
Tw w. Bd downregulated	PF06819.6|Arc_PepC	2	2	6.18619e-05	0.00934928	306.54	*	Archaeal Peptidase A24 C-terminal Domain
Tw w. Bd downregulated	PF10105.4|DUF2344	2	2	6.18619e-05	0.00934928	306.54	*	domain unknown function (maybe remove these)
Tw w. Bd downregulated	PF13334.1|DUF4094	3	22	7.05711e-05	0.010392	41.8	*	domain unknown function (maybe remove these)
Tw w. Bd downregulated	PF02097.10|Filo_VP35	2	3	0.000102889	0.0134294	204.36	*	Filoviridae VP35
Tw w. Bd downregulated	PF10926.3|DUF2800	2	3	0.000102889	0.0134294	204.36	*	domain unknown function (maybe remove these)
Tw w. Bd downregulated	PF13331.1|DUF4093	2	3	0.000102889	0.0134294	204.36	*	domain unknown function (maybe remove these)
Tw w. Bd downregulated	PF13949.1|ALIX_LYPXL_bnd	2	3	0.000102889	0.0134294	204.36	*	ALIX V-shaped domain binding to HIV
Tw w. Bd downregulated	PF14292.1|SusE	3	25	9.98313e-05	0.0134294	36.78	*	This family includes the SusE outer membrane protein from Bacteroides thetaiotaomicron
Tw w. Bd downregulated	PF12325.3|TMF_TATA_bd	4	73	0.000111868	0.0142768	16.8	*	TATA element modulatory factor 1 TATA binding
Tw w. Bd downregulated	PF07334.8|IFP_35_N	2	4	0.000154013	0.0192282	153.27	*	Interferon-induced 35 kDa protein (IFP 35) N-terminus
Tw w. Bd downregulated	PF06009.7|Laminin_II	5	160	0.00019066	0.023297	9.58	*	proteins of the extracellular matrix
Tw w. Bd downregulated	PF02093.11|Gag_p30	2	5	0.000215171	0.0247145	122.62	*	this protein is the viral core shell protein. P30 is essential for viral assembly
Tw w. Bd downregulated	PF02970.11|TBCA	2	5	0.000215171	0.0247145	122.62	*	Tubulin binding cofactor A
Tw w. Bd downregulated	PF07956.6|DUF1690	2	5	0.000215171	0.0247145	122.62	*	domain unknown function (maybe remove these)
Tw w. Bd downregulated	PF08614.6|ATG16	5	174	0.000278264	0.0313347	8.81	*	Autophagy protein 16 (ATG16)
Tw w. Bd downregulated	PF02996.12|Prefoldin	4	100	0.00035646	0.0393683	12.26	*	prefoldin and of its complexes with unfolded actin and the cytosolic chaperonin CCT
Tw w. Bd upregulated	PF02831.10|gpW	6	8	2.18536e-09	1.25505e-05	76.14	*	gpW is a 68 residue protein known to be present in phage particles. Extracts of phage-infected cells lacking gpW contain DNA-filled heads, and active tails, but no infectious virions. (http://pfam.xfam.org/family/PF02831)
Tw w. Bd upregulated	PF06698.6|DUF1192	9	52	7.00959e-09	1.66272e-05	17.57	*	domain unknown function (maybe remove these)
Tw w. Bd upregulated	PF07659.6|DUF1599	4	0	8.68564e-09	1.66272e-05	4.06056e+07	*	domain unknown function (maybe remove these)
Tw w. Bd upregulated	PF03108.10|DBD_Tnp_Mut	4	2	1.28315e-07	0.000184228	203.03	*	transposases for Mutator transposable elements
Tw w. Bd upregulated	PF00047.20|ig	8	55	1.66099e-07	0.000190781	14.77	*	The immunoglobulin domain
Tw w. Bd upregulated	PF00170.16|bZIP_1	10	118	4.85026e-07	0.000348188	8.6	*	BZIP domain
Tw w. Bd upregulated	PF02071.15|NSF	5	12	4.63898e-07	0.000348188	42.3	*	Aromatic-di-Alanine (AdAR) repeat
Tw w. Bd upregulated	PF08286.6|Spc24	8	63	4.27298e-07	0.000348188	12.89	*	Spc24 is a component of the evolutionarily conserved kinetochore-associated Ndc80 complex and is involved in chromosome segregation
Tw w. Bd upregulated	PF00564.19|PB1	4	4	5.89754e-07	0.000376329	101.51	*	http://pfam.xfam.org/family/PF00564
Tw w. Bd upregulated	PF09718.5|Tape_meas_lam_C	3	0	9.09158e-07	0.000435108	3.04542e+07	*	Lambda phage tail tape-measure protein
Tw w. Bd upregulated	PF11003.3|DUF2842	3	0	9.09158e-07	0.000435108	3.04542e+07	*	domain unknown function (maybe remove these)
Tw w. Bd upregulated	PF14768.1|RPA_interact_C	3	0	9.09158e-07	0.000435108	3.04542e+07	*	Replication protein A interacting C-terminal
Tw w. Bd upregulated	PF01637.13|Arch_ATPase	7	57	2.835e-06	0.00116296	12.47	*	involved in binding ATP. This family is almost exclusively found in archaebacteria
Tw w. Bd upregulated	PF04977.10|DivIC	13	260	2.70697e-06	0.00116296	5.08	*	http://pfam.xfam.org/family/PF04977
Tw w. Bd upregulated	PF06034.6|DUF919	3	1	3.61058e-06	0.00121974	304.54	*	domain unknown function (maybe remove these)
Tw w. Bd upregulated	PF08826.5|DMPK_coil	6	37	3.51504e-06	0.00121974	16.46	*	http://pfam.xfam.org/family/PF08826
Tw w. Bd upregulated	PF10692.4|DUF2498	3	1	3.61058e-06	0.00121974	304.54	*	domain unknown function (maybe remove these)
Tw w. Bd upregulated	PF00437.15|T2SE	6	38	4.03756e-06	0.00122278	16.03	*	This family contains both type II and type IV pathway secretion proteins from bacteria.
Tw w. Bd upregulated	PF14927.1|Neurensin	4	8	4.04542e-06	0.00122278	50.76	*	The neurensin family includes the neuronal membrane proteins neurensin-1 and neurensin-2. Neurensin-1 plays a role in neurite extension
Tw w. Bd upregulated	PF05529.7|Bap31	5	23	6.75773e-06	0.00194048	22.07	*	B-cell receptor-associated protein 31-like
Tw w. Bd upregulated	PF02046.10|COX6A	3	2	8.96179e-06	0.00233944	152.27	*	Cytochrome c oxidase subunit VIa
Tw w. Bd upregulated	PF08203.6|RNA_polI_A14	3	2	8.96179e-06	0.00233944	152.27	*	Yeast RNA polymerase I subunit RPA14
Tw w. Bd upregulated	PF01220.14|DHquinase_II	3	3	1.77953e-05	0.00378512	101.51	*	3-dehydroquinate dehydratase
Tw w. Bd upregulated	PF06169.7|DUF982	3	3	1.77953e-05	0.00378512	101.51	*	domain unknown function (maybe remove these)
Tw w. Bd upregulated	PF08951.5|EntA_Immun	3	3	1.77953e-05	0.00378512	101.51	*	Gram-positive lactobacilli produce bacteriocins to kill closely-related competitor species [1]. To protect themselves from the bacteriocidal activity of this molecule they co-express an immunity protein (http://pfam.xfam.org/family/PF08951)
Tw w. Bd upregulated	PF11248.3|DUF3046	3	3	1.77953e-05	0.00378512	101.51	*	domain unknown function (maybe remove these)
Tw w. Bd upregulated	PF15035.1|Rootletin	5	28	1.56914e-05	0.00378512	18.13	*	Rootletin is an important protein in the ciliary rootlet, particular for the structure and can be considered an important protein in mitosis as it is a centrosome linker.
Tw w. Bd upregulated	PF15619.1|Lebercilin	5	32	2.79295e-05	0.00572854	15.86	*	Lebercilin is a family of eukaryotic ciliary proteins.
Tw w. Bd upregulated	PF10420.4|IL12p40_C	3	4	3.09189e-05	0.0059189	76.14	*	Cytokine interleukin-12p40 C-terminus
Tw w. Bd upregulated	PF15042.1|LELP1	3	4	3.09189e-05	0.0059189	76.14	*	Late cornified envelope-like proline-rich protein 1
Tw w. Bd upregulated	PF13207.1|AAA_17	6	61	4.74845e-05	0.00879689	9.98	*	ATPases Associated with diverse cellular Activities.
Tw w. Bd upregulated	PF08653.5|DASH_Dam1	5	38	5.88457e-05	0.010561	13.36	*	The DASH complex is a ~10 subunit microtubule-binding complex that is transferred to the kinetochore prior to mitosis
Tw w. Bd upregulated	PF00431.15|CUB	2	0	9.45012e-05	0.0110759	2.03028e+07	*	a diverse range of functions
Tw w. Bd upregulated	PF02184.11|HAT	2	0	9.45012e-05	0.0110759	2.03028e+07	*	The HAT (Half A TPR) repeat is found in several RNA processing proteins
Tw w. Bd upregulated	PF03694.8|Erg28	2	0	9.45012e-05	0.0110759	2.03028e+07	*	transmembrane helices. Members of this family are thought to be involved in sterol C-4 demethylation.
Tw w. Bd upregulated	PF03761.10|DUF316	3	6	7.31478e-05	0.0110759	50.76	*	domain unknown function (maybe remove these)
Tw w. Bd upregulated	PF03789.8|ELK	2	0	9.45012e-05	0.0110759	2.03028e+07	*	required for the nuclear localisation of these proteins. All of these proteins are members of the Tale/Knox homeodomain family, a subfamily within homeobox
Tw w. Bd upregulated	PF05062.7|RICH	2	0	9.45012e-05	0.0110759	2.03028e+07	*	This domain could be involved in bacterial adherence or cell wall binding.
Tw w. Bd upregulated	PF05164.8|ZapA	2	0	9.45012e-05	0.0110759	2.03028e+07	*	a group of related proteins that includes the cell division protein ZapA
Tw w. Bd upregulated	PF06141.6|Phage_tail_U	2	0	9.45012e-05	0.0110759	2.03028e+07	*	Phage minor tail protein U
Tw w. Bd upregulated	PF09366.5|DUF1997	2	0	9.45012e-05	0.0110759	2.03028e+07	*	domain unknown function (maybe remove these)
Tw w. Bd upregulated	PF09471.5|Peptidase_M64	2	0	9.45012e-05	0.0110759	2.03028e+07	*	This is a family of highly selective metallo-endopeptidases.
Tw w. Bd upregulated	PF09651.5|Cas_APE2256	2	0	9.45012e-05	0.0110759	2.03028e+07	*	CRISPR-associated protein
Tw w. Bd upregulated	PF11919.3|DUF3437	2	0	9.45012e-05	0.0110759	2.03028e+07	*	domain unknown function (maybe remove these)
Tw w. Bd upregulated	PF12435.3|DUF3678	2	0	9.45012e-05	0.0110759	2.03028e+07	*	domain unknown function (maybe remove these)
Tw w. Bd upregulated	PF12567.3|CD45	2	0	9.45012e-05	0.0110759	2.03028e+07	*	Leukocyte receptor CD45
Tw w. Bd upregulated	PF14226.1|DIOX_N	2	0	9.45012e-05	0.0110759	2.03028e+07	*	non-haem dioxygenase in morphine synthesis N-terminal
Tw w. Bd upregulated	PF14820.1|SPRR2	2	0	9.45012e-05	0.0110759	2.03028e+07	*	Small proline-rich 2
Tw w. Bd upregulated	PF14847.1|Ras_bdg_2	2	0	9.45012e-05	0.0110759	2.03028e+07	*	Ras-binding domain of Byr2
Tw w. Bd upregulated	PF13481.1|AAA_25	6	74	0.000128887	0.014804	8.23	*	ATPases Associated with diverse cellular Activities.
Tw w. Bd upregulated	PF05700.6|BCAS2	3	8	0.000141637	0.0159495	38.07	*	This family consists of several eukaryotic sequences of unknown function.
Tw w. Bd upregulated	PF09294.5|Interfer-bind	4	24	0.000148206	0.0163682	16.92	*	Interferon-alpha/beta receptor, fibronectin type III
Tw w. Bd upregulated	PF00558.14|Vpu	3	9	0.000187501	0.0199411	33.84	*	The Vpu gene is found exclusively in HIV-1 and some HIV-1-related simian immunodeficiency virus (SIV) isolates???
Tw w. Bd upregulated	PF09889.4|DUF2116	3	9	0.000187501	0.0199411	33.84	*	domain unknown function (maybe remove these)
Tw w. Bd upregulated	PF04018.8|DUF368	2	1	0.000281685	0.026962	203.03	*	domain unknown function (maybe remove these)
Tw w. Bd upregulated	PF04823.7|Herpes_UL49_2	2	1	0.000281685	0.026962	203.03	*	Herpesvirus UL49 tegument protein
Tw w. Bd upregulated	PF07802.6|GCK	2	1	0.000281685	0.026962	203.03	*	http://pfam.xfam.org/family/GCK
Tw w. Bd upregulated	PF08006.6|DUF1700	2	1	0.000281685	0.026962	203.03	*	domain unknown function (maybe remove these)
Tw w. Bd upregulated	PF08709.6|Ins145_P3_rec	2	1	0.000281685	0.026962	203.03	*	Inositol 1,4,5-trisphosphate/ryanodine receptor
Tw w. Bd upregulated	PF09009.5|Exotox-A_cataly	2	1	0.000281685	0.026962	203.03	*	Members of this family, which are found in prokaryotic exotoxin A, catalyse the transfer of ADP ribose from nicotinamide adenine dinucleotide (NAD) to elongation factor-2 in eukaryotic cells, with subsequent inhibition of protein synthesis
Tw w. Bd upregulated	PF13582.1|Reprolysin_3	3	11	0.000305817	0.0278779	27.69	*	Reprolysin (M12B) family zinc metalloprotease. The members of this family are enzymes that cleave peptides. Most members of this family are snake venom endopeptidases, but there are also some mammalian proteins, e.g. fertilin.
Tw w. Bd upregulated	PF13583.1|Reprolysin_4	3	11	0.000305817	0.0278779	27.69	*	Reprolysin (M12B) family zinc metalloprotease. The members of this family are enzymes that cleave peptides.
Tw w. Bd upregulated	PF13688.1|Reprolysin_5	3	11	0.000305817	0.0278779	27.69	*	Reprolysin (M12B) family zinc metalloprotease. The members of this family are enzymes that cleave peptides.
Tw w. Bd upregulated	PF04102.7|SlyX	8	168	0.000330699	0.029675	4.83	*	The SlyX protein has no known function.
Tw w. Bd upregulated	PF00910.17|RNA_helicase	5	57	0.000341006	0.0301292	8.9	*	RNA helicase
Tw w. Bd upregulated	PF11598.3|COMP	3	13	0.000463804	0.0403579	23.43	*	Cartilage oligomeric matrix protein
Tw w. Bd upregulated	PF04155.13|Ground-like	2	2	0.00055976	0.044037	101.51	*	This family consists of the ground-like domain and is specific to C.elegans. It has been proposed that the ground-like domain containing proteins may bind and modulate the activity of Patched-like membrane molecules
Tw w. Bd upregulated	PF05283.6|MGC-24	2	2	0.00055976	0.044037	101.51	*	Multi-glycosylated core protein 24 (MGC-24), sialomucin
Tw w. Bd upregulated	PF05996.7|Fe_bilin_red	2	2	0.00055976	0.044037	101.51	*	Ferredoxin-dependent bilin reductase
Tw w. Bd upregulated	PF06733.10|DEAD_2	2	2	0.00055976	0.044037	101.51	*	This represents a conserved region within a number of RAD3-like DNA-binding helicases that are seemingly ubiquitous - members include proteins of eukaryotic, bacterial and archaeal origin.
Tw w. Bd upregulated	PF09439.5|SRPRB	4	35	0.00054787	0.044037	11.6	*	Signal recognition particle receptor beta subunit
Tw w. Bd upregulated	PF13019.1|Telomere_Sde2	2	2	0.00055976	0.044037	101.51	*	Telomere stability and silencing
Tw w. Bd upregulated	PF14455.1|Metal_CEHH	2	2	0.00055976	0.044037	101.51	*	Predicted metal binding domain
Tw w. Bd upregulated	PF01166.13|TSC22	5	66	0.000639644	0.0496416	7.69	*	TSC-22/dip/bun family
Tw w. Bsal downregulated	PF06805.7|Lambda_tail_I	3	0	1.26857e-09	7.28537e-06	2.60206e+08	*	Bacteriophage lambda tail assembly protein I
Tw w. Bsal downregulated	PF05425.8|CopD	3	1	5.07065e-09	1.45604e-05	2602.03	*	Copper resistance protein D
Tw w. Bsal downregulated	PF01127.17|Sdh_cyt	2	0	1.24827e-06	0.0023896	1.73471e+08	*	Fumarate reductase
Tw w. Bsal downregulated	PF06384.6|ICAT	2	1	3.74227e-06	0.00537296	1734.69	*	involved in both cell adhesion and transcriptional activation.
Tw w. Bsal downregulated	PF06050.8|HGD-D	2	3	1.24573e-05	0.0119237	578.23	*	2-hydroxyglutaryl-CoA dehydratase, D-component
Tw w. Bsal downregulated	PF08592.6|DUF1772	2	3	1.24573e-05	0.0119237	578.23	*	domain unknown function (maybe remove these)
Tw w. Bsal downregulated	PF07334.8|IFP_35_N	2	4	1.86733e-05	0.0134073	433.68	*	Interferon-induced 35 kDa protein (IFP 35) N-terminus
Tw w. Bsal downregulated	PF12662.2|cEGF	3	43	1.86764e-05	0.0134073	60.51	*	EGF-like domain
Tw w. Bsal downregulated	PF02970.11|TBCA	2	5	2.6125e-05	0.0136396	346.94	*	Tubulin binding cofactor A
Tw w. Bsal downregulated	PF07956.6|DUF1690	2	5	2.6125e-05	0.0136396	346.94	*	domain unknown function (maybe remove these)
Tw w. Bsal downregulated	PF14060.1|DUF4252	2	5	2.6125e-05	0.0136396	346.94	*	domain unknown function (maybe remove these)
Tw w. Bsal downregulated	PF02672.10|CP12	2	6	3.48097e-05	0.0166593	289.12	*	The function of this domain is unknown
Tw w. Bsal downregulated	PF15420.1|Abhydrolase_9_N	2	8	5.58684e-05	0.0246809	216.84	*	Alpha/beta-hydrolase family N-terminus
Tw w. Bsal upregulated	PF09718.5|Tape_meas_lam_C	3	0	8.38559e-09	2.40792e-05	1.42558e+08	*	Lambda phage tail tape-measure protein
Tw w. Bsal upregulated	PF11003.3|DUF2842	3	0	8.38559e-09	2.40792e-05	1.42558e+08	*	domain unknown function (maybe remove these)
Tw w. Bsal upregulated	PF08203.6|RNA_polI_A14	3	2	8.36174e-08	0.000160072	712.79	*	Yeast RNA polymerase I subunit RPA14
Tw w. Bsal upregulated	PF03694.8|Erg28	2	0	4.26798e-06	0.00350157	9.50387e+07	*	Members of this family are thought to be involved in sterol C-4 demethylation.
Tw w. Bsal upregulated	PF09651.5|Cas_APE2256	2	0	4.26798e-06	0.00350157	9.50387e+07	*	CRISPR-associated protein
Tw w. Bsal upregulated	PF11919.3|DUF3437	2	0	4.26798e-06	0.00350157	9.50387e+07	*	domain unknown function (maybe remove these)
Tw w. Bsal upregulated	PF14847.1|Ras_bdg_2	2	0	4.26798e-06	0.00350157	9.50387e+07	*	Ras-binding domain of Byr2
Tw w. Bsal upregulated	PF07332.6|DUF1469	3	15	6.69809e-06	0.00480839	95.04	*	domain unknown function (maybe remove these)
Tw w. Bsal upregulated	PF05996.7|Fe_bilin_red	2	2	2.55408e-05	0.0162979	475.19	*	Ferredoxin-dependent bilin reductase
