# Supplementary material for: Genomic innovations linked to infection strategies across emerging pathogenic chytrid fungi
Source: Nat Commun. 2017 Mar 21;8:14742. doi: 10.1038/ncomms14742 (PMC5364385; doi:10.1038/ncomms14742)
Supplement: Supplementary Data 2 — Differentially expressed Tw transcripts [file ncomms14742-s3.xlsx]

## Sheet: Sheet1
Dataset S2. Differentially expressed Tw transcripts
Differential expression description	Gene name	Annotation	Blast Description	Gene length (amino acids)	PFAM terms	GO terms	SignalP4	TMMHMM
Tw_downregulated_by_Bd	c363304_g1	atp-sensitive inward rectifier potassium channel 11	PREDICTED: ATP-sensitive inward rectifier potassium channel 11 [Latimeria chalumnae]	1050	PF07219.8|HemY_N;PF07219.8|HemY_N;PF07219.8|HemY_N;	GO:0005886;	.	TMH:2
Tw_downregulated_by_Bd	c501690_g1	uroplakin-1b	PREDICTED: uroplakin-1b isoform X2 [Ursus maritimus]	780	.	GO:0030855;	.	.
Tw_downregulated_by_Bd	c502694_g4	alpha cardiac muscle 1	unnamed protein product [Homo sapiens]	438	.	GO:0060048;	.	.
Tw_downregulated_by_Bd	c519652_g1	-	PREDICTED: syntabulin [Alligator mississippiensis]	1239	PF07956.6|DUF1690;PF07956.6|DUF1690;PF08391.5|Ly49;PF08391.5|Ly49;PF08391.5|Ly49;PF08391.5|Ly49;	.	.	.
Tw_downregulated_by_Bd	c525644_g2	transcription factor cp2-like protein 1	PREDICTED: transcription factor CP2-like protein 1 [Pelodiscus sinensis]	564	.	GO:0005634;	.	.
Tw_downregulated_by_Bd	c530795_g1	aquaporin-2	gi|217416160|dbj|BAH03158.1| aquaporin-x2 [Xenopus laevis]	885	.	GO:0016324;	.	.
Tw_downregulated_by_Bd	c537531_g1	-	PREDICTED: uroplakin-3a isoform X3 [Alligator sinensis]	843	.	.	SigP4[DScore:0.792]	.
Tw_downregulated_by_Bd	c540990_g1	uroplakin-1a	gi|50416240|gb|AAH77369.1| Upk1b-prov protein [Xenopus laevis]	753	.	GO:0042803;	.	.
Tw_downregulated_by_Bd	c541270_g1	-	PREDICTED: transmembrane epididymal protein 1 [Callorhinchus milii]	930	.	.	.	.
Tw_downregulated_by_Bd	c544998_g2	intelectin 1 (galactofuranose binding)	intelectin 2 precursor [Xenopus (Silurana) tropicalis]	1014	.	GO:0009624;	SigP4[DScore:0.860]	.
Tw_downregulated_by_Bd	c546984_g1	atp-binding cassette sub-family g member 2	PREDICTED: ATP-binding cassette sub-family G member 2 isoform X1 [Chlamydotis macqueenii]	1998	.	GO:0005524;	.	TMH:7
Tw_downregulated_by_Bd	c553141_g1	-	PREDICTED: uncharacterized protein LOC101938246 [Chrysemys picta bellii]	303	.	.	.	.
Tw_downregulated_by_Bd	c558674_g1	aquaporin 2 (collecting duct)	water channel protein AQP-xt5a [Xenopus (Silurana) tropicalis]	792	.	GO:0005783;	.	.
Tw_downregulated_by_Bd	c165924_g1	-	PREDICTED: ficolin-2-like [Chelonia mydas]	996	.	.	SigP4[DScore:0.710]	.
Tw_downregulated_by_Bd	c370990_g1	-	#N/A	426	PF05672.6|MAP7;PF13965.1|SID-1_RNA_chan;	.	.	.
Tw_downregulated_by_Bd	c390714_g1	-	gi|664779204|ref|XP_008508904.1| PREDICTED: C-C motif chemokine 25 [Equus przewalskii]	363	.	.	SigP4[DScore:0.727]	.
Tw_downregulated_by_Bd	c420213_g1	-	PREDICTED: pulmonary surfactant-associated protein C-like [Anolis carolinensis]	672	.	.	.	.
Tw_downregulated_by_Bd	c459786_g2	myelin and lymphocyte protein isoform x1	PREDICTED: myelin and lymphocyte protein-like isoform X1 [Alligator mississippiensis]	498	.	GO:0044425;	.	.
Tw_downregulated_by_Bd	c460133_g1	-	PREDICTED: uncharacterized protein LOC102355794 [Latimeria chalumnae]	567	.	.	SigP4[DScore:0.849]	.
Tw_downregulated_by_Bd	c461072_g1	calpain-9 isoform x1	gi|183985734|gb|AAI66266.1| LOC100158582 protein [Xenopus (Silurana) tropicalis]	2073	.	GO:0005509;	.	.
Tw_downregulated_by_Bd	c467527_g1	-	gi|47682287|gb|AAH70682.1| MGC83069 protein [Xenopus laevis]	336	.	.	.	.
Tw_downregulated_by_Bd	c477030_g1	-	PREDICTED: uroplakin-2-like [Alligator sinensis]	699	.	.	SigP4[DScore:0.865]	.
Tw_downregulated_by_Bd	c484081_g3	-	homeobox C10 [Notophthalmus viridescens]	885	PF05086.7|Dicty_REP;PF05132.9|RNA_pol_Rpc4;PF05132.9|RNA_pol_Rpc4;PF06459.7|RR_TM4-6;	.	.	.
Tw_downregulated_by_Bd	c490278_g2	-	PREDICTED: keratin type I cytoskeletal 12 [Alligator mississippiensis]	795	PF11559.3|ADIP;PF11559.3|ADIP;PF04111.7|APG6;PF04111.7|APG6;PF08614.6|ATG16;PF08614.6|ATG16;PF10211.4|Ax_dynein_light;PF10211.4|Ax_dynein_light;PF07716.10|bZIP_2;PF07716.10|bZIP_2;PF07716.10|bZIP_2;PF06156.8|DUF972;PF06156.8|DUF972;PF06156.8|DUF972;PF13851.1|GAS;PF13851.1|GAS;PF07200.8|Mod_r;PF07200.8|Mod_r;PF12329.3|TMF_DNA_bd;PF12329.3|TMF_DNA_bd;PF07926.7|TPR_MLP1_2;PF07926.7|TPR_MLP1_2;	.	.	.
Tw_downregulated_by_Bd	c493602_g1	-	unnamed protein product [Oncorhynchus mykiss]	756	.	.	SigP4[DScore:0.883]	TMH:1
Tw_downregulated_by_Bd	c499269_g1	-	PREDICTED: flocculation protein FLO11-like [Callorhinchus milii]	1140	.	.	SigP4[DScore:0.936]	.
Tw_downregulated_by_Bd	c502121_g1	-	thioredoxin domain-containing secreted protein Agr3 [Ambystoma mexicanum]	585	.	.	.	.
Tw_downregulated_by_Bd	c502694_g1	gamma-enteric smooth partial	alpha actin [Cavia porcellus]	399	.	GO:0005515;	.	.
Tw_downregulated_by_Bd	c503878_g1	-	PREDICTED: chromogranin-A [Charadrius vociferus]	1425	.	.	SigP4[DScore:0.825]	.
Tw_downregulated_by_Bd	c506095_g1	-	PREDICTED: hyaluronidase PH-20 [Chelonia mydas]	1446	.	.	SigP4[DScore:0.501]	.
Tw_downregulated_by_Bd	c514913_g1	aquaporin partial	PREDICTED: aquaporin-4 isoform X1 [Chrysemys picta bellii]	867	PF09925.4|DUF2157;PF09925.4|DUF2157;PF09925.4|DUF2157;PF14141.1|YqzM;PF14141.1|YqzM;PF14141.1|YqzM;	GO:0005215;	.	.
Tw_downregulated_by_Bd	c515165_g1	-	gi|512853074|ref|XP_004916051.1| PREDICTED: uncharacterized threonine-rich GPI-anchored glycoprotein PJ4664.02-like isoform X2 [Xenopus (Silurana) tropicalis]	786	.	.	.	.
Tw_downregulated_by_Bd	c518753_g1	-	PREDICTED: otoancorin-like [Callorhinchus milii]	3066	.	.	SigP4[DScore:0.861]	.
Tw_downregulated_by_Bd	c520056_g2	gdnf family receptor alpha-2	PREDICTED: GDNF family receptor alpha-2 isoform X2 [Chrysemys picta bellii]	360	.	GO:0007399;	.	.
Tw_downregulated_by_Bd	c522478_g1	-	PREDICTED: steroid 21-hydroxylase-like [Latimeria chalumnae]	1512	PF09604.5|Potass_KdpF;PF09604.5|Potass_KdpF;	.	SigP4[DScore:0.795]	.
Tw_downregulated_by_Bd	c524156_g2	-	PREDICTED: carbonic anhydrase 4-like [Xenopus (Silurana) tropicalis]	1149	.	.	.	.
Tw_downregulated_by_Bd	c528496_g1	mitogen-activated protein kinase 14a-like	gi|71051188|gb|AAH99322.1| MGC116516 protein [Xenopus laevis]	1137	.	GO:0005524;	.	.
Tw_downregulated_by_Bd	c528964_g1	creatine kinase u- mitochondrial	gi|89272937|emb|CAJ82972.1| creatine kinase mitochondrial 1 [Xenopus (Silurana) tropicalis]	591	.	GO:0005524;	.	.
Tw_downregulated_by_Bd	c528964_g2	-	PREDICTED: creatine kinase U-type mitochondrial [Chrysemys picta bellii]	687	.	.	.	.
Tw_downregulated_by_Bd	c529635_g1	-	G protein-coupled receptor 54-2 [Trachemys scripta elegans]	1197	.	.	.	TMH:6
Tw_downregulated_by_Bd	c530864_g1	-	PREDICTED: diamine acetyltransferase 2-like isoform X2 [Chrysemys picta bellii]	540	.	.	.	.
Tw_downregulated_by_Bd	c531117_g1	-	PREDICTED: E3 ubiquitin/ISG15 ligase TRIM25-like [Latimeria chalumnae]	303	.	.	.	.
Tw_downregulated_by_Bd	c534099_g1	-	PREDICTED: choline transporter-like protein 3 isoform X1 [Chrysemys picta bellii]	630	.	.	.	TMH:1
Tw_downregulated_by_Bd	c535426_g2	-	PREDICTED: UDP-GlcNAc:betaGal beta-13-N-acetylglucosaminyltransferase 3 [Chrysemys picta bellii]	1134	.	.	.	.
Tw_downregulated_by_Bd	c535486_g2	-	PREDICTED: uncharacterized protein LOC101944505 [Chrysemys picta bellii]	318	.	.	.	.
Tw_downregulated_by_Bd	c535638_g2	-	#N/A	411	.	.	.	.
Tw_downregulated_by_Bd	c535687_g1	-	PREDICTED: short transient receptor potential channel 3 [Xenopus (Silurana) tropicalis]	1398	PF10724.4|DUF2516;PF10724.4|DUF2516;PF10724.4|DUF2516;PF11337.3|DUF3139;PF11337.3|DUF3139;PF11337.3|DUF3139;PF11337.3|DUF3139;	.	SigP4[DScore:0.568]	.
Tw_downregulated_by_Bd	c536119_g2	-	PREDICTED: LOW QUALITY PROTEIN: sodium/hydrogen exchanger 4 [Chelonia mydas]	1092	PF13903.1|Claudin_2;PF13903.1|Claudin_2;PF13903.1|Claudin_2;	.	SigP4[DScore:0.736]	.
Tw_downregulated_by_Bd	c538852_g2	novel protein hatching enzymes	PREDICTED: astacin-like metalloendopeptidase-like [Xenopus (Silurana) tropicalis]	717	PF02009.11|Rifin_STEVOR;PF10428.4|SOG2;PF03153.8|TFIIA;	GO:0008233;	.	.
Tw_downregulated_by_Bd	c539881_g1	-	gi|54648481|gb|AAH84985.1| GATA-5a protein [Xenopus laevis]	1155	PF14522.1|Cytochrome_C7;PF14522.1|Cytochrome_C7;PF07282.6|OrfB_Zn_ribbon;PF07282.6|OrfB_Zn_ribbon;PF07282.6|OrfB_Zn_ribbon;PF13248.1|zf-ribbon_3;PF13248.1|zf-ribbon_3;PF13248.1|zf-ribbon_3;	.	.	.
Tw_downregulated_by_Bd	c540698_g1	-	#N/A	2562	.	.	.	.
Tw_downregulated_by_Bd	c542646_g4	-	PREDICTED: transmembrane protease serine 2 [Alligator sinensis]	1464	.	.	.	TMH:1
Tw_downregulated_by_Bd	c544006_g2	-	PREDICTED: putative DBH-like monooxygenase protein 2 partial [Gavia stellata]	1896	.	.	.	.
Tw_downregulated_by_Bd	c544317_g4	homeobox protein hox-d13	transcription factor HoxD13 [Pleurodeles waltl]	876	.	GO:0006355;	.	.
Tw_downregulated_by_Bd	c545953_g1	-	PREDICTED: protein NDNF [Microtus ochrogaster]	1728	.	.	SigP4[DScore:0.615]	.
Tw_downregulated_by_Bd	c546154_g1	-	gi|530635882|ref|XP_005304785.1| PREDICTED: eukaryotic elongation factor 2 kinase isoform X1 [Chrysemys picta bellii]	2217	.	.	.	.
Tw_downregulated_by_Bd	c547333_g1	-	#N/A	675	.	.	.	.
Tw_downregulated_by_Bd	c547333_g3	-	#N/A	498	PF10274.4|ParcG;	.	.	.
Tw_downregulated_by_Bd	c548485_g4	-	PREDICTED: disintegrin and metalloproteinase domain-containing protein 9-like [Alligator mississippiensis]	2436	.	.	SigP4[DScore:0.533]	.
Tw_downregulated_by_Bd	c548631_g1	-	PREDICTED: sorting nexin-31 isoform X1 [Alligator mississippiensis]	1296	.	.	.	.
Tw_downregulated_by_Bd	c549034_g7	-	gi|687222855|gb|KGD68046.1| hypothetical protein LG45_07040 [Flavobacterium aquatile LMG 4008]	417	.	.	.	.
Tw_downregulated_by_Bd	c550107_g2	-	hypothetical protein UY3_18932 [Chelonia mydas]	684	.	.	.	.
Tw_downregulated_by_Bd	c550297_g6	-	PREDICTED: corticosteroid 11-beta-dehydrogenase isozyme 2 [Xenopus (Silurana) tropicalis]	1170	.	.	.	.
Tw_downregulated_by_Bd	c550426_g2	-	#N/A	357	.	.	.	.
Tw_downregulated_by_Bd	c551365_g3	-	gi|602665076|ref|XP_007438127.1| PREDICTED: GATA-binding factor 3-like isoform X4 [Python bivittatus]	597	.	.	.	.
Tw_downregulated_by_Bd	c551466_g2	-	PREDICTED: T-box transcription factor TBX20-like [Elephantulus edwardii]	1365	.	.	.	.
Tw_downregulated_by_Bd	c552537_g1	-	PREDICTED: titin [Bombus impatiens]	1401	.	.	.	.
Tw_downregulated_by_Bd	c552537_g2	-	gi|512853074|ref|XP_004916051.1| PREDICTED: uncharacterized threonine-rich GPI-anchored glycoprotein PJ4664.02-like isoform X2 [Xenopus (Silurana) tropicalis]	321	PF05109.8|Herpes_BLLF1;	.	.	.
Tw_downregulated_by_Bd	c552924_g1	-	PREDICTED: keratin type II cytoskeletal 8-like isoform X1 [Anolis carolinensis]	1428	PF11559.3|ADIP;PF11559.3|ADIP;PF11559.3|ADIP;PF11559.3|ADIP;PF04111.7|APG6;PF04111.7|APG6;PF04977.10|DivIC;PF04977.10|DivIC;PF04977.10|DivIC;PF04977.10|DivIC;PF04977.10|DivIC;PF05103.8|DivIVA;PF05103.8|DivIVA;PF05103.8|DivIVA;PF05103.8|DivIVA;PF07889.7|DUF1664;PF07889.7|DUF1664;PF07889.7|DUF1664;PF07889.7|DUF1664;PF07889.7|DUF1664;PF10023.4|DUF2265;PF10023.4|DUF2265;PF10023.4|DUF2265;PF10023.4|DU…	.	.	.
Tw_downregulated_by_Bd	c553326_g1	-	hypothetical protein RirG_188980 [Rhizophagus irregularis DAOM 197198w]	567	.	.	.	.
Tw_downregulated_by_Bd	c553326_g4	-	hypothetical protein RirG_188980 [Rhizophagus irregularis DAOM 197198w]	369	.	.	.	.
Tw_downregulated_by_Bd	c553326_g5	-	hypothetical protein [Streptomyces sp. URHA0041]	342	PF09811.4|Yae1_N;PF09811.4|Yae1_N;	.	.	.
Tw_downregulated_by_Bd	c553394_g1	-	urea transporter [Rhinella marina]	1182	.	.	.	TMH:10
Tw_downregulated_by_Bd	c553691_g2	-	PREDICTED: sodium- and chloride-dependent GABA transporter 2 isoform X1 [Pelodiscus sinensis]	1833	PF14316.1|DUF4381;PF14316.1|DUF4381;PF14316.1|DUF4381;PF14316.1|DUF4381;	.	.	.
Tw_downregulated_by_Bd	c553878_g2	-	PREDICTED: pulmonary surfactant-associated protein D-like [Chelonia mydas]	1116	.	.	.	.
Tw_downregulated_by_Bd	c553974_g2	-	PREDICTED: mucin-4 [Xenopus (Silurana) tropicalis]	1125	PF12662.2|cEGF;PF12662.2|cEGF;PF12662.2|cEGF;PF12662.2|cEGF;PF07974.8|EGF_2;PF07974.8|EGF_2;PF07974.8|EGF_2;	.	.	TMH:1
Tw_downregulated_by_Bd	c553974_g4	-	#N/A	1182	.	.	.	.
Tw_downregulated_by_Bd	c554072_g1	-	PREDICTED: protein dispatched homolog 2 isoform X1 [Chrysemys picta bellii]	519	.	.	SigP4[DScore:0.741]	.
Tw_downregulated_by_Bd	c554247_g1	-	PREDICTED: ovochymase-2 [Chelonia mydas]	2088	.	.	.	.
Tw_downregulated_by_Bd	c554705_g2	-	PREDICTED: carbonic anhydrase 9-like [Pelodiscus sinensis]	1899	.	.	SigP4[DScore:0.767]	TMH:1
Tw_downregulated_by_Bd	c554942_g3	-	#N/A	984	.	.	SigP4[DScore:0.739]	TMH:1
Tw_downregulated_by_Bd	c554953_g1	-	#N/A	318	.	.	SigP4[DScore:0.748]	.
Tw_downregulated_by_Bd	c554953_g5	homeobox protein hox-b13	homeodomain protein Hoxb13 [Ambystoma mexicanum]	981	.	GO:0006355;	.	.
Tw_downregulated_by_Bd	c556692_g4	-	PREDICTED: retinol dehydrogenase 3-like [Anolis carolinensis]	948	.	.	SigP4[DScore:0.691]	.
Tw_downregulated_by_Bd	c556899_g4	cgmp-specific 3 -cyclic phosphodiesterase isoform x1	-cyclic phosphodiesterase isoform X1 [Columba livia]	2580	.	GO:0004114;	.	.
Tw_downregulated_by_Bd	c557383_g1	-	PREDICTED: LOW QUALITY PROTEIN: WD repeat-containing protein 72 [Alligator mississippiensis]	3351	.	.	.	.
Tw_downregulated_by_Bd	c557803_g5	-	PREDICTED: uncharacterized protein LOC104930589 [Larimichthys crocea]	309	.	.	.	.
Tw_downregulated_by_Bd	c558364_g3	-	PREDICTED: uncharacterized protein LOC101937899 [Chrysemys picta bellii]	2157	PF13696.1|zf-CCHC_2;PF13696.1|zf-CCHC_2;	.	.	.
Tw_downregulated_by_Bd	c559050_g5	-	PREDICTED: stonustoxin subunit alpha-like partial [Chrysemys picta bellii]	2337	.	.	.	.
Tw_downregulated_by_Bd	c559376_g3	-	PREDICTED: PDZ domain-containing protein MAGIX isoform X4 [Ornithorhynchus anatinus]	486	.	.	.	.
Tw_downregulated_by_Bd	c559401_g6	-	PREDICTED: mucin-5AC-like [Xenopus (Silurana) tropicalis]	3249	.	.	.	.
Tw_downregulated_by_Bd	c559492_g1	mucin-5b	PREDICTED: LOW QUALITY PROTEIN: mucin-5B [Balaenoptera acutorostrata scammoni]	663	PF10152.4|DUF2360;PF10152.4|DUF2360;PF10428.4|SOG2;	GO:0005515;	.	.
Tw_downregulated_by_Bd	c559492_g2	-	PREDICTED: mucin-5AC [Chelonia mydas]	5010	.	.	SigP4[DScore:0.546]	.
Tw_downregulated_by_Bd	c559581_g1	-	gi|512853074|ref|XP_004916051.1| PREDICTED: uncharacterized threonine-rich GPI-anchored glycoprotein PJ4664.02-like isoform X2 [Xenopus (Silurana) tropicalis]	387	PF00895.15|ATP-synt_8;PF00895.15|ATP-synt_8;PF06900.6|DUF1270;PF06900.6|DUF1270;PF13400.1|Tad;PF13400.1|Tad;	.	.	.
Tw_downregulated_by_Bd	c559851_g1	selenium-binding protein 1	selenium binding protein 1 [Triaenodon obesus]	1419	.	GO:0005634;	.	.
Tw_downregulated_by_Bd	c560232_g2	serine protease 27-like	PREDICTED: serine protease 27-like [Xenopus (Silurana) tropicalis]	948	.	GO:0008233;	SigP4[DScore:0.725]	.
Tw_downregulated_by_Bd	c560560_g2	-	PREDICTED: collagen alpha-1(XIV) chain isoform X2 [Chrysemys picta bellii]	483	.	.	SigP4[DScore:0.487]	.
Tw_downregulated_by_Bd	c560932_g1	sodium iodide cotransporter	PREDICTED: sodium/iodide cotransporter [Chrysemys picta bellii]	909	.	GO:0055085;	.	.
Tw_downregulated_by_Bd	c561198_g1	-	PREDICTED: uncharacterized protein LOC102345931 isoform X1 [Latimeria chalumnae]	309	.	.	.	.
Tw_downregulated_by_Bd	c561323_g1	-	vasotocin receptor type 2 [Taricha granulosa]	1104	PF03840.9|SecG;PF03840.9|SecG;PF03840.9|SecG;PF03840.9|SecG;PF01529.15|zf-DHHC;PF01529.15|zf-DHHC;	.	.	.
Tw_downregulated_by_Bd	c561922_g1	-	PREDICTED: nuclear receptor subfamily 1 group I member 3 isoform X3 [Aquila chrysaetos canadensis]	1296	.	.	.	.
Tw_downregulated_by_Bd	c562158_g2	-	PREDICTED: LOW QUALITY PROTEIN: probable phospholipid-transporting ATPase IK [Monodelphis domestica]	3714	.	.	.	TMH:9
Tw_downregulated_by_Bd	c562715_g1	-	PREDICTED: keratin type I cytoskeletal 18-like [Chrysemys picta bellii]	1128	PF13094.1|CENP-Q;PF13094.1|CENP-Q;PF13094.1|CENP-Q;PF13094.1|CENP-Q;PF06148.6|COG2;PF06148.6|COG2;PF06148.6|COG2;PF06148.6|COG2;PF11598.3|COMP;PF11598.3|COMP;PF11598.3|COMP;PF11598.3|COMP;PF01544.13|CorA;PF01544.13|CorA;PF01544.13|CorA;PF04977.10|DivIC;PF04977.10|DivIC;PF04977.10|DivIC;PF04977.10|DivIC;PF04977.10|DivIC;PF04977.10|DivIC;PF04977.10|DivIC;PF03564.10|DUF1759;PF03564.10|DUF1759;PF0356…	.	.	.
Tw_downregulated_by_Bd	c562918_g5	-	PREDICTED: uncharacterized protein K02A2.6-like [Strongylocentrotus purpuratus]	432	.	.	.	.
Tw_downregulated_by_Bd	c563033_g2	-	PREDICTED: mucin-17-like [Xenopus (Silurana) tropicalis]	2379	PF00008.22|EGF;PF00008.22|EGF;	.	.	TMH:1
Tw_downregulated_by_both_Bd_and_Bs	c545563_g2	estradiol 17-beta-dehydrogenase 11	gi|56789303|gb|AAH88026.1| hypothetical LOC496757 [Xenopus (Silurana) tropicalis]	903	.	GO:0005488;	.	.
Tw_downregulated_by_Bs	c532911_g1	-	immunoglobulin lambda light chain VLJ region [Homo sapiens]	456	.	.	.	.
Tw_downregulated_by_Bs	c558387_g3	-	PREDICTED: HEAT repeat-containing protein 5B-like [Diaphorina citri]	3435	.	.	.	.
Tw_downregulated_by_Bs	c134412_g1	-	#N/A	471	PF14816.1|FAM178;	.	.	.
Tw_downregulated_by_Bs	c529704_g1	-	reverse transcriptase partial [Clarias batrachus]	345	.	.	.	.
Tw_downregulated_by_Bs	c535421_g1	-	#N/A	600	.	.	.	.
Tw_downregulated_by_Bs	c549702_g2	-	gi|637316212|ref|XP_008111812.1| PREDICTED: testis-specific serine kinase substrate isoform X1 [Anolis carolinensis]	507	.	.	.	.
Tw_downregulated_by_Bs	c549895_g4	-	PREDICTED: rac GTPase-activating protein 1-like [Latimeria chalumnae]	336	.	.	.	.
Tw_downregulated_by_Bs	c554855_g5	retrotransposable element tf2 155 kda protein type 1	PREDICTED: uncharacterized protein LOC101732120 [Xenopus (Silurana) tropicalis]	987	.	GO:0005488;	.	.
Tw_downregulated_by_Bs	c557327_g2	-	gi|380258825|pdb|3B13|D Chain D Crystal Structure Of The Dhr-2 Domain Of Dock2 In Complex With Rac1 (T17n Mutant)	597	.	.	.	.
Tw_downregulated_by_Bs	c561761_g3	-	#N/A	342	.	.	.	.
Tw_downregulated_by_Bs	c617097_g1	-	#N/A	465	.	.	.	.
Tw_upregulated_by_Bd	c153447_g1	-	#N/A	498	.	.	SigP4[DScore:0.710]	.
Tw_upregulated_by_Bd	c159549_g1	-	PREDICTED: beta-2-microglobulin [Corvus brachyrhynchos]	363	.	.	SigP4[DScore:0.915]	.
Tw_upregulated_by_Bd	c421062_g1	-	PREDICTED: hemolytic toxin Avt-1-like [Latimeria chalumnae]	552	.	.	.	.
Tw_upregulated_by_Bd	c456954_g1	-	PREDICTED: intercellular adhesion molecule 3-like [Chrysemys picta bellii]	1029	.	.	SigP4[DScore:0.668]	TMH:1
Tw_upregulated_by_Bd	c488859_g1	-	gi|558219568|ref|XP_006135477.1| PREDICTED: osteopontin isoform X2 [Pelodiscus sinensis]	783	.	.	SigP4[DScore:0.902]	.
Tw_upregulated_by_Bd	c515442_g1	-	PREDICTED: RING finger protein YKR017C-like [Chrysemys picta bellii]	450	.	.	.	.
Tw_upregulated_by_Bd	c515849_g1	-	PREDICTED: interferon-induced guanylate-binding protein 1-like [Latimeria chalumnae]	1788	PF14028.1|SpaB_C;	.	.	.
Tw_upregulated_by_Bd	c519021_g2	-	PREDICTED: RING finger protein YKR017C-like [Chrysemys picta bellii]	888	.	.	.	.
Tw_upregulated_by_Bd	c523615_g1	-	PREDICTED: c-C chemokine receptor type 3-like [Latimeria chalumnae]	1038	PF11003.3|DUF2842;PF11003.3|DUF2842;PF11003.3|DUF2842;	.	.	.
Tw_upregulated_by_Bd	c524091_g1	-	PREDICTED: E3 ubiquitin-protein ligase NEURL3 [Anolis carolinensis]	852	PF03854.9|zf-P11;PF14570.1|zf-RING_4;	.	.	.
Tw_upregulated_by_Bd	c528234_g1	-	PREDICTED: sodium/glucose cotransporter 1-like isoform X1 [Pelodiscus sinensis]	1950	PF12576.3|DUF3754;	.	.	.
Tw_upregulated_by_Bd	c531400_g1	-	gi|641758733|ref|XP_008165319.1| PREDICTED: ribonuclease ZC3H12A [Chrysemys picta bellii]	975	.	.	.	.
Tw_upregulated_by_Bd	c531471_g1	proteasome subunit beta type-9	gi|165970624|gb|AAI58548.1| Unknown (protein for MGC:186705) [Xenopus (Silurana) tropicalis]	753	.	GO:0051603;	.	.
Tw_upregulated_by_Bd	c531629_g2	-	gi|620942520|ref|XP_007655564.1| PREDICTED: lipopolysaccharide-induced tumor necrosis factor-alpha factor homolog [Ornithorhynchus anatinus]	576	PF10571.4|UPF0547;PF10571.4|UPF0547;PF10571.4|UPF0547;PF13248.1|zf-ribbon_3;PF13248.1|zf-ribbon_3;PF13248.1|zf-ribbon_3;PF13717.1|zinc_ribbon_4;PF13717.1|zinc_ribbon_4;	.	.	TMH:1
Tw_upregulated_by_Bd	c533061_g1	lysozyme g	PREDICTED: lysozyme g-like [Xenopus (Silurana) tropicalis]	543	.	GO:0003796;	.	.
Tw_upregulated_by_Bd	c535379_g2	ras association domain-containing protein 4	PREDICTED: ras association domain-containing protein 4 [Eptesicus fuscus]	996	.	GO:0009987;	.	.
Tw_upregulated_by_Bd	c538339_g1	-	PREDICTED: caspase-3-like [Latimeria chalumnae]	327	.	.	.	.
Tw_upregulated_by_Bd	c539839_g3	-	PREDICTED: interferon regulatory factor 1 [Alligator sinensis]	966	.	.	.	.
Tw_upregulated_by_Bd	c540997_g1	-	gi|511935042|ref|XP_004786459.1| PREDICTED: interferon-induced guanylate-binding protein 1 isoform X2 [Mustela putorius furo]	1797	PF05262.6|Borrelia_P83;PF12652.2|CotJB;PF12652.2|CotJB;PF12652.2|CotJB;PF12652.2|CotJB;PF06984.8|MRP-L47;PF06984.8|MRP-L47;PF08203.6|RNA_polI_A14;PF08203.6|RNA_polI_A14;PF08203.6|RNA_polI_A14;	.	.	.
Tw_upregulated_by_Bd	c541103_g1	proteasome subunit beta type-8	proteasome subunit beta type 8F-type partial [Cynops pyrrhogaster]	813	.	GO:0051603;	.	.
Tw_upregulated_by_Bd	c543428_g1	-	PREDICTED: claudin-22 [Loxodonta africana]	768	PF07332.6|DUF1469;PF07332.6|DUF1469;PF07332.6|DUF1469;	.	.	.
Tw_upregulated_by_Bd	c543709_g1	-	PREDICTED: tapasin isoform X2 [Latimeria chalumnae]	1545	.	.	.	.
Tw_upregulated_by_Bd	c545012_g1	-	PREDICTED: SLP adapter and CSK-interacting membrane protein [Xenopus (Silurana) tropicalis]	477	PF11669.3|WBP-1;	.	.	.
Tw_upregulated_by_Bd	c545608_g2	interferon regulatory factor 8	PREDICTED: interferon regulatory factor 8 isoform X1 [Ornithorhynchus anatinus]	1482	.	GO:0006355;	.	.
Tw_upregulated_by_Bd	c546964_g3	-	#N/A	777	.	.	.	.
Tw_upregulated_by_Bd	c548546_g11	-	PREDICTED: uncharacterized protein LOC101730913 [Xenopus (Silurana) tropicalis]	342	.	.	.	.
Tw_upregulated_by_Bd	c548690_g2	-	PREDICTED: exocyst complex component 3-like protein 4 [Chrysemys picta bellii]	1050	.	.	.	.
Tw_upregulated_by_Bd	c549796_g1	-	PREDICTED: carbonic anhydrase 4-like [Larimichthys crocea]	933	.	.	SigP4[DScore:0.811]	TMH:1
Tw_upregulated_by_Bd	c550445_g1	-	PREDICTED: transmembrane protein 140 [Tarsius syrichta]	333	.	.	.	.
Tw_upregulated_by_Bd	c550557_g1	antigen peptide transporter 2	PREDICTED: ATP-binding cassette sub-family B member 9-like [Latimeria chalumnae]	2208	.	GO:0005215;	.	.
Tw_upregulated_by_Bd	c551513_g1	-	PREDICTED: immunoglobulin superfamily member 1-like [Xenopus (Silurana) tropicalis]	435	.	.	.	.
Tw_upregulated_by_Bd	c551773_g1	-	PREDICTED: LOW QUALITY PROTEIN: nitric oxide synthase inducible [Chrysemys picta bellii]	3423	PF12918.2|TcdB_N;PF12918.2|TcdB_N;PF12918.2|TcdB_N;	.	.	.
Tw_upregulated_by_Bd	c551824_g7	-	PREDICTED: interferon-inducible GTPase 5 [Chrysemys picta bellii]	1227	.	.	.	.
Tw_upregulated_by_Bd	c552027_g1	-	gi|187956117|gb|AAI47432.1| Predicted gene EG622976 [Mus musculus]	927	.	.	.	.
Tw_upregulated_by_Bd	c552699_g7	-	PREDICTED: butyrophilin subfamily 2 member A1-like [Chrysemys picta bellii]	744	.	.	SigP4[DScore:0.818]	.
Tw_upregulated_by_Bd	c553288_g1	proteasome subunit beta type-7-like	unnamed protein product [Oncorhynchus mykiss]	837	.	GO:0051603;	.	.
Tw_upregulated_by_Bd	c553675_g1	mhc class ii antigen alpha chain	gi|564239269|ref|XP_006276488.1| PREDICTED: HLA class II histocompatibility antigen DR alpha chain-like isoform X2 [Alligator mississippiensis]	759	.	GO:0002376;	SigP4[DScore:0.828]	TMH:1
Tw_upregulated_by_Bd	c553951_g1	-	PREDICTED: protein unc-93 homolog A [Latimeria chalumnae]	1365	.	.	.	.
Tw_upregulated_by_Bd	c554223_g1	-	PREDICTED: P2Y purinoceptor 1-like [Latimeria chalumnae]	1194	.	.	.	TMH:6
Tw_upregulated_by_Bd	c554386_g2	-	PREDICTED: alpha-2-macroglobulin-like [Chrysemys picta bellii]	672	.	.	.	.
Tw_upregulated_by_Bd	c554604_g4	-	PREDICTED: tapasin-related protein isoform X1 [Chrysemys picta bellii]	1065	.	.	.	.
Tw_upregulated_by_Bd	c554995_g1	guanylate-binding protein 4-like	PREDICTED: interferon-induced guanylate-binding protein 1-like [Latimeria chalumnae]	1881	PF11559.3|ADIP;PF11559.3|ADIP;PF01935.12|DUF87;PF01935.12|DUF87;PF01935.12|DUF87;PF08702.5|Fib_alpha;PF08702.5|Fib_alpha;	GO:0000166;	.	.
Tw_upregulated_by_Bd	c555345_g1	-	PREDICTED: ES1 protein homolog mitochondrial-like [Chrysemys picta bellii]	675	.	.	.	.
Tw_upregulated_by_Bd	c555394_g1	-	PREDICTED: C-X-C motif chemokine 10-like [Chrysemys picta bellii]	519	.	.	.	.
Tw_upregulated_by_Bd	c555647_g1	-	MHC class II antigen beta chain [Polyodon spathula]	918	.	.	.	TMH:1
Tw_upregulated_by_Bd	c556023_g3	-	PREDICTED: interferon-induced very large GTPase 1-like [Chrysemys picta bellii]	1386	.	.	.	.
Tw_upregulated_by_Bd	c556023_g4	-	Interferon-induced very large GTPase 1 partial [Struthio camelus australis]	2088	.	.	.	.
Tw_upregulated_by_Bd	c556139_g3	angiogenin- partial	PREDICTED: angiogenin-2-like [Python bivittatus]	477	.	GO:0016787;	SigP4[DScore:0.851]	.
Tw_upregulated_by_Bd	c557195_g1	-	PREDICTED: uncharacterized protein LOC101938736 [Chrysemys picta bellii]	312	.	.	.	.
Tw_upregulated_by_Bd	c557417_g5	-	gi|658874378|ref|XP_008420165.1| PREDICTED: lens fiber membrane intrinsic protein-like isoform X1 [Poecilia reticulata]	717	.	.	.	TMH:4
Tw_upregulated_by_Bd	c557583_g1	-	Dystrobrevin alpha [Larimichthys crocea]	1431	.	.	.	.
Tw_upregulated_by_Bd	c557748_g1	-	PREDICTED: interferon-induced guanylate-binding protein 1 [Chrysemys picta bellii]	1902	PF00350.18|Dynamin_N;PF00350.18|Dynamin_N;PF02601.10|Exonuc_VII_L;PF09726.4|Macoilin;PF03547.13|Mem_trans;PF09731.4|Mitofilin;PF10037.4|MRP-S27;PF10037.4|MRP-S27;PF07246.6|Phlebovirus_NSM;	.	.	.
Tw_upregulated_by_Bd	c558414_g2	-	#N/A	585	.	.	SigP4[DScore:0.466]	.
Tw_upregulated_by_Bd	c558563_g1	antigen peptide transporter 1-like	PREDICTED: antigen peptide transporter 1-like [Latimeria chalumnae]	2169	.	GO:0016021;	.	.
Tw_upregulated_by_Bd	c559435_g1	gamma-aminobutyric acid receptor subunit pi	PREDICTED: gamma-aminobutyric acid receptor subunit pi [Tupaia chinensis]	1311	.	GO:0034707;	SigP4[DScore:0.686]	TMH:4
Tw_upregulated_by_Bd	c559587_g7	-	PREDICTED: interleukin-17F [Xenopus (Silurana) tropicalis]	552	.	.	.	.
Tw_upregulated_by_Bd	c559709_g6	-	PREDICTED: proto-oncogene Mas-like [Xenopus (Silurana) tropicalis]	1014	.	.	.	.
Tw_upregulated_by_Bd	c559774_g1	-	pol-like protein [Ciona intestinalis]	1050	.	.	.	.
Tw_upregulated_by_Bd	c560266_g1	-	PREDICTED: MHC class II transactivator isoform X1 [Chrysemys picta bellii]	3396	.	.	.	.
Tw_upregulated_by_Bd	c560464_g1	-	PREDICTED: putative interleukin-17 receptor E-like isoform X1 [Pelodiscus sinensis]	330	.	.	.	.
Tw_upregulated_by_Bd	c560482_g6	-	PREDICTED: deoxyribonuclease gamma isoform X1 [Pelodiscus sinensis]	1032	.	.	.	.
Tw_upregulated_by_Bd	c560827_g1	excitatory amino acid transporter 3	PREDICTED: excitatory amino acid transporter 3 [Xenopus (Silurana) tropicalis]	1908	PF11293.3|DUF3094;PF11293.3|DUF3094;	GO:0051938;	.	TMH:10
Tw_upregulated_by_Bd	c560866_g2	-	PREDICTED: avidin-like [Zonotrichia albicollis]	483	.	.	.	.
Tw_upregulated_by_Bd	c561485_g3	-	PREDICTED: c-X-C motif chemokine 10 [Pelodiscus sinensis]	429	.	.	.	.
Tw_upregulated_by_Bd	c563678_g2	mhc class i antigen	MHC class IA alpha chain [Ambystoma mexicanum]	525	.	GO:0044425;	.	.
Tw_upregulated_by_Bd	c563706_g11	-	#N/A	429	.	.	.	.
Tw_upregulated_by_Bd	c595480_g1	-	#N/A	318	.	.	.	.
Tw_upregulated_by_Bd	c599104_g1	-	hypothetical protein UY3_07712 [Chelonia mydas]	375	.	.	.	.
Tw_upregulated_by_Bd	c154208_g1	-	unnamed protein product [Tetraodon nigroviridis]	309	.	.	SigP4[DScore:0.824]	.
Tw_upregulated_by_Bd	c200782_g1	-	#N/A	309	.	.	SigP4[DScore:0.753]	.
Tw_upregulated_by_Bd	c202224_g1	-	gi|520853|dbj|BAA07054.1| animal blastomere protein [Cynops pyrrhogaster]	603	.	.	.	.
Tw_upregulated_by_Bd	c294021_g1	mesencephalic astrocyte-derived neurotrophic factor	PREDICTED: mesencephalic astrocyte-derived neurotrophic factor [Chrysemys picta bellii]	552	.	GO:0006986;	SigP4[DScore:0.808]	.
Tw_upregulated_by_Bd	c372057_g1	-	PREDICTED: thyrotropin subunit beta [Chrysemys picta bellii]	471	.	.	.	.
Tw_upregulated_by_Bd	c407556_g1	-	#N/A	507	PF10243.4|MIP-T3;	.	.	.
Tw_upregulated_by_Bd	c407643_g1	-	#N/A	564	.	.	.	.
Tw_upregulated_by_Bd	c420921_g1	-	PREDICTED: interferon-induced protein with tetratricopeptide repeats 5 [Chrysemys picta bellii]	1590	PF02071.15|NSF;PF02071.15|NSF;PF02071.15|NSF;PF02071.15|NSF;PF02071.15|NSF;	.	.	.
Tw_upregulated_by_Bd	c433638_g1	-	PREDICTED: metalloproteinase inhibitor 1 [Eptesicus fuscus]	600	.	.	SigP4[DScore:0.904]	.
Tw_upregulated_by_Bd	c460556_g1	-	PREDICTED: probable G-protein coupled receptor 33 [Chrysemys picta bellii]	1476	PF06305.6|DUF1049;PF06305.6|DUF1049;PF06305.6|DUF1049;	.	.	TMH:7
Tw_upregulated_by_Bd	c476773_g1	-	PREDICTED: immune-responsive gene 1 protein homolog [Xenopus (Silurana) tropicalis]	1434	.	.	.	.
Tw_upregulated_by_Bd	c486714_g1	-	PREDICTED: interleukin-2-like [Corvus brachyrhynchos]	450	.	.	SigP4[DScore:0.808]	.
Tw_upregulated_by_Bd	c488859_g2	-	#N/A	732	PF15069.1|FAM163;PF15069.1|FAM163;PF13908.1|Shisa;PF13908.1|Shisa;	.	SigP4[DScore:0.915]	.
Tw_upregulated_by_Bd	c496831_g1	s-adenosylmethionine synthase isoform type-2	gi|564236326|ref|XP_006275070.1| PREDICTED: S-adenosylmethionine synthase isoform type-2 isoform X2 [Alligator mississippiensis]	1203	.	GO:0051591;	.	.
Tw_upregulated_by_Bd	c499477_g1	-	G-type lysozyme [Ambystoma mexicanum]	612	.	.	SigP4[DScore:0.745]	.
Tw_upregulated_by_Bd	c499490_g1	-	PREDICTED: WAP four-disulfide core domain protein 5-like [Xenopus (Silurana) tropicalis]	510	.	.	SigP4[DScore:0.845]	.
Tw_upregulated_by_Bd	c500079_g1	-	PREDICTED: keratin type II cytoskeletal 5 [Sarcophilus harrisii]	708	PF03255.9|ACCA;PF03255.9|ACCA;PF03255.9|ACCA;PF05837.7|CENP-H;PF05837.7|CENP-H;PF10234.4|Cluap1;PF06148.6|COG2;PF06148.6|COG2;PF05103.8|DivIVA;PF11932.3|DUF3450;PF11932.3|DUF3450;PF13600.1|DUF4140;PF13600.1|DUF4140;PF05266.9|DUF724;PF05266.9|DUF724;PF06156.8|DUF972;PF06156.8|DUF972;PF14661.1|HAUS6_N;PF02185.11|HR1;PF02185.11|HR1;PF10506.4|MCC-bdg_PDZ;PF10506.4|MCC-bdg_PDZ;PF10506.4|MCC-bdg_PDZ;PF…	.	.	.
Tw_upregulated_by_Bd	c501976_g1	-	#N/A	300	.	.	SigP4[DScore:0.932]	.
Tw_upregulated_by_Bd	c502745_g1	dnaj homolog subfamily b member 11	PREDICTED: dnaJ homolog subfamily B member 11 [Sorex araneus]	732	.	GO:0051082;	.	.
Tw_upregulated_by_Bd	c513042_g1	-	PREDICTED: hexokinase-2 [Chrysemys picta bellii]	2754	.	.	.	.
Tw_upregulated_by_Bd	c513438_g1	-	gi|679139013|gb|KFW67591.1| Suppressor of cytokine signaling 1 [Pygoscelis adeliae]	648	.	.	.	.
Tw_upregulated_by_Bd	c513846_g1	-	PREDICTED: regulator of G-protein signaling 1 [Orycteropus afer afer]	600	.	.	.	.
Tw_upregulated_by_Bd	c514208_g1	-	PREDICTED: mediator of RNA polymerase II transcription subunit 9 [Erinaceus europaeus]	351	PF11942.3|Spt5_N;	.	.	.
Tw_upregulated_by_Bd	c515635_g2	-	PREDICTED: natural cytotoxicity triggering receptor 3 ligand 1 [Trichechus manatus latirostris]	759	.	.	SigP4[DScore:0.692]	.
Tw_upregulated_by_Bd	c516161_g1	camp-specific 3 -cyclic phosphodiesterase 4b isoform x3	gi|116063322|gb|AAI23101.1| hypothetical protein MGC147384 [Xenopus (Silurana) tropicalis]	1692	.	GO:0048471;	.	.
Tw_upregulated_by_Bd	c516572_g1	-	gi|156211985|gb|EDO33066.1| predicted protein partial [Nematostella vectensis]	327	.	.	.	.
Tw_upregulated_by_Bd	c516572_g2	-	PREDICTED: macrophage-expressed gene 1 protein [Chrysemys picta bellii]	2178	.	.	SigP4[DScore:0.818]	TMH:1
Tw_upregulated_by_Bd	c519021_g1	-	PREDICTED: RING finger protein YKR017C-like [Chrysemys picta bellii]	855	.	.	.	.
Tw_upregulated_by_Bd	c521748_g1	-	gi|47124675|gb|AAH70563.1| LOC398502 protein [Xenopus laevis]	1467	.	.	.	.
Tw_upregulated_by_Bd	c521921_g1	-	#N/A	435	.	.	.	.
Tw_upregulated_by_Bd	c522660_g1	-	PREDICTED: serine protease 27-like [Chelonia mydas]	321	.	.	.	.
Tw_upregulated_by_Bd	c522699_g1	-	PREDICTED: E3 ubiquitin-protein ligase DTX3L-like [Latimeria chalumnae]	2538	PF05290.6|Baculo_IE-1;PF05290.6|Baculo_IE-1;PF03854.9|zf-P11;PF12678.2|zf-rbx1;	.	.	.
Tw_upregulated_by_Bd	c522790_g1	78 kda glucose-regulated protein	PREDICTED: 78 kDa glucose-regulated protein [Echinops telfairi]	1365	PF03938.9|OmpH;PF03938.9|OmpH;PF10459.4|Peptidase_S46;PF10459.4|Peptidase_S46;	GO:0005524;	.	.
Tw_upregulated_by_Bd	c522790_g2	78 kda glucose-regulated protein	PREDICTED: 78 kDa glucose-regulated protein-like [Xenopus (Silurana) tropicalis]	612	.	GO:0005524;	SigP4[DScore:0.887]	.
Tw_upregulated_by_Bd	c523715_g1	-	putative RNA-directed DNA polymerase from transposon X-element [Larimichthys crocea]	495	.	.	.	.
Tw_upregulated_by_Bd	c524031_g1	-	gi|326486599|gb|ADZ76357.1| Gig2-like protein DreO [Danio rerio]	645	PF01155.14|HypA;	.	.	.
Tw_upregulated_by_Bd	c524166_g1	mannose-1-phosphate guanyltransferase beta	PREDICTED: mannose-1-phosphate guanyltransferase beta [Latimeria chalumnae]	1083	.	GO:0005525;	.	.
Tw_upregulated_by_Bd	c524996_g1	-	PREDICTED: interferon gamma [Chrysemys picta bellii]	516	.	.	SigP4[DScore:0.805]	.
Tw_upregulated_by_Bd	c525453_g1	-	#N/A	471	.	.	.	.
Tw_upregulated_by_Bd	c526061_g1	-	PREDICTED: tetraspanin-3-like [Charadrius vociferus]	1017	PF01957.13|NfeD;PF01957.13|NfeD;PF01957.13|NfeD;PF02203.10|TarH;PF02203.10|TarH;PF02203.10|TarH;PF02203.10|TarH;	.	.	TMH:4
Tw_upregulated_by_Bd	c526147_g2	-	Mucosal addressin cell adhesion molecule 1 [Chelonia mydas]	1614	.	.	.	.
Tw_upregulated_by_Bd	c526434_g1	-	gi|634882570|ref|XP_007951339.1| PREDICTED: serine/threonine-protein kinase 17B [Orycteropus afer afer]	315	.	.	.	.
Tw_upregulated_by_Bd	c526437_g2	-	PREDICTED: tumor necrosis factor receptor superfamily member 4 [Xenopus (Silurana) tropicalis]	948	PF07699.8|GCC2_GCC3;PF07699.8|GCC2_GCC3;PF07699.8|GCC2_GCC3;PF07699.8|GCC2_GCC3;	.	SigP4[DScore:0.808]	TMH:1
Tw_upregulated_by_Bd	c526637_g1	-	Tumor necrosis factor ligand superfamily member 15 partial [Struthio camelus australis]	789	.	.	.	TMH:1
Tw_upregulated_by_Bd	c529331_g1	-	gi|564256244|ref|XP_006267090.1| PREDICTED: transmembrane 4 L6 family member 19 [Alligator mississippiensis]	678	.	.	.	.
Tw_upregulated_by_Bd	c529807_g1	-	PREDICTED: apolipoprotein L3-like [Alligator sinensis]	1080	.	.	SigP4[DScore:0.807]	.
Tw_upregulated_by_Bd	c530691_g1	-	PREDICTED: basic leucine zipper transcriptional factor ATF-like 3 [Xenopus (Silurana) tropicalis]	369	.	.	.	.
Tw_upregulated_by_Bd	c531042_g1	-	PREDICTED: uncharacterized protein LOC100498557 [Xenopus (Silurana) tropicalis]	1605	.	.	.	.
Tw_upregulated_by_Bd	c531063_g2	-	PREDICTED: tumor necrosis factor alpha-induced protein 3 [Meleagris gallopavo]	450	.	.	.	.
Tw_upregulated_by_Bd	c533138_g8	-	PREDICTED: myosin-7-like partial [Fulmarus glacialis]	471	PF11559.3|ADIP;PF11559.3|ADIP;PF04111.7|APG6;PF04111.7|APG6;PF10211.4|Ax_dynein_light;PF10211.4|Ax_dynein_light;PF10211.4|Ax_dynein_light;PF05791.6|Bacillus_HBL;PF05791.6|Bacillus_HBL;PF05791.6|Bacillus_HBL;PF05700.6|BCAS2;PF05700.6|BCAS2;PF05700.6|BCAS2;PF09304.5|Cortex-I_coil;PF09304.5|Cortex-I_coil;PF08653.5|DASH_Dam1;PF08653.5|DASH_Dam1;PF08653.5|DASH_Dam1;PF08653.5|DASH_Dam1;PF08653.5|DASH_D…	.	.	.
Tw_upregulated_by_Bd	c534140_g3	-	#N/A	354	.	.	.	.
Tw_upregulated_by_Bd	c534422_g1	-	PREDICTED: nuclear receptor 2C2-associated protein isoform X1 [Latimeria chalumnae]	435	.	.	.	.
Tw_upregulated_by_Bd	c536440_g1	-	PREDICTED: natural resistance-associated macrophage protein 1 [Xenopus (Silurana) tropicalis]	465	.	.	.	.
Tw_upregulated_by_Bd	c536605_g1	-	Prod1 [Cynops orientalis]	321	.	.	SigP4[DScore:0.918]	.
Tw_upregulated_by_Bd	c536871_g1	-	PREDICTED: poly [ADP-ribose] polymerase 14-like [Chelonia mydas]	4614	.	.	.	.
Tw_upregulated_by_Bd	c537579_g1	-	PREDICTED: LOW QUALITY PROTEIN: TRAF-interacting protein with FHA domain-containing protein B [Ornithorhynchus anatinus]	492	.	.	.	.
Tw_upregulated_by_Bd	c537715_g1	suppressor of cytokine signaling 3	gi|38174390|gb|AAH61288.1| suppressor of cytokine signaling 3 [Xenopus (Silurana) tropicalis]	306	.	GO:0007242;	.	.
Tw_upregulated_by_Bd	c537769_g1	-	immunoglobulin VH9 heavy chain variable region [Ambystoma mexicanum]	405	.	.	SigP4[DScore:0.840]	.
Tw_upregulated_by_Bd	c537879_g1	-	PREDICTED: ubiquitin carboxyl-terminal hydrolase 47-like [Alligator sinensis]	1287	.	.	.	.
Tw_upregulated_by_Bd	c538229_g1	-	PREDICTED: granzyme A [Chelonia mydas]	798	.	.	SigP4[DScore:0.689]	.
Tw_upregulated_by_Bd	c539042_g1	-	gi|617463811|ref|XP_007572954.1| PREDICTED: probable myosin light chain kinase DDB_G0282429 [Poecilia formosa]	864	.	.	.	.
Tw_upregulated_by_Bd	c539728_g1	-	PREDICTED: allograft inflammatory factor 1 [Ceratotherium simum simum]	549	.	.	.	.
Tw_upregulated_by_Bd	c540417_g1	-	PREDICTED: kinetochore protein NDC80 homolog [Chrysemys picta bellii]	711	PF00170.16|bZIP_1;PF00170.16|bZIP_1;PF00170.16|bZIP_1;PF00170.16|bZIP_1;PF13094.1|CENP-Q;PF13094.1|CENP-Q;PF02050.11|FliJ;PF02050.11|FliJ;PF04632.7|FUSC;PF04156.9|IncA;PF04102.7|SlyX;PF04102.7|SlyX;PF04102.7|SlyX;PF04102.7|SlyX;PF12718.2|Tropomyosin_1;PF12718.2|Tropomyosin_1;PF12718.2|Tropomyosin_1;	.	.	.
Tw_upregulated_by_Bd	c540556_g1	-	PREDICTED: epithelial-stromal interaction protein 1 [Chrysemys picta bellii]	537	PF14138.1|COX16;PF14138.1|COX16;	.	.	.
Tw_upregulated_by_Bd	c541237_g1	-	PREDICTED: metalloproteinase inhibitor 1-like isoform X1 [Anolis carolinensis]	417	.	.	.	.
Tw_upregulated_by_Bd	c541529_g1	stromal cell-derived factor 2-like protein 1-like	gi|89273829|emb|CAJ81952.1| stromal cell-derived factor 2-like 1 [Xenopus (Silurana) tropicalis]	723	.	GO:0016020;	.	.
Tw_upregulated_by_Bd	c541772_g3	-	LOC779553 protein [Xenopus (Silurana) tropicalis]	2541	.	.	.	.
Tw_upregulated_by_Bd	c542306_g2	-	PREDICTED: nucleoporin NDC1 isoform X3 [Chrysemys picta bellii]	2007	.	.	.	.
Tw_upregulated_by_Bd	c542525_g1	-	unnamed protein product [Oncorhynchus mykiss]	384	.	.	SigP4[DScore:0.890]	.
Tw_upregulated_by_Bd	c542609_g3	solute carrier family 25 member 33	PREDICTED: solute carrier family 25 member 33 [Camelus dromedarius]	477	.	GO:0055085;	.	.
Tw_upregulated_by_Bd	c542635_g1	-	PREDICTED: E3 ubiquitin-protein ligase RNF135 isoform X1 [Latimeria chalumnae]	1725	.	.	.	.
Tw_upregulated_by_Bd	c542696_g5	-	gi|66912080|gb|AAH97826.1| MGC115552 protein [Xenopus laevis]	993	PF12661.2|hEGF;PF12661.2|hEGF;PF12661.2|hEGF;PF12661.2|hEGF;PF12661.2|hEGF;PF12661.2|hEGF;	.	SigP4[DScore:0.810]	.
Tw_upregulated_by_Bd	c543001_g1	-	PREDICTED: TNF receptor-associated factor 3-like [Latimeria chalumnae]	1044	.	.	.	.
Tw_upregulated_by_Bd	c543333_g1	cystine glutamate transporter	PREDICTED: cystine/glutamate transporter [Pelodiscus sinensis]	1521	.	GO:0055085;	.	.
Tw_upregulated_by_Bd	c543820_g10	-	PREDICTED: probable alpha-ketoglutarate-dependent hypophosphite dioxygenase-like [Xenopus (Silurana) tropicalis]	792	.	.	.	.
Tw_upregulated_by_Bd	c544360_g2	-	PREDICTED: c-C motif chemokine 3-like [Cavia porcellus]	405	.	.	.	.
Tw_upregulated_by_Bd	c544474_g1	-	PREDICTED: DNA excision repair protein ERCC-6-like [Chrysemys picta bellii]	4587	.	.	.	.
Tw_upregulated_by_Bd	c544648_g1	-	PREDICTED: protein EVI2A [Chrysemys picta bellii]	894	PF15102.1|TMEM154;PF15102.1|TMEM154;PF00558.14|Vpu;PF00558.14|Vpu;	.	SigP4[DScore:0.637]	TMH:1
Tw_upregulated_by_Bd	c545127_g1	interferon regulatory factor 8	PREDICTED: interferon regulatory factor 8-like [Latimeria chalumnae]	534	.	GO:0045893;	.	.
Tw_upregulated_by_Bd	c545324_g1	-	gi|558201202|ref|XP_006131557.1| PREDICTED: extracellular sulfatase Sulf-1 isoform X5 [Pelodiscus sinensis]	2604	.	.	SigP4[DScore:0.687]	.
Tw_upregulated_by_Bd	c545516_g1	-	gi|465986788|gb|EMP37236.1| Transcription factor jun-B [Chelonia mydas]	909	.	.	.	.
Tw_upregulated_by_Bd	c545551_g2	gap junction beta-6 protein	gi|89271309|emb|CAJ82827.1| gap junction protein beta 2 26kDa (connexin 26) [Xenopus (Silurana) tropicalis]	795	.	GO:0005922;	.	.
Tw_upregulated_by_Bd	c545581_g3	-	Aldehyde dehydrogenase family 3 member B1 partial [Phaethon lepturus]	609	.	.	.	.
Tw_upregulated_by_Bd	c546045_g1	probable atp-dependent rna helicase dhx58 isoform x2	gi|512874273|ref|XP_004918768.1| PREDICTED: probable ATP-dependent RNA helicase DHX58 isoform X2 [Xenopus (Silurana) tropicalis]	2049	.	GO:0003677;	.	.
Tw_upregulated_by_Bd	c546298_g1	-	PREDICTED: poly [ADP-ribose] polymerase 12-like [Latimeria chalumnae]	1071	PF14608.1|zf-CCCH_2;PF14608.1|zf-CCCH_2;PF14608.1|zf-CCCH_2;	.	.	.
Tw_upregulated_by_Bd	c546303_g9	-	gi|149020006|gb|EDL78154.1| rCG36501 [Rattus norvegicus]	1662	PF13516.1|LRR_6;PF13516.1|LRR_6;PF13516.1|LRR_6;PF13516.1|LRR_6;PF13516.1|LRR_6;PF13516.1|LRR_6;PF13516.1|LRR_6;PF13516.1|LRR_6;PF13516.1|LRR_6;PF13516.1|LRR_6;PF13516.1|LRR_6;PF13516.1|LRR_6;PF13516.1|LRR_6;	.	SigP4[DScore:0.705]	.
Tw_upregulated_by_Bd	c546742_g3	-	Papilin partial [Stegodyphus mimosarum]	444	PF12946.2|EGF_MSP1_1;PF12946.2|EGF_MSP1_1;	.	SigP4[DScore:0.816]	.
Tw_upregulated_by_Bd	c546773_g1	-	gi|71051878|gb|AAH99312.1| MGC116505 protein [Xenopus laevis]	1428	.	.	SigP4[DScore:0.919]	.
Tw_upregulated_by_Bd	c546932_g1	interleukin-1 beta	PREDICTED: interleukin-1 beta [Xenopus (Silurana) tropicalis]	543	.	GO:0065008;	.	.
Tw_upregulated_by_Bd	c547260_g4	-	-oligoadenylate synthase-like protein 2-like [Alligator mississippiensis]	1320	.	.	.	.
Tw_upregulated_by_Bd	c547331_g6	-	PREDICTED: E3 ubiquitin-protein ligase TRIM39-like [Ornithorhynchus anatinus]	921	.	.	.	.
Tw_upregulated_by_Bd	c547340_g1	-	PREDICTED: ETS-related transcription factor Elf-3 [Phaethon lepturus]	1113	.	.	.	.
Tw_upregulated_by_Bd	c547673_g2	-	PREDICTED: receptor-type tyrosine-protein phosphatase H-like [Xenopus (Silurana) tropicalis]	339	.	.	.	.
Tw_upregulated_by_Bd	c547924_g1	regulator of g-protein signaling 4	PREDICTED: regulator of G-protein signaling 4 [Echinops telfairi]	630	.	GO:0005516;	.	.
Tw_upregulated_by_Bd	c548203_g1	-	PREDICTED: interferon-inducible GTPase 5-like [Latimeria chalumnae]	1236	.	.	.	.
Tw_upregulated_by_Bd	c548408_g1	-	PREDICTED: protein FAM212B [Alligator mississippiensis]	1113	.	.	.	.
Tw_upregulated_by_Bd	c548779_g8	-	PREDICTED: NADPH oxidase activator 1 [Chrysemys picta bellii]	1845	.	.	.	.
Tw_upregulated_by_Bd	c549013_g1	-	PREDICTED: probable G-protein coupled receptor 33 [Microcebus murinus]	411	.	.	.	.
Tw_upregulated_by_Bd	c549059_g3	-	PREDICTED: metalloproteinase inhibitor 1 [Ochotona princeps]	825	.	.	.	.
Tw_upregulated_by_Bd	c549118_g1	-	Retrovirus-related Pol polyprotein LINE-1 [Larimichthys crocea]	1323	.	.	.	.
Tw_upregulated_by_Bd	c549289_g12	-	collagenase [Notophthalmus viridescens]	1419	.	.	SigP4[DScore:0.710]	.
Tw_upregulated_by_Bd	c549816_g1	-	PREDICTED: GRAM domain-containing protein 2-like isoform X1 [Python bivittatus]	1113	.	.	.	TMH:1
Tw_upregulated_by_Bd	c549825_g4	-	#N/A	405	.	.	SigP4[DScore:0.635]	.
Tw_upregulated_by_Bd	c550590_g5	-	PREDICTED: NACHT LRR and PYD domains-containing protein 3-like partial [Chelonia mydas]	306	.	.	.	.
Tw_upregulated_by_Bd	c551091_g1	-	Gig2-like protein CauD [Carassius auratus]	594	.	.	.	.
Tw_upregulated_by_Bd	c551437_g1	-	Lactosylceramide 13-N-acetyl-beta-D-glucosaminyltransferase partial [Struthio camelus australis]	1137	.	.	.	.
Tw_upregulated_by_Bd	c551487_g8	-	#N/A	384	.	.	.	.
Tw_upregulated_by_Bd	c551517_g1	-	PREDICTED: interferon-induced helicase C domain-containing protein 1 [Chelonia mydas]	2961	.	.	.	.
Tw_upregulated_by_Bd	c551598_g1	-	PREDICTED: proline-rich transmembrane protein 2-like [Pelodiscus sinensis]	684	.	.	.	TMH:2
Tw_upregulated_by_Bd	c551673_g1	schlafen family member 13	PREDICTED: schlafen family member 11-like isoform X2 [Equus przewalskii]	2229	.	GO:0005622;	.	.
Tw_upregulated_by_Bd	c551731_g7	-	#N/A	309	.	.	.	.
Tw_upregulated_by_Bd	c551824_g4	-	PREDICTED: keratin type II cytoskeletal 75 [Eptesicus fuscus]	648	PF13339.1|AATF-Che1;PF13339.1|AATF-Che1;PF03255.9|ACCA;PF03255.9|ACCA;PF03255.9|ACCA;PF04111.7|APG6;PF04111.7|APG6;PF10186.4|Atg14;PF10186.4|Atg14;PF08647.6|BRE1;PF08647.6|BRE1;PF08647.6|BRE1;PF00170.16|bZIP_1;PF00170.16|bZIP_1;PF00170.16|bZIP_1;PF06148.6|COG2;PF06148.6|COG2;PF06148.6|COG2;PF04977.10|DivIC;PF04977.10|DivIC;PF04977.10|DivIC;PF04977.10|DivIC;PF08826.5|DMPK_coil;PF08826.5|DMPK_coil;…	.	.	.
Tw_upregulated_by_Bd	c551824_g6	-	PREDICTED: keratin type II cytoskeletal 6A-like [Ornithorhynchus anatinus]	795	.	.	.	.
Tw_upregulated_by_Bd	c552169_g7	c-reactive protein	gi|351710763|gb|EHB13682.1| C-reactive protein [Heterocephalus glaber]	723	.	GO:0006953;	SigP4[DScore:0.830]	.
Tw_upregulated_by_Bd	c552359_g1	apoptosis-associated speck-like protein containing a card-like	PREDICTED: apoptosis-associated speck-like protein containing a CARD-like [Pelodiscus sinensis]	606	.	GO:0006917;	.	.
Tw_upregulated_by_Bd	c552440_g1	-	LINE-1 reverse transcriptase [Larimichthys crocea]	1347	.	.	.	.
Tw_upregulated_by_Bd	c552640_g1	-	#N/A	315	.	.	.	.
Tw_upregulated_by_Bd	c552644_g1	-	PREDICTED: butyrophilin subfamily 1 member A1-like [Chelonia mydas]	354	.	.	.	.
Tw_upregulated_by_Bd	c552776_g1	-	PREDICTED: uncharacterized protein LOC103906724 [Aptenodytes forsteri]	528	.	.	SigP4[DScore:0.496]	.
Tw_upregulated_by_Bd	c553003_g2	-	PREDICTED: interleukin-18-binding protein [Chrysemys picta bellii]	372	.	.	SigP4[DScore:0.832]	.
Tw_upregulated_by_Bd	c553055_g1	-	PREDICTED: TRAF-interacting protein with FHA domain-containing protein A [Latimeria chalumnae]	630	.	.	.	.
Tw_upregulated_by_Bd	c553277_g2	-	PREDICTED: leukemia inhibitory factor-like [Chelonia mydas]	414	.	.	.	.
Tw_upregulated_by_Bd	c553307_g3	-	gi|27924207|gb|AAH45003.1| MGC53080 protein [Xenopus laevis]	1254	.	.	.	.
Tw_upregulated_by_Bd	c553318_g2	-	#N/A	594	PF02862.12|DDHD;PF02932.11|Neur_chan_memb;PF02972.9|Phycoerythr_ab;PF02972.9|Phycoerythr_ab;	.	.	.
Tw_upregulated_by_Bd	c553816_g9	-	PREDICTED: uncharacterized protein LOC102367241 [Latimeria chalumnae]	927	PF00047.20|ig;PF00047.20|ig;PF00047.20|ig;PF00047.20|ig;	.	SigP4[DScore:0.630]	TMH:1
Tw_upregulated_by_Bd	c553999_g1	-	PREDICTED: interferon-induced guanylate-binding protein 1-like [Alligator sinensis]	1473	.	.	.	.
Tw_upregulated_by_Bd	c554003_g2	-	PREDICTED: tumor necrosis factor alpha-induced protein 2 [Chelonia mydas]	2016	PF04286.7|DUF445;PF04286.7|DUF445;PF05597.6|Phasin;PF05597.6|Phasin;PF05597.6|Phasin;PF05597.6|Phasin;	.	.	.
Tw_upregulated_by_Bd	c554074_g1	-	PREDICTED: E3 ubiquitin-protein ligase TRIM39 [Alligator sinensis]	1464	PF04513.7|Baculo_PEP_C;PF04513.7|Baculo_PEP_C;PF04513.7|Baculo_PEP_C;PF05103.8|DivIVA;PF05103.8|DivIVA;PF14357.1|DUF4404;PF14357.1|DUF4404;PF14357.1|DUF4404;PF08702.5|Fib_alpha;PF08702.5|Fib_alpha;PF08336.6|P4Ha_N;PF08336.6|P4Ha_N;PF14570.1|zf-RING_4;PF14570.1|zf-RING_4;PF14569.1|zf-UDP;PF14569.1|zf-UDP;	.	.	.
Tw_upregulated_by_Bd	c554093_g2	-	PREDICTED: cationic amino acid transporter 3 [Alligator sinensis]	1914	.	.	.	.
Tw_upregulated_by_Bd	c554242_g2	-	PREDICTED: uncharacterized protein K02A2.6-like [Metaseiulus occidentalis]	3981	.	.	.	.
Tw_upregulated_by_Bd	c554393_g2	-	PREDICTED: uromodulin [Alligator sinensis]	375	.	.	.	.
Tw_upregulated_by_Bd	c554534_g1	-	PREDICTED: tumor necrosis factor ligand superfamily member 9-like [Latimeria chalumnae]	648	.	.	.	.
Tw_upregulated_by_Bd	c554840_g5	-	PREDICTED: butyrophilin subfamily 1 member A1-like [Chelonia mydas]	918	.	.	.	.
Tw_upregulated_by_Bd	c554995_g2	-	#N/A	336	.	.	.	.
Tw_upregulated_by_Bd	c555063_g7	-	PREDICTED: GTPase IMAP family member 4-like partial [Chelonia mydas]	1113	PF00004.24|AAA;PF00004.24|AAA;PF10439.4|Bacteriocin_IIc;PF02862.12|DDHD;PF10023.4|DUF2265;PF12447.3|DUF3683;PF12447.3|DUF3683;PF00350.18|Dynamin_N;PF00350.18|Dynamin_N;PF13441.1|Gly-zipper_YMGG;PF05071.11|NDUFA12;PF05433.10|Rick_17kDa_Anti;	.	.	TMH:2
Tw_upregulated_by_Bd	c555278_g2	alpha-2-macroglobulin-like protein 1	PREDICTED: alpha-2-macroglobulin-like protein 1 isoform X5 [Chlorocebus sabaeus]	1128	.	GO:0052548;	.	.
Tw_upregulated_by_Bd	c555663_g1	matrix metalloproteinase-18-like	stromelysin-1/2-b [Cynops pyrrhogaster]	1410	.	GO:0008270;	SigP4[DScore:0.854]	.
Tw_upregulated_by_Bd	c555800_g1	-	PREDICTED: uncharacterized protein LOC103282659 [Anolis carolinensis]	615	.	.	.	.
Tw_upregulated_by_Bd	c555800_g2	-	PREDICTED: interferon regulatory factor 3-like [Pelodiscus sinensis]	369	.	.	.	.
Tw_upregulated_by_Bd	c555808_g1	-	PREDICTED: basic leucine zipper transcriptional factor ATF-like 2 [Pelodiscus sinensis]	399	PF05529.7|Bap31;PF04977.10|DivIC;	.	.	.
Tw_upregulated_by_Bd	c556030_g3	-	#N/A	300	.	.	.	.
Tw_upregulated_by_Bd	c556130_g1	-	tyrosinase [Cynops pyrrhogaster]	522	.	.	.	.
Tw_upregulated_by_Bd	c556139_g4	angiogenin precursor	PREDICTED: angiogenin-2-like [Python bivittatus]	477	.	GO:0044249;	SigP4[DScore:0.851]	.
Tw_upregulated_by_Bd	c556344_g1	-	PREDICTED: metalloreductase STEAP1 [Pelodiscus sinensis]	519	PF04290.7|DctQ;PF04290.7|DctQ;	.	.	.
Tw_upregulated_by_Bd	c556386_g1	-	PREDICTED: V-set and immunoglobulin domain-containing protein 4-like [Alligator mississippiensis]	1332	PF15102.1|TMEM154;PF15102.1|TMEM154;	.	SigP4[DScore:0.675]	TMH:1
Tw_upregulated_by_Bd	c556567_g1	-	PREDICTED: interferon regulatory factor 4-like [Chrysemys picta bellii]	1209	.	.	.	.
Tw_upregulated_by_Bd	c556947_g2	-	PREDICTED: heparanase [Chrysemys picta bellii]	1608	.	.	SigP4[DScore:0.815]	.
Tw_upregulated_by_Bd	c557120_g1	-	toll-like receptor 22A partial [Lissotriton helveticus]	2916	PF09770.4|PAT1;	.	SigP4[DScore:0.698]	.
Tw_upregulated_by_Bd	c557153_g1	-	gi|637298323|ref|XP_008108378.1| PREDICTED: solute carrier organic anion transporter family member 4A1 [Anolis carolinensis]	2187	.	.	.	TMH:12
Tw_upregulated_by_Bd	c557217_g6	-	PREDICTED: hexaprenyldihydroxybenzoate methyltransferase mitochondrial [Colius striatus]	1071	.	.	.	.
Tw_upregulated_by_Bd	c557324_g2	-	PREDICTED: allograft inflammatory factor 1-like isoform X2 [Trichechus manatus latirostris]	387	.	.	.	.
Tw_upregulated_by_Bd	c557377_g7	-	PREDICTED: integrin alpha-4 [Chrysemys picta bellii]	2991	.	.	SigP4[DScore:0.801]	TMH:1
Tw_upregulated_by_Bd	c557455_g3	-	#N/A	414	.	.	.	.
Tw_upregulated_by_Bd	c557583_g14	-	pol-like protein [Ciona intestinalis]	1557	.	.	.	.
Tw_upregulated_by_Bd	c557623_g6	-	PREDICTED: solute carrier family 25 member 35-like [Haplochromis burtoni]	573	.	.	.	.
Tw_upregulated_by_Bd	c557659_g3	-	unnamed protein product [Oncorhynchus mykiss]	447	PF12662.2|cEGF;PF12662.2|cEGF;PF12662.2|cEGF;PF12661.2|hEGF;PF12661.2|hEGF;PF12661.2|hEGF;PF12661.2|hEGF;	.	SigP4[DScore:0.716]	.
Tw_upregulated_by_Bd	c557697_g4	-	PREDICTED: solute carrier family 2 facilitated glucose transporter member 6 isoform X1 [Chrysemys picta bellii]	1257	PF12270.3|Cyt_c_ox_IV;PF12270.3|Cyt_c_ox_IV;PF09972.4|DUF2207;PF09972.4|DUF2207;	.	.	.
Tw_upregulated_by_Bd	c557700_g1	-	PREDICTED: C-type lectin domain family 4 member F [Canis lupus familiaris]	420	.	.	.	.
Tw_upregulated_by_Bd	c557980_g9	-	PREDICTED: oxidative stress-induced growth inhibitor 1 [Chrysemys picta bellii]	1509	.	.	.	.
Tw_upregulated_by_Bd	c558093_g1	-	PREDICTED: tumor necrosis factor receptor superfamily member 9 [Orycteropus afer afer]	759	.	.	SigP4[DScore:0.802]	TMH:1
Tw_upregulated_by_Bd	c558169_g1	-	gi|465980325|gb|EMP35546.1| TNFAIP3-interacting protein 2 [Chelonia mydas]	1464	PF13166.1|AAA_13;PF13166.1|AAA_13;PF13166.1|AAA_13;PF11559.3|ADIP;PF11559.3|ADIP;PF11559.3|ADIP;PF11559.3|ADIP;PF08614.6|ATG16;PF08614.6|ATG16;PF08614.6|ATG16;PF04977.10|DivIC;PF04977.10|DivIC;PF04977.10|DivIC;PF04977.10|DivIC;PF04977.10|DivIC;PF06103.6|DUF948;PF06103.6|DUF948;PF06103.6|DUF948;PF06103.6|DUF948;PF06103.6|DUF948;PF15619.1|Lebercilin;PF15619.1|Lebercilin;PF15619.1|Lebercilin;PF15619…	.	.	.
Tw_upregulated_by_Bd	c558294_g1	-	Hyaluronan synthase 3 [Chelonia mydas]	330	.	.	.	.
Tw_upregulated_by_Bd	c558798_g1	-	PREDICTED: c-X-C motif chemokine 16 [Mesocricetus auratus]	408	.	.	.	.
Tw_upregulated_by_Bd	c559047_g1	-	PREDICTED: butyrophilin subfamily 1 member A1-like [Chrysemys picta bellii]	1158	.	.	.	TMH:1
Tw_upregulated_by_Bd	c559051_g1	tyrosinase	tyrosinase [Cynops pyrrhogaster]	1242	PF00053.19|Laminin_EGF;PF00053.19|Laminin_EGF;	GO:0008283;	.	.
Tw_upregulated_by_Bd	c559573_g1	-	PREDICTED: uncharacterized protein K02A2.6-like [Xenopus (Silurana) tropicalis]	1902	.	.	.	.
Tw_upregulated_by_Bd	c559818_g1	-	-oligoadenylate synthase-like protein 2-like [Alligator mississippiensis]	486	.	.	.	.
Tw_upregulated_by_Bd	c559988_g3	-	PREDICTED: uncharacterized protein LOC101938246 [Chrysemys picta bellii]	2625	PF09874.4|DUF2101;PF09874.4|DUF2101;	.	.	.
Tw_upregulated_by_Bd	c560012_g4	-	PREDICTED: uncharacterized protein LOC100125794 isoform X1 [Xenopus (Silurana) tropicalis]	840	.	.	.	TMH:1
Tw_upregulated_by_Bd	c560016_g2	-	PREDICTED: uncharacterized protein LOC102449188 [Pelodiscus sinensis]	1230	PF13238.1|AAA_18;PF13238.1|AAA_18;	.	.	.
Tw_upregulated_by_Bd	c560127_g1	-	gi|160773605|gb|AAI55475.1| LOC100127848 protein [Xenopus (Silurana) tropicalis]	990	.	.	.	.
Tw_upregulated_by_Bd	c560168_g1	-	PREDICTED: E-selectin isoform X1 [Haliaeetus albicilla]	1839	PF12661.2|hEGF;PF12661.2|hEGF;PF12661.2|hEGF;PF12661.2|hEGF;PF12661.2|hEGF;	.	SigP4[DScore:0.657]	TMH:1
Tw_upregulated_by_Bd	c560272_g6	interleukin-20	PREDICTED: interleukin-20-like [Alligator sinensis]	546	.	GO:0045517;	SigP4[DScore:0.805]	.
Tw_upregulated_by_Bd	c560323_g1	-	PREDICTED: interleukin-12 subunit beta [Chrysemys picta bellii]	927	.	.	SigP4[DScore:0.743]	.
Tw_upregulated_by_Bd	c560480_g4	-	PREDICTED: uncharacterized protein LOC102353612 [Latimeria chalumnae]	1809	.	.	.	.
Tw_upregulated_by_Bd	c560481_g1	b-cell lymphoma 3 protein	PREDICTED: B-cell lymphoma 3 protein-like [Python bivittatus]	381	.	GO:0043066;	SigP4[DScore:0.693]	.
Tw_upregulated_by_Bd	c560510_g3	-	PREDICTED: dual oxidase 2 [Alligator mississippiensis]	1848	.	.	SigP4[DScore:0.816]	TMH:1
Tw_upregulated_by_Bd	c560598_g1	-	PREDICTED: A disintegrin and metalloproteinase with thrombospondin motifs 4 isoform X2 [Xenopus (Silurana) tropicalis]	2538	.	.	SigP4[DScore:0.845]	.
Tw_upregulated_by_Bd	c560777_g1	-	Immunoglobulin superfamily member 2 partial [Chelonia mydas]	327	.	.	.	.
Tw_upregulated_by_Bd	c560836_g3	-	gi|697452083|gb|KGL90295.1| DNA damage-regulated autophagy modulator protein 2 [Charadrius vociferus]	804	PF14018.1|DUF4234;PF14018.1|DUF4234;	.	.	.
Tw_upregulated_by_Bd	c560943_g1	-	gi|556952403|ref|XP_005988264.1| PREDICTED: poly(ADP-ribose) glycohydrolase-like isoform X4 [Latimeria chalumnae]	2100	.	.	.	.
Tw_upregulated_by_Bd	c560944_g5	-	gi|558201256|ref|XP_006131570.1| PREDICTED: XK-related protein 9 isoform X2 [Pelodiscus sinensis]	1170	.	.	.	.
Tw_upregulated_by_Bd	c560956_g1	-	PREDICTED: interleukin-27 subunit beta [Pelodiscus sinensis]	942	.	.	SigP4[DScore:0.893]	.
Tw_upregulated_by_Bd	c561079_g5	-	PREDICTED: LOW QUALITY PROTEIN: transcobalamin-1 [Chelonia mydas]	1446	.	.	.	.
Tw_upregulated_by_Bd	c561222_g3	-	PREDICTED: interleukin-8-like [Alligator sinensis]	306	.	.	SigP4[DScore:0.885]	.
Tw_upregulated_by_Bd	c561358_g3	-	PREDICTED: LOW QUALITY PROTEIN: glutathione peroxidase 1 [Mesocricetus auratus]	441	.	.	.	.
Tw_upregulated_by_Bd	c561463_g1	cd40 tnf receptor superfamily member 5	tumor necrosis factor receptor superfamily member 5 [synthetic construct]	876	.	GO:0044459;	.	TMH:1
Tw_upregulated_by_Bd	c561485_g2	-	PREDICTED: C-X-C motif chemokine 10-like [Chrysemys picta bellii]	303	.	.	SigP4[DScore:0.866]	.
Tw_upregulated_by_Bd	c561709_g1	-	gi|641792283|ref|XP_008177559.1| PREDICTED: cytokine receptor common subunit beta [Chrysemys picta bellii]	2730	.	.	SigP4[DScore:0.555]	TMH:1
Tw_upregulated_by_Bd	c561901_g1	-	PREDICTED: semaphorin-3A-like [Callorhinchus milii]	2298	.	.	SigP4[DScore:0.648]	.
Tw_upregulated_by_Bd	c562009_g3	-	PREDICTED: uncharacterized protein LOC103373861 [Stegastes partitus]	2103	.	.	.	.
Tw_upregulated_by_Bd	c562199_g2	-	PREDICTED: sorting nexin-10 [Ceratotherium simum simum]	360	.	.	.	.
Tw_upregulated_by_Bd	c562819_g4	-	PREDICTED: protein strawberry notch homolog 2 [Alligator sinensis]	4254	PF02349.10|MSG;PF02349.10|MSG;	.	.	.
Tw_upregulated_by_Bd	c562883_g5	-	PREDICTED: interferon-induced guanylate-binding protein 2 [Chelonia mydas]	738	.	.	.	.
Tw_upregulated_by_Bd	c562883_g8	-	PREDICTED: interferon-induced guanylate-binding protein 1-like [Ictidomys tridecemlineatus]	837	.	.	.	.
Tw_upregulated_by_Bd	c562976_g1	cis-aconitate decarboxylase-like	XIRG protein-like [Xenopus laevis]	774	.	GO:0047547;	.	.
Tw_upregulated_by_Bd	c563090_g1	-	#N/A	1182	.	.	.	.
Tw_upregulated_by_Bd	c563099_g1	-	PREDICTED: uncharacterized protein LOC105332966 [Crassostrea gigas]	1257	.	.	.	.
Tw_upregulated_by_Bd	c563149_g1	-	PREDICTED: LOW QUALITY PROTEIN: cytosolic phospholipase A2 delta [Xenopus (Silurana) tropicalis]	2511	.	.	.	.
Tw_upregulated_by_Bd	c563204_g1	-	PREDICTED: tumor necrosis factor [Latimeria chalumnae]	714	.	.	.	.
Tw_upregulated_by_Bd	c563289_g2	-	PREDICTED: sacsin-like [Xenopus (Silurana) tropicalis]	12894	.	.	.	.
Tw_upregulated_by_Bd	c563292_g1	-	PREDICTED: putative helicase MOV-10 [Chrysemys picta bellii]	3033	.	.	.	.
Tw_upregulated_by_Bd	c563330_g1	-	gi|197245888|gb|AAI68600.1| LOC733950 protein [Xenopus (Silurana) tropicalis]	2223	.	.	.	.
Tw_upregulated_by_Bd	c563513_g1	-	pol-like protein [Danio rerio]	3441	.	.	.	.
Tw_upregulated_by_Bd	c563569_g1	-	PREDICTED: uncharacterized protein LOC103177421 [Callorhinchus milii]	2625	.	.	.	.
Tw_upregulated_by_Bd	c563582_g2	-	reverse transcriptase [Limulus polyphemus]	3738	.	.	.	.
Tw_upregulated_by_Bd	c563706_g4	-	PREDICTED: mitogen-activated protein kinase 6 [Chelonia mydas]	2157	PF15042.1|LELP1;PF15042.1|LELP1;PF15042.1|LELP1;	.	.	.
Tw_upregulated_by_Bd	c564808_g1	-	PREDICTED: uncharacterized protein LOC103022563 [Astyanax mexicanus]	513	.	.	.	.
Tw_upregulated_by_Bd	c574326_g1	calreticulin	PREDICTED: calreticulin [Anolis carolinensis]	1263	PF03115.9|Astro_capsid;PF01698.11|FLO_LFY;PF12569.3|NARP1;PF07267.6|Nucleo_P87;PF05758.7|Ycf1;	GO:0005634;	SigP4[DScore:0.903]	.
Tw_upregulated_by_Bd	c616954_g1	lectin precursor	gi|64258|emb|CAA48800.1| lectin [Pleurodeles waltl]	516	.	GO:0005488;	SigP4[DScore:0.683]	.
Tw_upregulated_by_Bd	c537842_g2	-	#N/A	486	.	.	.	.
Tw_upregulated_by_both_Bd_and_Bs	c420196_g1	-	PREDICTED: ubiquitin-like protein ISG15 [Chrysemys picta bellii]	471	.	.	.	.
Tw_upregulated_by_both_Bd_and_Bs	c465230_g1	-	#N/A	2166	.	.	SigP4[DScore:0.844]	.
Tw_upregulated_by_both_Bd_and_Bs	c500130_g1	-	PREDICTED: uncharacterized protein K02A2.6-like [Metaseiulus occidentalis]	3993	PF14787.1|zf-CCHC_5;PF14787.1|zf-CCHC_5;PF14787.1|zf-CCHC_5;PF15288.1|zf-CCHC_6;	.	.	.
Tw_upregulated_by_both_Bd_and_Bs	c510480_g1	suppressor of cytokine signaling 3	PREDICTED: suppressor of cytokine signaling 3 [Lipotes vexillifer]	612	.	GO:0019941;	.	.
Tw_upregulated_by_both_Bd_and_Bs	c526178_g1	mmp18 protein	collagenase [Notophthalmus viridescens]	1491	.	GO:0008270;	.	.
Tw_upregulated_by_both_Bd_and_Bs	c530908_g1	leptin	gi|67528114|gb|AAY68417.1| leptin precursor [Ambystoma tigrinum]	510	.	GO:0007165;	SigP4[DScore:0.550]	.
Tw_upregulated_by_both_Bd_and_Bs	c533557_g2	endothelial lipase	PREDICTED: endothelial lipase [Chrysemys picta bellii]	1533	.	GO:0004465;	SigP4[DScore:0.804]	.
Tw_upregulated_by_both_Bd_and_Bs	c538239_g4	-	PREDICTED: SOSS complex subunit B2 isoform X1 [Monodelphis domestica]	399	.	.	.	.
Tw_upregulated_by_both_Bd_and_Bs	c545384_g1	dual specificity protein phosphatase 5	PREDICTED: dual specificity protein phosphatase 5 [Ornithorhynchus anatinus]	1185	.	GO:0006470;	.	.
Tw_upregulated_by_both_Bd_and_Bs	c546227_g2	-	#N/A	441	.	.	.	.
Tw_upregulated_by_both_Bd_and_Bs	c548852_g3	-	PREDICTED: uncharacterized protein LOC105332966 [Crassostrea gigas]	1071	.	.	.	.
Tw_upregulated_by_both_Bd_and_Bs	c549354_g1	-	LINE-1 reverse transcriptase [Larimichthys crocea]	396	.	.	.	.
Tw_upregulated_by_both_Bd_and_Bs	c550762_g2	-	#N/A	2112	PF06129.7|Chordopox_G3;PF06129.7|Chordopox_G3;PF06129.7|Chordopox_G3;	.	.	.
Tw_upregulated_by_both_Bd_and_Bs	c551374_g1	sterol 26- mitochondrial	LOC100145331 protein [Xenopus (Silurana) tropicalis]	1173	.	GO:0009055;	.	.
Tw_upregulated_by_both_Bd_and_Bs	c552169_g8	-	PREDICTED: serum amyloid P-component-like [Pelodiscus sinensis]	669	.	.	SigP4[DScore:0.619]	.
Tw_upregulated_by_both_Bd_and_Bs	c553316_g5	-	PREDICTED: uncharacterized protein LOC100497237 [Xenopus (Silurana) tropicalis]	1776	.	.	.	.
Tw_upregulated_by_both_Bd_and_Bs	c554440_g1	-	PREDICTED: dual oxidase maturation factor 2-like [Chlamydotis macqueenii]	351	.	.	.	.
Tw_upregulated_by_both_Bd_and_Bs	c557325_g1	-	Bifunctional nitrilase/nitrile hydratase NIT4B partial [Toxocara canis]	777	.	.	SigP4[DScore:0.717]	.
Tw_upregulated_by_both_Bd_and_Bs	c557615_g1	-	gi|49522496|gb|AAH75546.1| galactose-4-epimerase UDP- [Xenopus (Silurana) tropicalis]	1053	.	.	.	.
Tw_upregulated_by_both_Bd_and_Bs	c558942_g1	thioredoxin reductase cytoplasmic isoform x2	PREDICTED: thioredoxin reductase 1 cytoplasmic [Chelonia mydas]	1656	.	GO:0015035;	.	.
Tw_upregulated_by_both_Bd_and_Bs	c559002_g5	-	ER degradation-enhancing alpha-mannosidase-like 3 partial [Phoenicopterus ruber ruber]	1392	.	.	.	.
Tw_upregulated_by_both_Bd_and_Bs	c560355_g1	matrix metalloproteinase-19	LOC100127631 protein [Xenopus (Silurana) tropicalis]	309	.	GO:0008270;	.	.
Tw_upregulated_by_both_Bd_and_Bs	c560665_g3	-	gi|58477698|gb|AAH89715.1| peptidoglycan recognition protein 1 [Xenopus (Silurana) tropicalis]	339	.	.	.	.
Tw_upregulated_by_both_Bd_and_Bs	c562098_g1	-	PREDICTED: WAP four-disulfide core domain protein 12 [Cricetulus griseus]	339	.	.	SigP4[DScore:0.506]	.
Tw_upregulated_by_both_Bd_and_Bs	c562648_g4	-	PREDICTED: LOW QUALITY PROTEIN: helicase with zinc finger domain 2 [Chrysemys picta bellii]	354	.	.	.	.
Tw_upregulated_by_both_Bd_and_Bs	c563475_g1	-	PREDICTED: uncharacterized protein LOC104930589 [Larimichthys crocea]	534	.	.	.	.
Tw_upregulated_by_Bs	c519724_g1	-	#N/A	507	PF09736.4|Bud13;PF09731.4|Mitofilin;PF04147.7|Nop14;PF04499.10|SAPS;PF05758.7|Ycf1;	.	SigP4[DScore:0.770]	.
Tw_upregulated_by_Bs	c530216_g1	phosphomannomutase	gi|328772854|gb|EGF82892.1| hypothetical protein BATDEDRAFT_29579 [Batrachochytrium dendrobatidis JAM81]	795	.	GO:0019307;	.	.
Tw_upregulated_by_Bs	c536107_g2	-	#N/A	366	PF06624.7|RAMP4;PF06624.7|RAMP4;	.	.	.
Tw_upregulated_by_Bs	c543934_g1	-	#N/A	489	.	.	SigP4[DScore:0.875]	.
Tw_upregulated_by_Bs	c555365_g1	-	#N/A	684	.	.	.	.
Tw_upregulated_by_Bs	c555735_g1	-	gi|328766319|gb|EGF76374.1| hypothetical protein BATDEDRAFT_92788 [Batrachochytrium dendrobatidis JAM81]	1041	.	.	SigP4[DScore:0.606]	.
Tw_upregulated_by_Bs	c556229_g1	-	#N/A	912	.	.	.	.
Tw_upregulated_by_Bs	c560657_g1	-	gi|328774097|gb|EGF84134.1| hypothetical protein BATDEDRAFT_7937 [Batrachochytrium dendrobatidis JAM81]	1371	.	.	.	TMH:12
Tw_upregulated_by_Bs	c561927_g1	-	gi|328766371|gb|EGF76426.1| hypothetical protein BATDEDRAFT_92730 [Batrachochytrium dendrobatidis JAM81]	1770	.	.	.	.
Tw_upregulated_by_Bs	c575936_g1	-	gi|328771537|gb|EGF81577.1| hypothetical protein BATDEDRAFT_87683 [Batrachochytrium dendrobatidis JAM81]	303	.	.	.	.
Tw_upregulated_by_Bs	c548423_g2	-	#N/A	855	PF08614.6|ATG16;PF08614.6|ATG16;PF15188.1|CCDC-167;PF15188.1|CCDC-167;PF15188.1|CCDC-167;PF13851.1|GAS;PF13851.1|GAS;PF05283.6|MGC-24;PF03962.10|Mnd1;PF03962.10|Mnd1;PF14303.1|NAM-associated;PF07526.6|POX;PF07526.6|POX;PF07526.6|POX;PF09429.5|Wbp11;PF09429.5|Wbp11;PF09429.5|Wbp11;	.	SigP4[DScore:0.837]	.
Tw_upregulated_by_Bs	c552003_g1	-	#N/A	567	.	.	SigP4[DScore:0.782]	.
Tw_upregulated_by_Bs	c557633_g1	-	#N/A	561	.	.	.	.
Tw_upregulated_by_Bs	c560855_g1	-	gi|328771592|gb|EGF81632.1| expressed protein [Batrachochytrium dendrobatidis JAM81]	825	.	.	SigP4[DScore:0.758]	.
Tw_upregulated_by_Bs	c372964_g1	-	hypothetical protein PANDA_006893 partial [Ailuropoda melanoleuca]	600	.	.	.	.
Tw_upregulated_by_Bs	c382408_g1	-	gi|326486591|gb|ADZ76353.1| Gig2-like protein DreJ [Danio rerio]	525	.	.	.	.
Tw_upregulated_by_Bs	c434450_g1	-	#N/A	432	.	.	.	.
Tw_upregulated_by_Bs	c483546_g1	gtp-binding protein rad	Ras like G protein Rad [Cynops pyrrhogaster]	909	.	GO:0007264;	.	.
Tw_upregulated_by_Bs	c498919_g1	-	PREDICTED: protein phosphatase 1 regulatory subunit 15A-like [Latimeria chalumnae]	1422	.	.	.	.
Tw_upregulated_by_Bs	c503847_g1	proto-oncogene c-fos	gi|116063500|gb|AAI23033.1| v-fos FBJ murine osteosarcoma viral oncogene homolog [Xenopus (Silurana) tropicalis]	612	.	GO:0032870;	.	.
Tw_upregulated_by_Bs	c518395_g1	-	#N/A	561	.	.	.	.
Tw_upregulated_by_Bs	c518395_g3	interleukin-11	PREDICTED: interleukin-11 [Chrysemys picta bellii]	930	.	GO:0008284;	.	.
Tw_upregulated_by_Bs	c530466_g2	-	PREDICTED: uncharacterized protein LOC100486046 [Xenopus (Silurana) tropicalis]	762	.	.	.	.
Tw_upregulated_by_Bs	c533155_g1	-	PREDICTED: dentin sialophosphoprotein-like [Xenopus (Silurana) tropicalis]	411	.	.	.	.
Tw_upregulated_by_Bs	c538953_g1	-	PREDICTED: ribonucleoside-diphosphate reductase large subunit [Trichechus manatus latirostris]	2376	.	.	.	.
Tw_upregulated_by_Bs	c542968_g1	-	gi|111307841|gb|AAI21359.1| hypothetical protein MGC145863 [Xenopus (Silurana) tropicalis]	360	.	.	.	.
Tw_upregulated_by_Bs	c543945_g1	-	gi|328771031|gb|EGF81072.1| hypothetical protein BATDEDRAFT_11135 [Batrachochytrium dendrobatidis JAM81]	1059	.	.	.	.
Tw_upregulated_by_Bs	c550906_g2	claudin 3	gi|49523224|gb|AAH75291.1| claudin 3 [Xenopus (Silurana) tropicalis]	414	PF07344.6|Amastin;PF07344.6|Amastin;PF04505.7|Dispanin;PF04505.7|Dispanin;PF04505.7|Dispanin;PF09925.4|DUF2157;PF09925.4|DUF2157;PF09925.4|DUF2157;PF11146.3|DUF2905;PF11146.3|DUF2905;PF11146.3|DUF2905;PF11239.3|DUF3040;PF11239.3|DUF3040;PF11239.3|DUF3040;PF13273.1|DUF4064;PF13273.1|DUF4064;PF13349.1|DUF4097;PF13349.1|DUF4097;PF13349.1|DUF4097;PF14325.1|DUF4383;PF14325.1|DUF4383;PF14927.1|Neurensi…	GO:0005923;	SigP4[DScore:0.625]	.
Tw_upregulated_by_Bs	c554654_g3	-	PREDICTED: uncharacterized protein K02A2.6-like [Strongylocentrotus purpuratus]	2367	.	.	.	.
Tw_upregulated_by_Bs	c555042_g4	-	gi|733901581|ref|XP_010714473.1| PREDICTED: phosphatidylinositol 3-kinase regulatory subunit gamma [Meleagris gallopavo]	1446	PF04156.9|IncA;PF04156.9|IncA;	.	.	.
Tw_upregulated_by_Bs	c555200_g1	-	PREDICTED: uncharacterized protein LOC102345931 isoform X1 [Latimeria chalumnae]	687	.	.	.	.
Tw_upregulated_by_Bs	c560339_g1	-	LINE-1 reverse transcriptase [Larimichthys crocea]	1095	.	.	.	.
Tw_upregulated_by_Bs	c561600_g1	-	gi|374676797|gb|AEZ57108.1| shugoshin-like protein 2 [Xenopus laevis]	4839	.	.	.	.
Tw_upregulated_by_Bs	c562846_g2	-	PREDICTED: tumor necrosis factor receptor superfamily member 6B [Haliaeetus leucocephalus]	894	.	.	SigP4[DScore:0.723]	.
Tw_upregulated_by_Bs	c554459_g1	-	gi|328771592|gb|EGF81632.1| expressed protein [Batrachochytrium dendrobatidis JAM81]	375	.	.	.	.
Tw_upregulated_by_Bs_relative_to_Bd	c283563_g1	-	#N/A	357	.	.	.	.
Tw_upregulated_by_Bs_relative_to_Bd	c532187_g9	-	PREDICTED: solute carrier family 22 member 6-A-like [Pelodiscus sinensis]	1704	PF00122.15|E1-E2_ATPase;PF00122.15|E1-E2_ATPase;	.	.	.
Tw_upregulated_by_Bs_relative_to_Bd	c545325_g1	-	gi|60618395|gb|AAH90586.1| ATPase H+/K+ exchanging alpha polypeptide [Xenopus (Silurana) tropicalis]	1158	PF15420.1|Abhydrolase_9_N;PF15420.1|Abhydrolase_9_N;PF07332.6|DUF1469;PF07332.6|DUF1469;PF08592.6|DUF1772;PF08592.6|DUF1772;PF02656.10|DUF202;PF02656.10|DUF202;PF13567.1|DUF4131;PF13567.1|DUF4131;PF01127.17|Sdh_cyt;PF01127.17|Sdh_cyt;	.	.	TMH:4
Tw_upregulated_by_Bs_relative_to_Bd	c545325_g4	-	gi|60618395|gb|AAH90586.1| ATPase H+/K+ exchanging alpha polypeptide [Xenopus (Silurana) tropicalis]	1443	.	.	.	TMH:4
Tw_upregulated_by_Bs_relative_to_Bd	c550652_g3	-	PREDICTED: protein-arginine deiminase type-1 [Chelonia mydas]	2043	.	.	.	.
Tw_upregulated_by_Bs_relative_to_Bd	c553436_g3	histone h1c-like isoform x2	gi|512860404|ref|XP_004917070.1| PREDICTED: histone H1B-like isoform X3 [Xenopus (Silurana) tropicalis]	648	.	GO:0005634;	.	.
Tw_upregulated_by_Bs_relative_to_Bd	c560834_g8	-	#N/A	450	.	.	.	.
Tw_upregulated_by_Bs_relative_to_Bd	c560988_g1	-	PREDICTED: uncharacterized protein LOC100379885 [Xenopus (Silurana) tropicalis]	9027	PF12662.2|cEGF;PF12662.2|cEGF;PF12662.2|cEGF;PF12662.2|cEGF;PF12662.2|cEGF;	.	SigP4[DScore:0.834]	.
Tw_upregulated-by-Bd_relative_to_Bs	c466373_g1	-	gi|625282541|ref|XP_007632945.1| PREDICTED: cathelicidin antimicrobial peptide isoform X3 [Cricetulus griseus]	510	.	.	SigP4[DScore:0.795]	.
Tw_upregulated-by-Bd_relative_to_Bs	c476818_g1	-	#N/A	297	.	.	.	.
Tw_upregulated-by-Bd_relative_to_Bs	c533588_g1	-	PREDICTED: uncharacterized protein K02A2.6-like [Strongylocentrotus purpuratus]	4146	PF00098.18|zf-CCHC;PF00098.18|zf-CCHC;	.	.	.
Tw_upregulated-by-Bd_relative_to_Bs	c534115_g1	-	immunoglobulin lambda light chain V3 [Ambystoma mexicanum]	450	.	.	.	.
Tw_upregulated-by-Bd_relative_to_Bs	c548884_g1	-	PREDICTED: interferon gamma receptor 1 [Struthio camelus australis]	1290	.	.	SigP4[DScore:0.772]	TMH:1
Tw_upregulated-by-Bd_relative_to_Bs	c554865_g4	-	PREDICTED: uncharacterized protein LOC100486046 [Xenopus (Silurana) tropicalis]	702	PF11637.3|UvsW;PF11637.3|UvsW;PF11637.3|UvsW;	.	.	.
Tw_upregulated-by-Bd_relative_to_Bs	c557426_g1	-	PREDICTED: interferon-induced 35 kDa protein-like [Lepisosteus oculatus]	1110	PF11559.3|ADIP;PF11559.3|ADIP;PF04111.7|APG6;PF04977.10|DivIC;PF04977.10|DivIC;PF01690.12|PLRV_ORF5;PF04508.7|Pox_A_type_inc;PF04508.7|Pox_A_type_inc;PF04508.7|Pox_A_type_inc;PF08317.6|Spc7;PF01496.14|V_ATPase_I;	.	.	.
Tw_upregulated-by-Bd_relative_to_Bs	c559282_g1	-	gi|542233984|ref|XP_005455190.1| PREDICTED: uncharacterized protein LOC100692275 isoform X2 [Oreochromis niloticus]	609	.	.	.	.
Tw_upregulated-by-Bd_relative_to_Bs	c561374_g1	-	PREDICTED: leukemia inhibitory factor-like [Chelonia mydas]	759	.	.	.	.
