# Supplementary material for: Genomic innovations linked to infection strategies across emerging pathogenic chytrid fungi
Source: Nat Commun. 2017 Mar 21;8:14742. doi: 10.1038/ncomms14742 (PMC5364385; doi:10.1038/ncomms14742)
Supplement: Supplementary Data 3 — Genes related to immune system function that are differentially expressed among treatment groups in the skin of Tw [file ncomms14742-s4.xlsx]

## Sheet: Sheet1
Dataset S3. Complete list of all genes related to immune system function that are differentially expressed among treatment groups in the skin of Tylotriton.
									Control vs Bd		Control vs Bsal
Category	Differentially expressed	Contig ID	Blast Annotation	Blast Description	PFAM	GO-terms	Secreted	TM	LogFC	P-value	LogFC	P-value
AMPs
283	Tw_upregulated-by-Bd_relative_to_Bs,	c466373_g1		cathelicidin antimicrobial peptide isoform X3 [Cricetulus griseus]	.	.	SigP4[DScore:0.795]	.
B cells
1318	Tw_upregulated_by_Bd_specific,	c560481_g1	b-cell lymphoma 3 protein	B-cell lymphoma 3 protein-like [Python bivittatus]	.	GO:0043066;	SigP4[DScore:0.693]	.
Cytokines
133	Tw_downregulated_by_Bd_specific,	c390714_g1		C-C motif chemokine 25 [Equus przewalskii]	.	.	SigP4[DScore:0.727]	.
591	Tw_upregulated_by_Bd	c523615_g1		c-C chemokine receptor type 3-like [Latimeria chalumnae]	PF11003.3|DUF2842;PF11003.3|DUF2842;PF11003.3|DUF2842;	.	.	.
894	Tw_upregulated_by_Bd_specific,	c544360_g2		c-C motif chemokine 3-like [Cavia porcellus]	.	.	.	.
1347	Tw_upregulated_by_Bd	c561485_g3		c-X-C motif chemokine 10 [Pelodiscus sinensis]	.	.	.	.
1169	Tw_upregulated_by_Bd	c555394_g1		C-X-C motif chemokine 10-like [Chrysemys picta bellii]	.	.	.	.
1346	Tw_upregulated_by_Bd_specific,	c561485_g2		C-X-C motif chemokine 10-like [Chrysemys picta bellii]	.	.	SigP4[DScore:0.866]	.
1259	Tw_upregulated_by_Bd_specific,	c558798_g1		c-X-C motif chemokine 16 [Mesocricetus auratus]	.	.	.	.
483	Tw_upregulated_by_both_Bd_and_Bs	c510480_g1	suppressor of cytokine signaling 3	suppressor of cytokine signaling 3 [Lipotes vexillifer]	.	GO:0019941;	.	.
500	Tw_upregulated_by_Bd_specific,	c513438_g1		Suppressor of cytokine signaling 1 [Pygoscelis adeliae]	.	.	.	.
791	Tw_upregulated_by_Bd_specific,	c537715_g1	suppressor of cytokine signaling 3	suppressor of cytokine signaling 3 [Xenopus (Silurana) tropicalis]	.	GO:0007242;	.	.
1349	Tw_upregulated_by_Bd_specific,	c561709_g1		cytokine receptor common subunit beta [Chrysemys picta bellii]	.	.	SigP4[DScore:0.555]	TMH:1
Immunoglobulins
725	Tw_upregulated-by-Bd_relative_to_Bs,	c534115_g1		immunoglobulin lambda light chain V3 [Ambystoma mexicanum]	.	.	.	.
711	Tw_downregulated_by_Bs	c532911_g1		immunoglobulin lambda light chain VLJ region [Homo sapiens]	.	.	.	.
1326	Tw_upregulated_by_Bd_specific,	c560777_g1		Immunoglobulin superfamily member 2, partial [Chelonia mydas]	.	.	.	.
792	Tw_upregulated_by_Bd_specific,	c537769_g1		immunoglobulin VH9 heavy chain variable region [Ambystoma mexicanum]	.	.	SigP4[DScore:0.840]	.
1053	Tw_upregulated_by_Bd	c551513_g1		immunoglobulin superfamily member 1-like [Xenopus (Silurana) tropicalis]	.	.	.	.
1204	Tw_upregulated_by_Bd_specific,	c556386_g1		V-set and immunoglobulin domain-containing protein 4-like [Alligator mississippiensis]	PF15102.1|TMEM154;PF15102.1|TMEM154;	.	SigP4[DScore:0.675]	TMH:1
1257	Tw_upregulated_by_Bd	c558563_g1	antigen peptide transporter 1-like	antigen peptide transporter 1-like [Latimeria chalumnae]	.	GO:0016021;	.	.
1085	Tw_upregulated_by_Bd_specific,	c552644_g1		butyrophilin subfamily 1 member A1-like [Chelonia mydas]	.	.	.	.
1147	Tw_upregulated_by_Bd_specific,	c554840_g5		butyrophilin subfamily 1 member A1-like [Chelonia mydas]	.	.	.	.
1262	Tw_upregulated_by_Bd_specific,	c559047_g1		butyrophilin subfamily 1 member A1-like [Chrysemys picta bellii]	.	.	.	TMH:1
1086	Tw_upregulated_by_Bd	c552699_g7		butyrophilin subfamily 2 member A1-like [Chrysemys picta bellii]	.	.	SigP4[DScore:0.818]	.
Interferons
917	Tw_upregulated_by_Bd	c545608_g2	interferon regulatory factor 8	interferon regulatory factor 8 isoform X1 [Ornithorhynchus anatinus]	.	GO:0006355;	.	.
904	Tw_upregulated_by_Bd_specific,	c545127_g1	interferon regulatory factor 8	interferon regulatory factor 8-like [Latimeria chalumnae]	.	GO:0045893;	.	.
841	Tw_upregulated_by_Bd	c540997_g1		interferon-induced guanylate-binding protein 1 isoform X2 [Mustela putorius furo]	PF05262.6|Borrelia_P83;PF12652.2|CotJB;PF12652.2|CotJB;PF12652.2|CotJB;PF12652.2|CotJB;PF06984.8|MRP-L47;PF06984.8|MRP-L47;PF08203.6|RNA_polI_A14;PF08203.6|RNA_polI_A14;PF08203.6|RNA_polI_A14;	.	.	.
610	Tw_upregulated_by_Bd_specific,	c524996_g1		interferon gamma [Chrysemys picta bellii]	.	.	SigP4[DScore:0.805]	.
1001	Tw_upregulated-by-Bd_relative_to_Bs,	c548884_g1		interferon gamma receptor 1 [Struthio camelus australis]	.	.	SigP4[DScore:0.772]	TMH:1
822	Tw_upregulated_by_Bd	c539839_g3		interferon regulatory factor 1 [Alligator sinensis]	.	.	.	.
1189	Tw_upregulated_by_Bd_specific,	c555800_g2		interferon regulatory factor 3-like [Pelodiscus sinensis]	.	.	.	.
1206	Tw_upregulated_by_Bd_specific,	c556567_g1		interferon regulatory factor 4-like [Chrysemys picta bellii]	.	.	.	.
1227	Tw_upregulated-by-Bd_relative_to_Bs,	c557426_g1		interferon-induced 35 kDa protein-like [Lepisosteus oculatus]	PF11559.3|ADIP;PF11559.3|ADIP;PF04111.7|APG6;PF04977.10|DivIC;PF04977.10|DivIC;PF01690.12|PLRV_ORF5;PF04508.7|Pox_A_type_inc;PF04508.7|Pox_A_type_inc;PF04508.7|Pox_A_type_inc;PF08317.6|Spc7;PF01496.14|V_ATPase_I;	.	.	.
1240	Tw_upregulated_by_Bd	c557748_g1		interferon-induced guanylate-binding protein 1 [Chrysemys picta bellii]	PF00350.18|Dynamin_N;PF00350.18|Dynamin_N;PF02601.10|Exonuc_VII_L;PF09726.4|Macoilin;PF03547.13|Mem_trans;PF09731.4|Mitofilin;PF10037.4|MRP-S27;PF10037.4|MRP-S27;PF07246.6|Phlebovirus_NSM;	.	.	.
1123	Tw_upregulated_by_Bd_specific,	c553999_g1		interferon-induced guanylate-binding protein 1-like [Alligator sinensis]	.	.	.	.
1371	Tw_upregulated_by_Bd_specific,	c562883_g8		interferon-induced guanylate-binding protein 1-like [Ictidomys tridecemlineatus]	.	.	.	.
520	Tw_upregulated_by_Bd	c515849_g1		interferon-induced guanylate-binding protein 1-like [Latimeria chalumnae]	PF14028.1|SpaB_C;	.	.	.
1153	Tw_upregulated_by_Bd	c554995_g1	guanylate-binding protein 4-like	interferon-induced guanylate-binding protein 1-like [Latimeria chalumnae]	PF11559.3|ADIP;PF11559.3|ADIP;PF01935.12|DUF87;PF01935.12|DUF87;PF01935.12|DUF87;PF08702.5|Fib_alpha;PF08702.5|Fib_alpha;	GO:0000166;	.	.
1370	Tw_upregulated_by_Bd_specific,	c562883_g5		interferon-induced guanylate-binding protein 2 [Chelonia mydas]	.	.	.	.
1054	Tw_upregulated_by_Bd_specific,	c551517_g1		interferon-induced helicase C domain-containing protein 1 [Chelonia mydas]	.	.	.	.
182	Tw_upregulated_by_Bd_specific,	c420921_g1		interferon-induced protein with tetratricopeptide repeats 5 [Chrysemys picta bellii]	PF02071.15|NSF;PF02071.15|NSF;PF02071.15|NSF;PF02071.15|NSF;PF02071.15|NSF;	.	.	.
1192	Tw_upregulated_by_Bd	c556023_g3		interferon-induced very large GTPase 1-like [Chrysemys picta bellii]	.	.	.	.
1063	Tw_upregulated_by_Bd	c551824_g7		interferon-inducible GTPase 5 [Chrysemys picta bellii]	.	.	.	.
987	Tw_upregulated_by_Bd_specific,	c548203_g1		interferon-inducible GTPase 5-like [Latimeria chalumnae]	.	.	.	.
1193	Tw_upregulated_by_Bd	c556023_g4		Interferon-induced very large GTPase 1, partial [Struthio camelus australis]	.	.	.	.
Interleukins
948	Tw_upregulated_by_Bd_specific,	c546932_g1	interleukin-1 beta	interleukin-1 beta [Xenopus (Silurana) tropicalis]	.	GO:0065008;	.	.
545	Tw_upregulated_by_Bs,	c518395_g3	interleukin-11	interleukin-11 [Chrysemys picta bellii]	.	GO:0008284;	.	.
1310	Tw_upregulated_by_Bd_specific,	c560272_g6	interleukin-20	interleukin-20-like [Alligator sinensis]	.	GO:0045517;	SigP4[DScore:0.805]	.
1311	Tw_upregulated_by_Bd_specific,	c560323_g1		interleukin-12 subunit beta [Chrysemys picta bellii]	.	.	SigP4[DScore:0.743]	.
1285	Tw_upregulated_by_Bd	c559587_g7		interleukin-17F [Xenopus (Silurana) tropicalis]	.	.	.	.
1092	Tw_upregulated_by_Bd_specific,	c553003_g2		interleukin-18-binding protein [Chrysemys picta bellii]	.	.	SigP4[DScore:0.832]	.
351	Tw_upregulated_by_Bd_specific,	c486714_g1		interleukin-2-like [Corvus brachyrhynchos]	.	.	SigP4[DScore:0.808]	.
1336	Tw_upregulated_by_Bd_specific,	c560956_g1		interleukin-27 subunit beta [Pelodiscus sinensis]	.	.	SigP4[DScore:0.893]	.
1340	Tw_upregulated_by_Bd_specific,	c561222_g3		interleukin-8-like [Alligator sinensis]	.	.	SigP4[DScore:0.885]	.
1316	Tw_upregulated_by_Bd	c560464_g1		putative interleukin-17 receptor E-like isoform X1 [Pelodiscus sinensis]	.	.	.	.
1095	Tw_upregulated_by_Bd_specific,	c553277_g2		leukemia inhibitory factor-like [Chelonia mydas]	.	.	.	.
1344	Tw_upregulated-by-Bd_relative_to_Bs,	c561374_g1		leukemia inhibitory factor-like [Chelonia mydas]	.	.	.	.
Macrophages
529	Tw_upregulated_by_Bd_specific,	c516572_g2		macrophage-expressed gene 1 protein [Chrysemys picta bellii]	.	.	SigP4[DScore:0.818]	TMH:1
765	Tw_upregulated_by_Bd_specific,	c536440_g1		natural resistance-associated macrophage protein 1 [Xenopus (Silurana) tropicalis]	.	.	.	.
MHC
1394	Tw_upregulated_by_Bd	c563678_g2	mhc class i antigen	MHC class IA alpha chain [Ambystoma mexicanum]	.	GO:0044425;	.	.
1113	Tw_upregulated_by_Bd	c553675_g1	mhc class ii antigen alpha chain	HLA class II histocompatibility antigen, DR alpha chain-like isoform X2 [Alligator mississippiensis]	.	GO:0002376;	SigP4[DScore:0.828]	TMH:1
1179	Tw_upregulated_by_Bd	c555647_g1		MHC class II antigen beta chain [Polyodon spathula]	.	.	.	TMH:1
1309	Tw_upregulated_by_Bd	c560266_g1		MHC class II transactivator isoform X1 [Chrysemys picta bellii]	.	.	.	.
1033	Tw_upregulated_by_Bd	c550557_g1	antigen peptide transporter 2	ATP-binding cassette sub-family B member 9-like [Latimeria chalumnae]	.	GO:0005215;	.	.
NF-KB
1247	Tw_upregulated_by_Bd_specific,	c558169_g1		TNFAIP3-interacting protein 2 [Chelonia mydas]	PF13166.1|AAA_13;PF13166.1|AAA_13;PF13166.1|AAA_13;PF11559.3|ADIP;PF11559.3|ADIP;PF11559.3|ADIP;PF11559.3|ADIP;PF08614.6|ATG16;PF08614.6|ATG16;PF08614.6|ATG16;PF04977.10|DivIC;PF04977.10|DivIC;PF04977.10|DivIC;PF04977.10|DivIC;PF04977.10|DivIC;PF06103.6|DUF948;PF06103.6|DUF948;PF06103.6|DUF948;PF06103.6|DUF948;PF06103.6|DUF948;PF15619.1|Lebercilin;PF15619.1|Lebercilin;PF15619.1|Lebercilin;PF15619…	.	.	.
Toll-like receptors (TLRs)
1215	Tw_upregulated_by_Bd_specific,	c557120_g1		toll-like receptor 22A, partial [Lissotriton helveticus]	PF09770.4|PAT1;	.	SigP4[DScore:0.698]	.
Tumor necrosis factors (TNFs)
1383	Tw_upregulated_by_Bd_specific,	c563204_g1		tumor necrosis factor [Latimeria chalumnae]	.	.	.	.
1124	Tw_upregulated_by_Bd_specific,	c554003_g2		tumor necrosis factor alpha-induced protein 2 [Chelonia mydas]	PF04286.7|DUF445;PF04286.7|DUF445;PF05597.6|Phasin;PF05597.6|Phasin;PF05597.6|Phasin;PF05597.6|Phasin;	.	.	.
685	Tw_upregulated_by_Bd_specific,	c531063_g2		tumor necrosis factor alpha-induced protein 3 [Meleagris gallopavo]	.	.	.	.
1139	Tw_upregulated_by_Bd_specific,	c554534_g1		tumor necrosis factor ligand superfamily member 9-like [Latimeria chalumnae]	.	.	.	.
631	Tw_upregulated_by_Bd_specific,	c526437_g2		tumor necrosis factor receptor superfamily member 4 [Xenopus (Silurana) tropicalis]	PF07699.8|GCC2_GCC3;PF07699.8|GCC2_GCC3;PF07699.8|GCC2_GCC3;PF07699.8|GCC2_GCC3;	.	SigP4[DScore:0.808]	TMH:1
1369	Tw_upregulated_by_Bs,	c562846_g2		tumor necrosis factor receptor superfamily member 6B [Haliaeetus leucocephalus]	.	.	SigP4[DScore:0.723]	.
1246	Tw_upregulated_by_Bd_specific,	c558093_g1		tumor necrosis factor receptor superfamily member 9 [Orycteropus afer afer]	.	.	SigP4[DScore:0.802]	TMH:1
870	Tw_upregulated_by_Bd_specific,	c543001_g1		TNF receptor-associated factor 3-like [Latimeria chalumnae]	.	.	.	.
632	Tw_upregulated_by_Bd_specific,	c526637_g1		Tumor necrosis factor ligand superfamily member 15, partial [Struthio camelus australis]	.	.	.	TMH:1
1345	Tw_upregulated_by_Bd_specific,	c561463_g1	cd40 tnf receptor superfamily member 5	tumor necrosis factor receptor superfamily member 5 [synthetic construct]	.	GO:0044459;	.	TMH:1
693	Tw_upregulated_by_Bd	c531629_g2		lipopolysaccharide-induced tumor necrosis factor-alpha factor homolog [Ornithorhynchus anatinus]	PF10571.4|UPF0547;PF10571.4|UPF0547;PF10571.4|UPF0547;PF13248.1|zf-ribbon_3;PF13248.1|zf-ribbon_3;PF13248.1|zf-ribbon_3;PF13717.1|zinc_ribbon_4;PF13717.1|zinc_ribbon_4;	.	.	TMH:1
Other immune related genes
821	Tw_upregulated_by_Bd_specific,	c539728_g1		allograft inflammatory factor 1 [Ceratotherium simum simum]	.	.	.	.
1220	Tw_upregulated_by_Bd_specific,	c557324_g2		allograft inflammatory factor 1-like isoform X2 [Trichechus manatus latirostris]	.	.	.	.
314	Tw_upregulated_by_Bd_specific,	c476773_g1		immune-responsive gene 1 protein homolog [Xenopus (Silurana) tropicalis]	.	.	.	.
800	Tw_upregulated_by_Bd_specific,	c538229_g1		granzyme A [Chelonia mydas]	.	.	SigP4[DScore:0.689]	.
1180	Tw_upregulated_by_Bd_specific,	c555663_g1	matrix metalloproteinase-18-like	stromelysin-1/2-b [Cynops pyrrhogaster]	.	GO:0008270;	SigP4[DScore:0.854]	.
1313	Tw_upregulated_by_both_Bd_and_Bs	c560355_g1	matrix metalloproteinase-19	LOC100127631 protein [Xenopus (Silurana) tropicalis]	.	GO:0008270;	.	.
205	Tw_upregulated_by_Bd_specific,	c433638_g1		metalloproteinase inhibitor 1 [Eptesicus fuscus]	.	.	SigP4[DScore:0.904]	.
1004	Tw_upregulated_by_Bd_specific,	c549059_g3		metalloproteinase inhibitor 1 [Ochotona princeps]	.	.	.	.
844	Tw_upregulated_by_Bd_specific,	c541237_g1		metalloproteinase inhibitor 1-like isoform X1 [Anolis carolinensis]	.	.	.	.
517	Tw_upregulated_by_Bd_specific,	c515635_g2		natural cytotoxicity triggering receptor 3 ligand 1 [Trichechus manatus latirostris]	.	.	SigP4[DScore:0.692]	.
1078	Tw_upregulated_by_Bd_specific,	c552359_g1	apoptosis-associated speck-like protein containing a card-like	apoptosis-associated speck-like protein containing a CARD-like [Pelodiscus sinensis]	.	GO:0006917;	.	.
1373	Tw_upregulated_by_Bd_specific,	c562976_g1	cis-aconitate decarboxylase-like	XIRG (Xenopus Immune Response Gene) protein-like [Xenopus laevis]	.	GO:0047547;	.	.
1024	Tw_downregulated_by_Bd_specific,	c550297_g6		corticosteroid 11-beta-dehydrogenase isozyme 2 [Xenopus (Silurana) tropicalis]	.	.	.	.
transporters / channels (or water related)
678	Tw_downregulated_by_Bd	c530795_g1	aquaporin-2	aquaporin-x2 [Xenopus laevis]	.	GO:0016324;	.	.
513	Tw_downregulated_by_Bd_specific,	c514913_g1	aquaporin partial	aquaporin-4 isoform X1 [Chrysemys picta bellii]	PF09925.4|DUF2157;PF09925.4|DUF2157;PF09925.4|DUF2157;PF14141.1|YqzM;PF14141.1|YqzM;PF14141.1|YqzM;	GO:0005215;	.	.
1342	Tw_downregulated_by_Bd_specific,	c561323_g1		vasotocin receptor type 2 [Taricha granulosa]	PF03840.9|SecG;PF03840.9|SecG;PF03840.9|SecG;PF03840.9|SecG;PF01529.15|zf-DHHC;PF01529.15|zf-DHHC;	.	.	.
1108	Tw_downregulated_by_Bd_specific,	c553394_g1		urea transporter [Rhinella marina]	.	.	.	TMH:10
1258	Tw_downregulated_by_Bd	c558674_g1	aquaporin 2 (collecting duct)	water channel protein AQP-xt5a [Xenopus (Silurana) tropicalis]	.	GO:0005783;	.	.
85	Tw_downregulated_by_Bd	c363304_g1	atp-sensitive inward rectifier potassium channel 11	ATP-sensitive inward rectifier potassium channel 11 [Latimeria chalumnae]	PF07219.8|HemY_N;PF07219.8|HemY_N;PF07219.8|HemY_N;	GO:0005886;	.	TMH:2
1114	Tw_downregulated_by_Bd_specific,	c553691_g2		sodium- and chloride-dependent GABA transporter 2 isoform X1 [Pelodiscus sinensis]	PF14316.1|DUF4381;PF14316.1|DUF4381;PF14316.1|DUF4381;PF14316.1|DUF4381;	.	.	.
637	Tw_upregulated_by_Bd	c528234_g1		sodium/glucose cotransporter 1-like isoform X1 [Pelodiscus sinensis]	PF12576.3|DUF3754;	.	.	.
760	Tw_downregulated_by_Bd_specific,	c536119_g2		sodium/hydrogen exchanger 4 [Chelonia mydas]	PF13903.1|Claudin_2;PF13903.1|Claudin_2;PF13903.1|Claudin_2;	.	SigP4[DScore:0.736]	.
1333	Tw_downregulated_by_Bd_specific,	c560932_g1	sodium iodide cotransporter	sodium/iodide cotransporter [Chrysemys picta bellii]	.	GO:0055085;	.	.
1238	Tw_upregulated_by_Bd_specific,	c557697_g4		solute carrier family 2, facilitated glucose transporter member 6 isoform X1 [Chrysemys picta bellii]	PF12270.3|Cyt_c_ox_IV;PF12270.3|Cyt_c_ox_IV;PF09972.4|DUF2207;PF09972.4|DUF2207;	.	.	.
700	Tw_upregulated_by_Bs_relative_to_Bd,	c532187_g9		solute carrier family 22 member 6-A-like [Pelodiscus sinensis]	PF00122.15|E1-E2_ATPase;PF00122.15|E1-E2_ATPase;	.	.	.
861	Tw_upregulated_by_Bd_specific,	c542609_g3	solute carrier family 25 member 33	solute carrier family 25 member 33 [Camelus dromedarius]	.	GO:0055085;	.	.
1234	Tw_upregulated_by_Bd_specific,	c557623_g6		solute carrier family 25 member 35-like [Haplochromis burtoni]	.	.	.	.
1216	Tw_upregulated_by_Bd_specific,	c557153_g1		solute carrier organic anion transporter family member 4A1 [Anolis carolinensis]	.	.	.	TMH:12
Skin
364	Tw_downregulated_by_Bd_specific,	c490278_g2		keratin, type I cytoskeletal 12 [Alligator mississippiensis]	PF11559.3|ADIP;PF11559.3|ADIP;PF04111.7|APG6;PF04111.7|APG6;PF08614.6|ATG16;PF08614.6|ATG16;PF10211.4|Ax_dynein_light;PF10211.4|Ax_dynein_light;PF07716.10|bZIP_2;PF07716.10|bZIP_2;PF07716.10|bZIP_2;PF06156.8|DUF972;PF06156.8|DUF972;PF06156.8|DUF972;PF13851.1|GAS;PF13851.1|GAS;PF07200.8|Mod_r;PF07200.8|Mod_r;PF12329.3|TMF_DNA_bd;PF12329.3|TMF_DNA_bd;PF07926.7|TPR_MLP1_2;PF07926.7|TPR_MLP1_2;	.	.	.
1365	Tw_downregulated_by_Bd_specific,	c562715_g1		keratin, type I cytoskeletal 18-like [Chrysemys picta bellii]	PF13094.1|CENP-Q;PF13094.1|CENP-Q;PF13094.1|CENP-Q;PF13094.1|CENP-Q;PF06148.6|COG2;PF06148.6|COG2;PF06148.6|COG2;PF06148.6|COG2;PF11598.3|COMP;PF11598.3|COMP;PF11598.3|COMP;PF11598.3|COMP;PF01544.13|CorA;PF01544.13|CorA;PF01544.13|CorA;PF04977.10|DivIC;PF04977.10|DivIC;PF04977.10|DivIC;PF04977.10|DivIC;PF04977.10|DivIC;PF04977.10|DivIC;PF04977.10|DivIC;PF03564.10|DUF1759;PF03564.10|DUF1759;PF0356…	.	.	.
421	Tw_upregulated_by_Bd_specific,	c500079_g1		keratin, type II cytoskeletal 5 [Sarcophilus harrisii]	PF03255.9|ACCA;PF03255.9|ACCA;PF03255.9|ACCA;PF05837.7|CENP-H;PF05837.7|CENP-H;PF10234.4|Cluap1;PF06148.6|COG2;PF06148.6|COG2;PF05103.8|DivIVA;PF11932.3|DUF3450;PF11932.3|DUF3450;PF13600.1|DUF4140;PF13600.1|DUF4140;PF05266.9|DUF724;PF05266.9|DUF724;PF06156.8|DUF972;PF06156.8|DUF972;PF14661.1|HAUS6_N;PF02185.11|HR1;PF02185.11|HR1;PF10506.4|MCC-bdg_PDZ;PF10506.4|MCC-bdg_PDZ;PF10506.4|MCC-bdg_PDZ;PF…	.	.	.
1062	Tw_upregulated_by_Bd_specific,	c551824_g6		keratin, type II cytoskeletal 6A-like [Ornithorhynchus anatinus]	.	.	.	.
1061	Tw_upregulated_by_Bd_specific,	c551824_g4		keratin, type II cytoskeletal 75 [Eptesicus fuscus]	PF13339.1|AATF-Che1;PF13339.1|AATF-Che1;PF03255.9|ACCA;PF03255.9|ACCA;PF03255.9|ACCA;PF04111.7|APG6;PF04111.7|APG6;PF10186.4|Atg14;PF10186.4|Atg14;PF08647.6|BRE1;PF08647.6|BRE1;PF08647.6|BRE1;PF00170.16|bZIP_1;PF00170.16|bZIP_1;PF00170.16|bZIP_1;PF06148.6|COG2;PF06148.6|COG2;PF06148.6|COG2;PF04977.10|DivIC;PF04977.10|DivIC;PF04977.10|DivIC;PF04977.10|DivIC;PF08826.5|DMPK_coil;PF08826.5|DMPK_coil;…	.	.	.
1090	Tw_downregulated_by_Bd_specific,	c552924_g1		keratin, type II cytoskeletal 8-like isoform X1 [Anolis carolinensis]	PF11559.3|ADIP;PF11559.3|ADIP;PF11559.3|ADIP;PF11559.3|ADIP;PF04111.7|APG6;PF04111.7|APG6;PF04977.10|DivIC;PF04977.10|DivIC;PF04977.10|DivIC;PF04977.10|DivIC;PF04977.10|DivIC;PF05103.8|DivIVA;PF05103.8|DivIVA;PF05103.8|DivIVA;PF05103.8|DivIVA;PF07889.7|DUF1664;PF07889.7|DUF1664;PF07889.7|DUF1664;PF07889.7|DUF1664;PF07889.7|DUF1664;PF10023.4|DUF2265;PF10023.4|DUF2265;PF10023.4|DUF2265;PF10023.4|DU…	.	.	.
Transposon
1079	Tw_upregulated_by_Bd_specific,	c552440_g1		LINE-1 reverse transcriptase [Larimichthys crocea]	.	.	.	.
1011	Tw_upregulated_by_both_Bd_and_Bs	c549354_g1		LINE-1 reverse transcriptase [Larimichthys crocea]	.	.	.	.
1312	Tw_upregulated_by_Bs,	c560339_g1		LINE-1 reverse transcriptase [Larimichthys crocea]	.	.	.	.
1289	Tw_upregulated_by_Bd	c559774_g1		pol-like protein [Ciona intestinalis]	.	.	.	.
1232	Tw_upregulated_by_Bd_specific,	c557583_g14		pol-like protein [Ciona intestinalis]	.	.	.	.
1390	Tw_upregulated_by_Bd_specific,	c563513_g1		pol-like protein [Danio rerio]	.	.	.	.
592	Tw_upregulated_by_Bd_specific,	c523715_g1		putative RNA-directed DNA polymerase from transposon X-element [Larimichthys crocea]	.	.	.	.
1007	Tw_upregulated_by_Bd_specific,	c549118_g1		Retrovirus-related Pol polyprotein LINE-1 [Larimichthys crocea]	.	.	.	.
1148	Tw_downregulated_by_Bs_specific,	c554855_g5	retrotransposable element tf2 155 kda protein type 1	uncharacterized protein LOC101732120 [Xenopus (Silurana) tropicalis]	.	GO:0005488;	.	.
1392	Tw_upregulated_by_Bd_specific,	c563582_g2		reverse transcriptase [Limulus polyphemus]	.	.	.	.
657	Tw_downregulated_by_Bs_specific,	c529704_g1		reverse transcriptase, partial [Clarias batrachus]	.	.	.	.
Errornous
1183	Tw_upregulated_by_Bs	c555735_g1		hypothetical protein BATDEDRAFT_92788 [Batrachochytrium dendrobatidis JAM81]	.	.	SigP4[DScore:0.606]	.
1353	Tw_upregulated_by_Bs	c561927_g1		hypothetical protein BATDEDRAFT_92730 [Batrachochytrium dendrobatidis JAM81]	.	.	.	.
886	Tw_upregulated_by_Bs,	c543945_g1		hypothetical protein BATDEDRAFT_11135 [Batrachochytrium dendrobatidis JAM81]	.	.	.	.
1412	Tw_upregulated_by_Bs	c575936_g1		hypothetical protein BATDEDRAFT_87683 [Batrachochytrium dendrobatidis JAM81]	.	.	.	.
1330	Tw_upregulated_by_Bs,Bs-genes-upregulated-in-infection,	c560855_g1		expressed protein [Batrachochytrium dendrobatidis JAM81]	.	.	SigP4[DScore:0.758]	.
1137	Tw_upregulated_by_Bs,Bs-genes-upregulated-in-infection,	c554459_g1		expressed protein [Batrachochytrium dendrobatidis JAM81]	.	.	.	.
668	Tw_upregulated_by_Bs	c530216_g1	phosphomannomutase	hypothetical protein BATDEDRAFT_29579 [Batrachochytrium dendrobatidis JAM81]	.	GO:0019307;	.	.
1324	Tw_upregulated_by_Bs	c560657_g1		hypothetical protein BATDEDRAFT_7937 [Batrachochytrium dendrobatidis JAM81]	.	.	.	TMH:12
Uncharacterised #1 (no annotation - although some PFAM, GO etc.)
96	Tw_downregulated_by_Bd_specific,	c370990_g1			PF05672.6|MAP7;PF13965.1|SID-1_RNA_chan;	.	.	.
750	Tw_downregulated_by_Bd_specific,	c535638_g2			.	.	.	.
833	Tw_downregulated_by_Bd_specific,	c540698_g1			.	.	.	.
965	Tw_downregulated_by_Bd_specific,	c547333_g1			.	.	.	.
966	Tw_downregulated_by_Bd_specific,	c547333_g3			PF10274.4|ParcG;	.	.	.
1026	Tw_downregulated_by_Bd_specific,	c550426_g2			.	.	.	.
1122	Tw_downregulated_by_Bd_specific,	c553974_g4			.	.	.	.
1150	Tw_downregulated_by_Bd_specific,	c554942_g3			.	.	SigP4[DScore:0.739]	TMH:1
1151	Tw_downregulated_by_Bd_specific,	c554953_g1			.	.	SigP4[DScore:0.748]	.
12	Tw_downregulated_by_Bs_specific,	c134412_g1			PF14816.1|FAM178;	.	.	.
744	Tw_downregulated_by_Bs_specific,	c535421_g1			.	.	.	.
1350	Tw_downregulated_by_Bs_specific,	c561761_g3			.	.	.	.
1464	Tw_downregulated_by_Bs_specific,	c617097_g1			.	.	.	.
22	Tw_upregulated_by_Bd	c153447_g1			.	.	SigP4[DScore:0.710]	.
949	Tw_upregulated_by_Bd	c546964_g3			.	.	.	.
1254	Tw_upregulated_by_Bd	c558414_g2			.	.	SigP4[DScore:0.466]	.
1395	Tw_upregulated_by_Bd	c563706_g11			.	.	.	.
1442	Tw_upregulated_by_Bd	c595480_g1			.	.	.	.
38	Tw_upregulated_by_Bd_specific,	c200782_g1			.	.	SigP4[DScore:0.753]	.
149	Tw_upregulated_by_Bd_specific,	c407556_g1			PF10243.4|MIP-T3;	.	.	.
150	Tw_upregulated_by_Bd_specific,	c407643_g1			.	.	.	.
356	Tw_upregulated_by_Bd_specific,	c488859_g2			PF15069.1|FAM163;PF15069.1|FAM163;PF13908.1|Shisa;PF13908.1|Shisa;	.	SigP4[DScore:0.915]	.
432	Tw_upregulated_by_Bd_specific,	c501976_g1			.	.	SigP4[DScore:0.932]	.
575	Tw_upregulated_by_Bd_specific,	c521921_g1			.	.	.	.
617	Tw_upregulated_by_Bd_specific,	c525453_g1			.	.	.	.
726	Tw_upregulated_by_Bd_specific,	c534140_g3			.	.	.	.
1018	Tw_upregulated_by_Bd_specific,	c549825_g4			.	.	SigP4[DScore:0.635]	.
1051	Tw_upregulated_by_Bd_specific,	c551487_g8			.	.	.	.
1059	Tw_upregulated_by_Bd_specific,	c551731_g7			.	.	.	.
1084	Tw_upregulated_by_Bd_specific,	c552640_g1			.	.	.	.
1099	Tw_upregulated_by_Bd_specific,	c553318_g2			PF02862.12|DDHD;PF02932.11|Neur_chan_memb;PF02972.9|Phycoerythr_ab;PF02972.9|Phycoerythr_ab;	.	.	.
1154	Tw_upregulated_by_Bd_specific,	c554995_g2			.	.	.	.
1194	Tw_upregulated_by_Bd_specific,	c556030_g3			.	.	.	.
1228	Tw_upregulated_by_Bd_specific,	c557455_g3			.	.	.	.
1379	Tw_upregulated_by_Bd_specific,	c563090_g1			.	.	.	.
795	Tw_upregulated_by_Bd_specific,Bd-genes-upregulated-in-infection,	c537842_g2			.	.	.	.
279	Tw_upregulated_by_both_Bd_and_Bs	c465230_g1			.	.	SigP4[DScore:0.844]	.
935	Tw_upregulated_by_both_Bd_and_Bs	c546227_g2			.	.	.	.
1037	Tw_upregulated_by_both_Bd_and_Bs	c550762_g2			PF06129.7|Chordopox_G3;PF06129.7|Chordopox_G3;PF06129.7|Chordopox_G3;	.	.	.
558	Tw_upregulated_by_Bs	c519724_g1			PF09736.4|Bud13;PF09731.4|Mitofilin;PF04147.7|Nop14;PF04499.10|SAPS;PF05758.7|Ycf1;	.	SigP4[DScore:0.770]	.
759	Tw_upregulated_by_Bs	c536107_g2			PF06624.7|RAMP4;PF06624.7|RAMP4;	.	.	.
885	Tw_upregulated_by_Bs	c543934_g1			.	.	SigP4[DScore:0.875]	.
1165	Tw_upregulated_by_Bs	c555365_g1			.	.	.	.
1199	Tw_upregulated_by_Bs	c556229_g1			.	.	.	.
989	Tw_upregulated_by_Bs,Bs-genes-upregulated-in-infection,	c548423_g2			PF08614.6|ATG16;PF08614.6|ATG16;PF15188.1|CCDC-167;PF15188.1|CCDC-167;PF15188.1|CCDC-167;PF13851.1|GAS;PF13851.1|GAS;PF05283.6|MGC-24;PF03962.10|Mnd1;PF03962.10|Mnd1;PF14303.1|NAM-associated;PF07526.6|POX;PF07526.6|POX;PF07526.6|POX;PF09429.5|Wbp11;PF09429.5|Wbp11;PF09429.5|Wbp11;	.	SigP4[DScore:0.837]	.
1070	Tw_upregulated_by_Bs,Bs-genes-upregulated-in-infection,	c552003_g1			.	.	SigP4[DScore:0.782]	.
1235	Tw_upregulated_by_Bs,Bs-genes-upregulated-in-infection,	c557633_g1			.	.	.	.
207	Tw_upregulated_by_Bs,	c434450_g1			.	.	.	.
544	Tw_upregulated_by_Bs,	c518395_g1			.	.	.	.
67	Tw_upregulated_by_Bs_relative_to_Bd,	c283563_g1			.	.	.	.
1328	Tw_upregulated_by_Bs_relative_to_Bd,	c560834_g8			.	.	.	.
315	Tw_upregulated-by-Bd_relative_to_Bs,	c476818_g1			.	.	.	.
Uncharacterised #2 (explicility stated as uncharacterised or hypothetical)
1094	Tw_downregulated_by_Bd	c553141_g1	NA	uncharacterized protein LOC101938246 [Chrysemys picta bellii]	.	.	.	.
1372	Tw_downregulated_by_Bd_specific,	c562918_g5	NA	uncharacterized protein K02A2.6-like [Strongylocentrotus purpuratus]	.	.	.	.
1252	Tw_downregulated_by_Bd_specific,	c558364_g3	NA	uncharacterized protein LOC101937899 [Chrysemys picta bellii]	PF13696.1|zf-CCHC_2;PF13696.1|zf-CCHC_2;	.	.	.
748	Tw_downregulated_by_Bd_specific,	c535486_g2	NA	uncharacterized protein LOC101944505 [Chrysemys picta bellii]	.	.	.	.
1339	Tw_downregulated_by_Bd_specific,	c561198_g1	NA	uncharacterized protein LOC102345931 isoform X1 [Latimeria chalumnae]	.	.	.	.
262	Tw_downregulated_by_Bd_specific,	c460133_g1	NA	uncharacterized protein LOC102355794 [Latimeria chalumnae]	.	.	SigP4[DScore:0.849]	.
1241	Tw_downregulated_by_Bd_specific,	c557803_g5	NA	uncharacterized protein LOC104930589 [Larimichthys crocea]	.	.	.	.
1102	Tw_downregulated_by_Bd_specific,	c553326_g5	NA	hypothetical protein [Streptomyces sp. URHA0041]	PF09811.4|Yae1_N;PF09811.4|Yae1_N;	.	.	.
1003	Tw_downregulated_by_Bd_specific,	c549034_g7	NA	hypothetical protein LG45_07040 [Flavobacterium aquatile LMG 4008]	.	.	.	.
1100	Tw_downregulated_by_Bd_specific,	c553326_g1	NA	hypothetical protein RirG_188980 [Rhizophagus irregularis DAOM 197198w]	.	.	.	.
1101	Tw_downregulated_by_Bd_specific,	c553326_g4	NA	hypothetical protein RirG_188980 [Rhizophagus irregularis DAOM 197198w]	.	.	.	.
1023	Tw_downregulated_by_Bd_specific,	c550107_g2	NA	hypothetical protein UY3_18932 [Chelonia mydas]	.	.	.	.
993	Tw_upregulated_by_Bd	c548546_g11	NA	uncharacterized protein LOC101730913 [Xenopus (Silurana) tropicalis]	.	.	.	.
1217	Tw_upregulated_by_Bd	c557195_g1	NA	uncharacterized protein LOC101938736 [Chrysemys picta bellii]	.	.	.	.
1448	Tw_upregulated_by_Bd	c599104_g1	NA	hypothetical protein UY3_07712 [Chelonia mydas]	.	.	.	.
1129	Tw_upregulated_by_Bd_specific,	c554242_g2	NA	uncharacterized protein K02A2.6-like [Metaseiulus occidentalis]	.	.	.	.
1283	Tw_upregulated_by_Bd_specific,	c559573_g1	NA	uncharacterized protein K02A2.6-like [Xenopus (Silurana) tropicalis]	.	.	.	.
1300	Tw_upregulated_by_Bd_specific,	c560012_g4	NA	uncharacterized protein LOC100125794 isoform X1 [Xenopus (Silurana) tropicalis]	.	.	.	TMH:1
684	Tw_upregulated_by_Bd_specific,	c531042_g1	NA	uncharacterized protein LOC100498557 [Xenopus (Silurana) tropicalis]	.	.	.	.
1299	Tw_upregulated_by_Bd_specific,	c559988_g3	NA	uncharacterized protein LOC101938246 [Chrysemys picta bellii]	PF09874.4|DUF2101;PF09874.4|DUF2101;	.	.	.
1317	Tw_upregulated_by_Bd_specific,	c560480_g4	NA	uncharacterized protein LOC102353612 [Latimeria chalumnae]	.	.	.	.
1115	Tw_upregulated_by_Bd_specific,	c553816_g9	NA	uncharacterized protein LOC102367241 [Latimeria chalumnae]	PF00047.20|ig;PF00047.20|ig;PF00047.20|ig;PF00047.20|ig;	.	SigP4[DScore:0.630]	TMH:1
1301	Tw_upregulated_by_Bd_specific,	c560016_g2	NA	uncharacterized protein LOC102449188 [Pelodiscus sinensis]	PF13238.1|AAA_18;PF13238.1|AAA_18;	.	.	.
1398	Tw_upregulated_by_Bd_specific,	c564808_g1	NA	uncharacterized protein LOC103022563 [Astyanax mexicanus]	.	.	.	.
1391	Tw_upregulated_by_Bd_specific,	c563569_g1	NA	uncharacterized protein LOC103177421 [Callorhinchus milii]	.	.	.	.
1188	Tw_upregulated_by_Bd_specific,	c555800_g1	NA	uncharacterized protein LOC103282659 [Anolis carolinensis]	.	.	.	.
1354	Tw_upregulated_by_Bd_specific,	c562009_g3	NA	uncharacterized protein LOC103373861 [Stegastes partitus]	.	.	.	.
1088	Tw_upregulated_by_Bd_specific,	c552776_g1	NA	uncharacterized protein LOC103906724 [Aptenodytes forsteri]	.	.	SigP4[DScore:0.496]	.
1380	Tw_upregulated_by_Bd_specific,	c563099_g1	NA	uncharacterized protein LOC105332966 [Crassostrea gigas]	.	.	.	.
422	Tw_upregulated_by_both_Bd_and_Bs	c500130_g1	NA	uncharacterized protein K02A2.6-like [Metaseiulus occidentalis]	PF14787.1|zf-CCHC_5;PF14787.1|zf-CCHC_5;PF14787.1|zf-CCHC_5;PF15288.1|zf-CCHC_6;	.	.	.
1098	Tw_upregulated_by_both_Bd_and_Bs	c553316_g5	NA	uncharacterized protein LOC100497237 [Xenopus (Silurana) tropicalis]	.	.	.	.
1389	Tw_upregulated_by_both_Bd_and_Bs	c563475_g1	NA	uncharacterized protein LOC104930589 [Larimichthys crocea]	.	.	.	.
1000	Tw_upregulated_by_both_Bd_and_Bs	c548852_g3	NA	uncharacterized protein LOC105332966 [Crassostrea gigas]	.	.	.	.
1142	Tw_upregulated_by_Bs,	c554654_g3	NA	uncharacterized protein K02A2.6-like [Strongylocentrotus purpuratus]	.	.	.	.
671	Tw_upregulated_by_Bs,	c530466_g2	NA	uncharacterized protein LOC100486046 [Xenopus (Silurana) tropicalis]	.	.	.	.
1159	Tw_upregulated_by_Bs,	c555200_g1	NA	uncharacterized protein LOC102345931 isoform X1 [Latimeria chalumnae]	.	.	.	.
869	Tw_upregulated_by_Bs,	c542968_g1	NA	hypothetical protein MGC145863 [Xenopus (Silurana) tropicalis]	.	.	.	.
100	Tw_upregulated_by_Bs,	c372964_g1	NA	hypothetical protein PANDA_006893, partial [Ailuropoda melanoleuca]	.	.	.	.
1337	Tw_upregulated_by_Bs_relative_to_Bd,	c560988_g1	NA	uncharacterized protein LOC100379885 [Xenopus (Silurana) tropicalis]	PF12662.2|cEGF;PF12662.2|cEGF;PF12662.2|cEGF;PF12662.2|cEGF;PF12662.2|cEGF;	.	SigP4[DScore:0.834]	.
717	Tw_upregulated-by-Bd_relative_to_Bs,	c533588_g1	NA	uncharacterized protein K02A2.6-like [Strongylocentrotus purpuratus]	PF00098.18|zf-CCHC;PF00098.18|zf-CCHC;	.	.	.
1149	Tw_upregulated-by-Bd_relative_to_Bs,	c554865_g4	NA	uncharacterized protein LOC100486046 [Xenopus (Silurana) tropicalis]	PF11637.3|UvsW;PF11637.3|UvsW;PF11637.3|UvsW;	.	.	.
Uncharacterised #3 (everything else)
950	Tw_downregulated_by_Bd	c546984_g1	atp-binding cassette sub-family g member 2	ATP-binding cassette sub-family G member 2 isoform X1 [Chlamydotis macqueenii]	.	GO:0005524;	.	TMH:7
902	Tw_downregulated_by_Bd	c544998_g2	intelectin 1 (galactofuranose binding)	intelectin 2 precursor [Xenopus (Silurana) tropicalis]	.	GO:0009624;	SigP4[DScore:0.860]	.
557	Tw_downregulated_by_Bd	c519652_g1		syntabulin [Alligator mississippiensis]	PF07956.6|DUF1690;PF07956.6|DUF1690;PF08391.5|Ly49;PF08391.5|Ly49;PF08391.5|Ly49;PF08391.5|Ly49;	.	.	.
619	Tw_downregulated_by_Bd	c525644_g2	transcription factor cp2-like protein 1	transcription factor CP2-like protein 1 [Pelodiscus sinensis]	.	GO:0005634;	.	.
845	Tw_downregulated_by_Bd	c541270_g1		transmembrane epididymal protein 1 [Callorhinchus milii]	.	.	.	.
438	Tw_downregulated_by_Bd	c502694_g4	alpha cardiac muscle 1	unnamed protein product [Homo sapiens]	.	GO:0060048;	.	.
840	Tw_downregulated_by_Bd	c540990_g1	uroplakin-1a	Upk1b-prov protein [Xenopus laevis]	.	GO:0042803;	.	.
429	Tw_downregulated_by_Bd	c501690_g1	uroplakin-1b	uroplakin-1b isoform X2 [Ursus maritimus]	.	GO:0030855;	.	.
788	Tw_downregulated_by_Bd	c537531_g1		uroplakin-3a isoform X3 [Alligator sinensis]	.	.	SigP4[DScore:0.792]	.
437	Tw_downregulated_by_Bd_specific,	c502694_g1	gamma-enteric smooth partial	alpha actin [Cavia porcellus]	.	GO:0005515;	.	.
809	Tw_downregulated_by_Bd_specific,	c538852_g2	novel protein hatching enzymes	astacin-like metalloendopeptidase-like [Xenopus (Silurana) tropicalis]	PF02009.11|Rifin_STEVOR;PF10428.4|SOG2;PF03153.8|TFIIA;	GO:0008233;	.	.
603	Tw_downregulated_by_Bd_specific,	c524156_g2		carbonic anhydrase 4-like [Xenopus (Silurana) tropicalis]	.	.	.	.
1144	Tw_downregulated_by_Bd_specific,	c554705_g2		carbonic anhydrase 9-like [Pelodiscus sinensis]	.	.	SigP4[DScore:0.767]	TMH:1
724	Tw_downregulated_by_Bd_specific,	c534099_g1		choline transporter-like protein 3 isoform X1 [Chrysemys picta bellii]	.	.	.	TMH:1
447	Tw_downregulated_by_Bd_specific,	c503878_g1		chromogranin-A [Charadrius vociferus]	.	.	SigP4[DScore:0.825]	.
1321	Tw_downregulated_by_Bd_specific,	c560560_g2		collagen alpha-1(XIV) chain isoform X2 [Chrysemys picta bellii]	.	.	SigP4[DScore:0.487]	.
643	Tw_downregulated_by_Bd_specific,	c528964_g2		creatine kinase U-type, mitochondrial [Chrysemys picta bellii]	.	.	.	.
642	Tw_downregulated_by_Bd_specific,	c528964_g1	creatine kinase u- mitochondrial	creatine kinase, mitochondrial 1 [Xenopus (Silurana) tropicalis]	.	GO:0005524;	.	.
1212	Tw_downregulated_by_Bd_specific,	c556899_g4	cgmp-specific 3 -cyclic phosphodiesterase isoform x1	cyclic phosphodiesterase isoform X1 [Columba livia]	.	GO:0004114;	.	.
680	Tw_downregulated_by_Bd_specific,	c530864_g1		diamine acetyltransferase 2-like isoform X2 [Chrysemys picta bellii]	.	.	.	.
992	Tw_downregulated_by_Bd_specific,	c548485_g4		disintegrin and metalloproteinase domain-containing protein 9-like [Alligator mississippiensis]	.	.	SigP4[DScore:0.533]	.
686	Tw_downregulated_by_Bd_specific,	c531117_g1		E3 ubiquitin/ISG15 ligase TRIM25-like [Latimeria chalumnae]	.	.	.	.
932	Tw_downregulated_by_Bd_specific,	c546154_g1		eukaryotic elongation factor 2 kinase isoform X1 [Chrysemys picta bellii]	.	.	.	.
29	Tw_downregulated_by_Bd_specific,	c165924_g1		ficolin-2-like [Chelonia mydas]	.	.	SigP4[DScore:0.710]	.
414	Tw_downregulated_by_Bd_specific,	c499269_g1		flocculation protein FLO11-like [Callorhinchus milii]	.	.	SigP4[DScore:0.936]	.
655	Tw_downregulated_by_Bd_specific,	c529635_g1		G protein-coupled receptor 54-2 [Trachemys scripta elegans]	.	.	.	TMH:6
823	Tw_downregulated_by_Bd_specific,	c539881_g1		GATA-5a protein [Xenopus laevis]	PF14522.1|Cytochrome_C7;PF14522.1|Cytochrome_C7;PF07282.6|OrfB_Zn_ribbon;PF07282.6|OrfB_Zn_ribbon;PF07282.6|OrfB_Zn_ribbon;PF13248.1|zf-ribbon_3;PF13248.1|zf-ribbon_3;PF13248.1|zf-ribbon_3;	.	.	.
1047	Tw_downregulated_by_Bd_specific,	c551365_g3		GATA-binding factor 3-like isoform X4 [Python bivittatus]	.	.	.	.
559	Tw_downregulated_by_Bd_specific,	c520056_g2	gdnf family receptor alpha-2	GDNF family receptor alpha-2 isoform X2 [Chrysemys picta bellii]	.	GO:0007399;	.	.
339	Tw_downregulated_by_Bd_specific,	c484081_g3		homeobox C10 [Notophthalmus viridescens]	PF05086.7|Dicty_REP;PF05132.9|RNA_pol_Rpc4;PF05132.9|RNA_pol_Rpc4;PF06459.7|RR_TM4-6;	.	.	.
1152	Tw_downregulated_by_Bd_specific,	c554953_g5	homeobox protein hox-b13	homeodomain protein Hoxb13 [Ambystoma mexicanum]	.	GO:0006355;	.	.
454	Tw_downregulated_by_Bd_specific,	c506095_g1		hyaluronidase PH-20 [Chelonia mydas]	.	.	SigP4[DScore:0.501]	.
267	Tw_downregulated_by_Bd_specific,	c461072_g1	calpain-9 isoform x1	LOC100158582 protein [Xenopus (Silurana) tropicalis]	.	GO:0005509;	.	.
638	Tw_downregulated_by_Bd_specific,	c528496_g1	mitogen-activated protein kinase 14a-like	MGC116516 protein [Xenopus laevis]	.	GO:0005524;	.	.
288	Tw_downregulated_by_Bd_specific,	c467527_g1		MGC83069 protein [Xenopus laevis]	.	.	.	.
1378	Tw_downregulated_by_Bd_specific,	c563033_g2		mucin-17-like [Xenopus (Silurana) tropicalis]	PF00008.22|EGF;PF00008.22|EGF;	.	.	TMH:1
1121	Tw_downregulated_by_Bd_specific,	c553974_g2		mucin-4 [Xenopus (Silurana) tropicalis]	PF12662.2|cEGF;PF12662.2|cEGF;PF12662.2|cEGF;PF12662.2|cEGF;PF07974.8|EGF_2;PF07974.8|EGF_2;PF07974.8|EGF_2;	.	.	TMH:1
1282	Tw_downregulated_by_Bd_specific,	c559492_g2		mucin-5AC [Chelonia mydas]	.	.	SigP4[DScore:0.546]	.
1278	Tw_downregulated_by_Bd_specific,	c559401_g6		mucin-5AC-like [Xenopus (Silurana) tropicalis]	.	.	.	.
1281	Tw_downregulated_by_Bd_specific,	c559492_g1	mucin-5b	mucin-5B [Balaenoptera acutorostrata scammoni]	PF10152.4|DUF2360;PF10152.4|DUF2360;PF10428.4|SOG2;	GO:0005515;	.	.
261	Tw_downregulated_by_Bd_specific,	c459786_g2	myelin and lymphocyte protein isoform x1	myelin and lymphocyte protein-like isoform X1 [Alligator mississippiensis]	.	GO:0044425;	.	.
1352	Tw_downregulated_by_Bd_specific,	c561922_g1		nuclear receptor subfamily 1 group I member 3 isoform X3 [Aquila chrysaetos canadensis]	.	.	.	.
547	Tw_downregulated_by_Bd_specific,	c518753_g1		otoancorin-like [Callorhinchus milii]	.	.	SigP4[DScore:0.861]	.
1130	Tw_downregulated_by_Bd_specific,	c554247_g1		ovochymase-2 [Chelonia mydas]	.	.	.	.
1277	Tw_downregulated_by_Bd_specific,	c559376_g3		PDZ domain-containing protein MAGIX isoform X4 [Ornithorhynchus anatinus]	.	.	.	.
1356	Tw_downregulated_by_Bd_specific,	c562158_g2		probable phospholipid-transporting ATPase IK [Monodelphis domestica]	.	.	.	TMH:9
1125	Tw_downregulated_by_Bd_specific,	c554072_g1		protein dispatched homolog 2 isoform X1 [Chrysemys picta bellii]	.	.	SigP4[DScore:0.741]	.
927	Tw_downregulated_by_Bd_specific,	c545953_g1		protein NDNF [Microtus ochrogaster]	.	.	SigP4[DScore:0.615]	.
181	Tw_downregulated_by_Bd_specific,	c420213_g1		pulmonary surfactant-associated protein C-like [Anolis carolinensis]	.	.	.	.
1119	Tw_downregulated_by_Bd_specific,	c553878_g2		pulmonary surfactant-associated protein D-like [Chelonia mydas]	.	.	.	.
887	Tw_downregulated_by_Bd_specific,	c544006_g2		putative DBH-like monooxygenase protein 2, partial [Gavia stellata]	.	.	.	.
1207	Tw_downregulated_by_Bd_specific,	c556692_g4		retinol dehydrogenase 3-like [Anolis carolinensis]	.	.	SigP4[DScore:0.691]	.
1292	Tw_downregulated_by_Bd_specific,	c559851_g1	selenium-binding protein 1	selenium binding protein 1 [Triaenodon obesus]	.	GO:0005634;	.	.
1308	Tw_downregulated_by_Bd_specific,	c560232_g2	serine protease 27-like	serine protease 27-like [Xenopus (Silurana) tropicalis]	.	GO:0008233;	SigP4[DScore:0.725]	.
752	Tw_downregulated_by_Bd_specific,	c535687_g1		short transient receptor potential channel 3 [Xenopus (Silurana) tropicalis]	PF10724.4|DUF2516;PF10724.4|DUF2516;PF10724.4|DUF2516;PF11337.3|DUF3139;PF11337.3|DUF3139;PF11337.3|DUF3139;PF11337.3|DUF3139;	.	SigP4[DScore:0.568]	.
994	Tw_downregulated_by_Bd_specific,	c548631_g1		sorting nexin-31 isoform X1 [Alligator mississippiensis]	.	.	.	.
577	Tw_downregulated_by_Bd_specific,	c522478_g1		steroid 21-hydroxylase-like [Latimeria chalumnae]	PF09604.5|Potass_KdpF;PF09604.5|Potass_KdpF;	.	SigP4[DScore:0.795]	.
1263	Tw_downregulated_by_Bd_specific,	c559050_g5		stonustoxin subunit alpha-like, partial [Chrysemys picta bellii]	.	.	.	.
1050	Tw_downregulated_by_Bd_specific,	c551466_g2		T-box transcription factor TBX20-like [Elephantulus edwardii]	.	.	.	.
433	Tw_downregulated_by_Bd_specific,	c502121_g1		thioredoxin domain-containing secreted protein Agr3 [Ambystoma mexicanum]	.	.	.	.
1080	Tw_downregulated_by_Bd_specific,	c552537_g1		titin [Bombus impatiens]	.	.	.	.
893	Tw_downregulated_by_Bd_specific,	c544317_g4	homeobox protein hox-d13	transcription factor HoxD13 [Pleurodeles waltl]	.	GO:0006355;	.	.
863	Tw_downregulated_by_Bd_specific,	c542646_g4		transmembrane protease serine 2 [Alligator sinensis]	.	.	.	TMH:1
745	Tw_downregulated_by_Bd_specific,	c535426_g2		UDP-GlcNAc:betaGal beta-1,3-N-acetylglucosaminyltransferase 3 [Chrysemys picta bellii]	.	.	.	.
514	Tw_downregulated_by_Bd_specific,	c515165_g1		uncharacterized threonine-rich GPI-anchored glycoprotein PJ4664.02-like isoform X2 [Xenopus (Silurana) tropicalis]	.	.	.	.
1081	Tw_downregulated_by_Bd_specific,	c552537_g2		uncharacterized threonine-rich GPI-anchored glycoprotein PJ4664.02-like isoform X2 [Xenopus (Silurana) tropicalis]	PF05109.8|Herpes_BLLF1;	.	.	.
1284	Tw_downregulated_by_Bd_specific,	c559581_g1		uncharacterized threonine-rich GPI-anchored glycoprotein PJ4664.02-like isoform X2 [Xenopus (Silurana) tropicalis]	PF00895.15|ATP-synt_8;PF00895.15|ATP-synt_8;PF06900.6|DUF1270;PF06900.6|DUF1270;PF13400.1|Tad;PF13400.1|Tad;	.	.	.
374	Tw_downregulated_by_Bd_specific,	c493602_g1		unnamed protein product [Oncorhynchus mykiss]	.	.	SigP4[DScore:0.883]	TMH:1
317	Tw_downregulated_by_Bd_specific,	c477030_g1		uroplakin-2-like [Alligator sinensis]	.	.	SigP4[DScore:0.865]	.
1225	Tw_downregulated_by_Bd_specific,	c557383_g1		WD repeat-containing protein 72 [Alligator mississippiensis]	.	.	.	.
914	Tw_downregulated_by_both_Bd_and_Bs,	c545563_g2	estradiol 17-beta-dehydrogenase 11	hypothetical LOC496757 [Xenopus (Silurana) tropicalis]	.	GO:0005488;	.	.
1253	Tw_downregulated_by_Bs	c558387_g3		HEAT repeat-containing protein 5B-like [Diaphorina citri]	.	.	.	.
1222	Tw_downregulated_by_Bs_specific,	c557327_g2		D Chain D, Crystal Structure Of The Dhr-2 Domain Of Dock2 In Complex With Rac1 (T17n Mutant)	.	.	.	.
1020	Tw_downregulated_by_Bs_specific,	c549895_g4		rac GTPase-activating protein 1-like [Latimeria chalumnae]	.	.	.	.
1014	Tw_downregulated_by_Bs_specific,	c549702_g2		testis-specific serine kinase substrate isoform X1 [Anolis carolinensis]	.	.	.	.
1131	Tw_upregulated_by_Bd	c554386_g2		alpha-2-macroglobulin-like [Chrysemys picta bellii]	.	.	.	.
1196	Tw_upregulated_by_Bd	c556139_g3	angiogenin- partial	angiogenin-2-like [Python bivittatus]	.	GO:0016787;	SigP4[DScore:0.851]	.
1332	Tw_upregulated_by_Bd	c560866_g2		avidin-like [Zonotrichia albicollis]	.	.	.	.
26	Tw_upregulated_by_Bd	c159549_g1		beta-2-microglobulin [Corvus brachyrhynchos]	.	.	SigP4[DScore:0.915]	.
1016	Tw_upregulated_by_Bd	c549796_g1		carbonic anhydrase 4-like [Larimichthys crocea]	.	.	SigP4[DScore:0.811]	TMH:1
802	Tw_upregulated_by_Bd	c538339_g1		caspase-3-like [Latimeria chalumnae]	.	.	.	.
876	Tw_upregulated_by_Bd	c543428_g1		claudin-22 [Loxodonta africana]	PF07332.6|DUF1469;PF07332.6|DUF1469;PF07332.6|DUF1469;	.	.	.
1319	Tw_upregulated_by_Bd	c560482_g6		deoxyribonuclease gamma isoform X1 [Pelodiscus sinensis]	.	.	.	.
1231	Tw_upregulated_by_Bd	c557583_g1		Dystrobrevin alpha [Larimichthys crocea]	.	.	.	.
601	Tw_upregulated_by_Bd	c524091_g1		E3 ubiquitin-protein ligase NEURL3 [Anolis carolinensis]	PF03854.9|zf-P11;PF14570.1|zf-RING_4;	.	.	.
1161	Tw_upregulated_by_Bd	c555345_g1		ES1 protein homolog, mitochondrial-like [Chrysemys picta bellii]	.	.	.	.
1327	Tw_upregulated_by_Bd	c560827_g1	excitatory amino acid transporter 3	excitatory amino acid transporter 3 [Xenopus (Silurana) tropicalis]	PF11293.3|DUF3094;PF11293.3|DUF3094;	GO:0051938;	.	TMH:10
996	Tw_upregulated_by_Bd	c548690_g2		exocyst complex component 3-like protein 4 [Chrysemys picta bellii]	.	.	.	.
1280	Tw_upregulated_by_Bd	c559435_g1	gamma-aminobutyric acid receptor subunit pi	gamma-aminobutyric acid receptor subunit pi [Tupaia chinensis]	.	GO:0034707;	SigP4[DScore:0.686]	TMH:4
183	Tw_upregulated_by_Bd	c421062_g1		hemolytic toxin Avt-1-like [Latimeria chalumnae]	.	.	.	.
254	Tw_upregulated_by_Bd	c456954_g1		intercellular adhesion molecule 3-like [Chrysemys picta bellii]	.	.	SigP4[DScore:0.668]	TMH:1
1226	Tw_upregulated_by_Bd	c557417_g5		lens fiber membrane intrinsic protein-like isoform X1 [Poecilia reticulata]	.	.	.	TMH:4
712	Tw_upregulated_by_Bd	c533061_g1	lysozyme g	lysozyme g-like [Xenopus (Silurana) tropicalis]	.	GO:0003796;	.	.
1060	Tw_upregulated_by_Bd	c551773_g1		nitric oxide synthase, inducible [Chrysemys picta bellii]	PF12918.2|TcdB_N;PF12918.2|TcdB_N;PF12918.2|TcdB_N;	.	.	.
355	Tw_upregulated_by_Bd	c488859_g1		osteopontin isoform X2 [Pelodiscus sinensis]	.	.	SigP4[DScore:0.902]	.
1128	Tw_upregulated_by_Bd	c554223_g1		P2Y purinoceptor 1-like [Latimeria chalumnae]	.	.	.	TMH:6
1072	Tw_upregulated_by_Bd	c552027_g1		Predicted gene, EG622976 [Mus musculus]	.	.	.	.
842	Tw_upregulated_by_Bd	c541103_g1	proteasome subunit beta type-8	proteasome subunit beta type 8,F-type, partial [Cynops pyrrhogaster]	.	GO:0051603;	.	.
1120	Tw_upregulated_by_Bd	c553951_g1		protein unc-93 homolog A [Latimeria chalumnae]	.	.	.	.
1288	Tw_upregulated_by_Bd	c559709_g6		proto-oncogene Mas-like [Xenopus (Silurana) tropicalis]	.	.	.	.
743	Tw_upregulated_by_Bd	c535379_g2	ras association domain-containing protein 4	ras association domain-containing protein 4 [Eptesicus fuscus]	.	GO:0009987;	.	.
689	Tw_upregulated_by_Bd	c531400_g1		ribonuclease ZC3H12A [Chrysemys picta bellii]	.	.	.	.
516	Tw_upregulated_by_Bd	c515442_g1		RING finger protein YKR017C-like [Chrysemys picta bellii]	.	.	.	.
550	Tw_upregulated_by_Bd	c519021_g2		RING finger protein YKR017C-like [Chrysemys picta bellii]	.	.	.	.
903	Tw_upregulated_by_Bd	c545012_g1		SLP adapter and CSK-interacting membrane protein [Xenopus (Silurana) tropicalis]	PF11669.3|WBP-1;	.	.	.
878	Tw_upregulated_by_Bd	c543709_g1		tapasin isoform X2 [Latimeria chalumnae]	.	.	.	.
1141	Tw_upregulated_by_Bd	c554604_g4		tapasin-related protein isoform X1 [Chrysemys picta bellii]	.	.	.	.
1027	Tw_upregulated_by_Bd	c550445_g1		transmembrane protein 140 [Tarsius syrichta]	.	.	.	.
691	Tw_upregulated_by_Bd	c531471_g1	proteasome subunit beta type-9	Unknown (protein for MGC:186705) [Xenopus (Silurana) tropicalis]	.	GO:0051603;	.	.
1096	Tw_upregulated_by_Bd	c553288_g1	proteasome subunit beta type-7-like	unnamed protein product [Oncorhynchus mykiss]	.	GO:0051603;	.	.
584	Tw_upregulated_by_Bd_specific,	c522790_g1	78 kda glucose-regulated protein	78 kDa glucose-regulated protein [Echinops telfairi]	PF03938.9|OmpH;PF03938.9|OmpH;PF10459.4|Peptidase_S46;PF10459.4|Peptidase_S46;	GO:0005524;	.	.
585	Tw_upregulated_by_Bd_specific,	c522790_g2	78 kda glucose-regulated protein	78 kDa glucose-regulated protein-like [Xenopus (Silurana) tropicalis]	.	GO:0005524;	SigP4[DScore:0.887]	.
1322	Tw_upregulated_by_Bd_specific,	c560598_g1		A disintegrin and metalloproteinase with thrombospondin motifs 4 isoform X2 [Xenopus (Silurana) tropicalis]	.	.	SigP4[DScore:0.845]	.
915	Tw_upregulated_by_Bd_specific,	c545581_g3		Aldehyde dehydrogenase family 3 member B1, partial [Phaethon lepturus]	.	.	.	.
1160	Tw_upregulated_by_Bd_specific,	c555278_g2	alpha-2-macroglobulin-like protein 1	alpha-2-macroglobulin-like protein 1 isoform X5 [Chlorocebus sabaeus]	.	GO:0052548;	.	.
1197	Tw_upregulated_by_Bd_specific,	c556139_g4	angiogenin precursor	angiogenin-2-like [Python bivittatus]	.	GO:0044249;	SigP4[DScore:0.851]	.
39	Tw_upregulated_by_Bd_specific,	c202224_g1		animal blastomere protein [Cynops pyrrhogaster]	.	.	.	.
663	Tw_upregulated_by_Bd_specific,	c529807_g1		apolipoprotein L3-like [Alligator sinensis]	.	.	SigP4[DScore:0.807]	.
1190	Tw_upregulated_by_Bd_specific,	c555808_g1		basic leucine zipper transcriptional factor ATF-like 2 [Pelodiscus sinensis]	PF05529.7|Bap31;PF04977.10|DivIC;	.	.	.
676	Tw_upregulated_by_Bd_specific,	c530691_g1		basic leucine zipper transcriptional factor ATF-like 3 [Xenopus (Silurana) tropicalis]	.	.	.	.
1074	Tw_upregulated_by_Bd_specific,	c552169_g7	c-reactive protein	C-reactive protein [Heterocephalus glaber]	.	GO:0006953;	SigP4[DScore:0.830]	.
1239	Tw_upregulated_by_Bd_specific,	c557700_g1		C-type lectin domain family 4 member F [Canis lupus familiaris]	.	.	.	.
1409	Tw_upregulated_by_Bd_specific,	c574326_g1	calreticulin	calreticulin [Anolis carolinensis]	PF03115.9|Astro_capsid;PF01698.11|FLO_LFY;PF12569.3|NARP1;PF07267.6|Nucleo_P87;PF05758.7|Ycf1;	GO:0005634;	SigP4[DScore:0.903]	.
1127	Tw_upregulated_by_Bd_specific,	c554093_g2		cationic amino acid transporter 3 [Alligator sinensis]	.	.	.	.
1010	Tw_upregulated_by_Bd_specific,	c549289_g12		collagenase [Notophthalmus viridescens]	.	.	SigP4[DScore:0.710]	.
874	Tw_upregulated_by_Bd_specific,	c543333_g1	cystine glutamate transporter	cystine/glutamate transporter [Pelodiscus sinensis]	.	GO:0055085;	.	.
1381	Tw_upregulated_by_Bd_specific,	c563149_g1		cytosolic phospholipase A2 delta [Xenopus (Silurana) tropicalis]	.	.	.	.
1329	Tw_upregulated_by_Bd_specific,	c560836_g3		DNA damage-regulated autophagy modulator protein 2 [Charadrius vociferus]	PF14018.1|DUF4234;PF14018.1|DUF4234;	.	.	.
896	Tw_upregulated_by_Bd_specific,	c544474_g1		DNA excision repair protein ERCC-6-like [Chrysemys picta bellii]	.	.	.	.
439	Tw_upregulated_by_Bd_specific,	c502745_g1	dnaj homolog subfamily b member 11	dnaJ homolog subfamily B member 11 [Sorex araneus]	.	GO:0051082;	.	.
1320	Tw_upregulated_by_Bd_specific,	c560510_g3		dual oxidase 2 [Alligator mississippiensis]	.	.	SigP4[DScore:0.816]	TMH:1
1307	Tw_upregulated_by_Bd_specific,	c560168_g1		E-selectin isoform X1 [Haliaeetus albicilla]	PF12661.2|hEGF;PF12661.2|hEGF;PF12661.2|hEGF;PF12661.2|hEGF;PF12661.2|hEGF;	.	SigP4[DScore:0.657]	TMH:1
583	Tw_upregulated_by_Bd_specific,	c522699_g1		E3 ubiquitin-protein ligase DTX3L-like [Latimeria chalumnae]	PF05290.6|Baculo_IE-1;PF05290.6|Baculo_IE-1;PF03854.9|zf-P11;PF12678.2|zf-rbx1;	.	.	.
862	Tw_upregulated_by_Bd_specific,	c542635_g1		E3 ubiquitin-protein ligase RNF135 isoform X1 [Latimeria chalumnae]	.	.	.	.
1126	Tw_upregulated_by_Bd_specific,	c554074_g1		E3 ubiquitin-protein ligase TRIM39 [Alligator sinensis]	PF04513.7|Baculo_PEP_C;PF04513.7|Baculo_PEP_C;PF04513.7|Baculo_PEP_C;PF05103.8|DivIVA;PF05103.8|DivIVA;PF14357.1|DUF4404;PF14357.1|DUF4404;PF14357.1|DUF4404;PF08702.5|Fib_alpha;PF08702.5|Fib_alpha;PF08336.6|P4Ha_N;PF08336.6|P4Ha_N;PF14570.1|zf-RING_4;PF14570.1|zf-RING_4;PF14569.1|zf-UDP;PF14569.1|zf-UDP;	.	.	.
964	Tw_upregulated_by_Bd_specific,	c547331_g6		E3 ubiquitin-protein ligase TRIM39-like [Ornithorhynchus anatinus]	.	.	.	.
830	Tw_upregulated_by_Bd_specific,	c540556_g1		epithelial-stromal interaction protein 1 [Chrysemys picta bellii]	PF14138.1|COX16;PF14138.1|COX16;	.	.	.
967	Tw_upregulated_by_Bd_specific,	c547340_g1		ETS-related transcription factor Elf-3 [Phaethon lepturus]	.	.	.	.
907	Tw_upregulated_by_Bd_specific,	c545324_g1		extracellular sulfatase Sulf-1 isoform X5 [Pelodiscus sinensis]	.	.	SigP4[DScore:0.687]	.
415	Tw_upregulated_by_Bd_specific,	c499477_g1		G-type lysozyme [Ambystoma mexicanum]	.	.	SigP4[DScore:0.745]	.
913	Tw_upregulated_by_Bd_specific,	c545551_g2	gap junction beta-6 protein	gap junction protein, beta 2, 26kDa (connexin 26) [Xenopus (Silurana) tropicalis]	.	GO:0005922;	.	.
1043	Tw_upregulated_by_Bd_specific,	c551091_g1		Gig2-like protein CauD [Carassius auratus]	.	.	.	.
597	Tw_upregulated_by_Bd_specific,	c524031_g1		Gig2-like protein DreO [Danio rerio]	PF01155.14|HypA;	.	.	.
1343	Tw_upregulated_by_Bd_specific,	c561358_g3		glutathione peroxidase 1 [Mesocricetus auratus]	.	.	.	.
1017	Tw_upregulated_by_Bd_specific,	c549816_g1		GRAM domain-containing protein 2-like isoform X1 [Python bivittatus]	.	.	.	TMH:1
1157	Tw_upregulated_by_Bd_specific,	c555063_g7		GTPase IMAP family member 4-like, partial [Chelonia mydas]	PF00004.24|AAA;PF00004.24|AAA;PF10439.4|Bacteriocin_IIc;PF02862.12|DDHD;PF10023.4|DUF2265;PF12447.3|DUF3683;PF12447.3|DUF3683;PF00350.18|Dynamin_N;PF00350.18|Dynamin_N;PF13441.1|Gly-zipper_YMGG;PF05071.11|NDUFA12;PF05433.10|Rick_17kDa_Anti;	.	.	TMH:2
1213	Tw_upregulated_by_Bd_specific,	c556947_g2		heparanase [Chrysemys picta bellii]	.	.	SigP4[DScore:0.815]	.
1218	Tw_upregulated_by_Bd_specific,	c557217_g6		hexaprenyldihydroxybenzoate methyltransferase, mitochondrial [Colius striatus]	.	.	.	.
497	Tw_upregulated_by_Bd_specific,	c513042_g1		hexokinase-2 [Chrysemys picta bellii]	.	.	.	.
1251	Tw_upregulated_by_Bd_specific,	c558294_g1		Hyaluronan synthase 3 [Chelonia mydas]	.	.	.	.
523	Tw_upregulated_by_Bd_specific,	c516161_g1	camp-specific 3 -cyclic phosphodiesterase 4b isoform x3	hypothetical protein MGC147384 [Xenopus (Silurana) tropicalis]	.	GO:0048471;	.	.
1224	Tw_upregulated_by_Bd_specific,	c557377_g7		integrin alpha-4 [Chrysemys picta bellii]	.	.	SigP4[DScore:0.801]	TMH:1
828	Tw_upregulated_by_Bd_specific,	c540417_g1		kinetochore protein NDC80 homolog [Chrysemys picta bellii]	PF00170.16|bZIP_1;PF00170.16|bZIP_1;PF00170.16|bZIP_1;PF00170.16|bZIP_1;PF13094.1|CENP-Q;PF13094.1|CENP-Q;PF02050.11|FliJ;PF02050.11|FliJ;PF04632.7|FUSC;PF04156.9|IncA;PF04102.7|SlyX;PF04102.7|SlyX;PF04102.7|SlyX;PF04102.7|SlyX;PF12718.2|Tropomyosin_1;PF12718.2|Tropomyosin_1;PF12718.2|Tropomyosin_1;	.	.	.
1049	Tw_upregulated_by_Bd_specific,	c551437_g1		Lactosylceramide 1,3-N-acetyl-beta-D-glucosaminyltransferase, partial [Struthio camelus australis]	.	.	.	.
1462	Tw_upregulated_by_Bd_specific,	c616954_g1	lectin precursor	lectin [Pleurodeles waltl]	.	GO:0005488;	SigP4[DScore:0.683]	.
1306	Tw_upregulated_by_Bd_specific,	c560127_g1		LOC100127848 protein [Xenopus (Silurana) tropicalis]	.	.	.	.
568	Tw_upregulated_by_Bd_specific,	c521748_g1		LOC398502 protein [Xenopus laevis]	.	.	.	.
1386	Tw_upregulated_by_Bd_specific,	c563330_g1		LOC733950 protein [Xenopus (Silurana) tropicalis]	.	.	.	.
851	Tw_upregulated_by_Bd_specific,	c541772_g3		LOC779553 protein [Xenopus (Silurana) tropicalis]	.	.	.	.
604	Tw_upregulated_by_Bd_specific,	c524166_g1	mannose-1-phosphate guanyltransferase beta	mannose-1-phosphate guanyltransferase beta [Latimeria chalumnae]	.	GO:0005525;	.	.
508	Tw_upregulated_by_Bd_specific,	c514208_g1		mediator of RNA polymerase II transcription subunit 9 [Erinaceus europaeus]	PF11942.3|Spt5_N;	.	.	.
70	Tw_upregulated_by_Bd_specific,	c294021_g1	mesencephalic astrocyte-derived neurotrophic factor	mesencephalic astrocyte-derived neurotrophic factor [Chrysemys picta bellii]	.	GO:0006986;	SigP4[DScore:0.808]	.
1202	Tw_upregulated_by_Bd_specific,	c556344_g1		metalloreductase STEAP1 [Pelodiscus sinensis]	PF04290.7|DctQ;PF04290.7|DctQ;	.	.	.
864	Tw_upregulated_by_Bd_specific,	c542696_g5		MGC115552 protein [Xenopus laevis]	PF12661.2|hEGF;PF12661.2|hEGF;PF12661.2|hEGF;PF12661.2|hEGF;PF12661.2|hEGF;PF12661.2|hEGF;	.	SigP4[DScore:0.810]	.
944	Tw_upregulated_by_Bd_specific,	c546773_g1		MGC116505 protein [Xenopus laevis]	.	.	SigP4[DScore:0.919]	.
1097	Tw_upregulated_by_Bd_specific,	c553307_g3		MGC53080 protein [Xenopus laevis]	.	.	.	.
1396	Tw_upregulated_by_Bd_specific,	c563706_g4		mitogen-activated protein kinase 6 [Chelonia mydas]	PF15042.1|LELP1;PF15042.1|LELP1;PF15042.1|LELP1;	.	.	.
623	Tw_upregulated_by_Bd_specific,	c526147_g2		Mucosal addressin cell adhesion molecule 1 [Chelonia mydas]	.	.	.	.
713	Tw_upregulated_by_Bd_specific,	c533138_g8		myosin-7-like, partial [Fulmarus glacialis]	PF11559.3|ADIP;PF11559.3|ADIP;PF04111.7|APG6;PF04111.7|APG6;PF10211.4|Ax_dynein_light;PF10211.4|Ax_dynein_light;PF10211.4|Ax_dynein_light;PF05791.6|Bacillus_HBL;PF05791.6|Bacillus_HBL;PF05791.6|Bacillus_HBL;PF05700.6|BCAS2;PF05700.6|BCAS2;PF05700.6|BCAS2;PF09304.5|Cortex-I_coil;PF09304.5|Cortex-I_coil;PF08653.5|DASH_Dam1;PF08653.5|DASH_Dam1;PF08653.5|DASH_Dam1;PF08653.5|DASH_Dam1;PF08653.5|DASH_D…	.	.	.
1034	Tw_upregulated_by_Bd_specific,	c550590_g5		NACHT, LRR and PYD domains-containing protein 3-like, partial [Chelonia mydas]	.	.	.	.
999	Tw_upregulated_by_Bd_specific,	c548779_g8		NADPH oxidase activator 1 [Chrysemys picta bellii]	.	.	.	.
730	Tw_upregulated_by_Bd_specific,	c534422_g1		nuclear receptor 2C2-associated protein isoform X1 [Latimeria chalumnae]	.	.	.	.
857	Tw_upregulated_by_Bd_specific,	c542306_g2		nucleoporin NDC1 isoform X3 [Chrysemys picta bellii]	.	.	.	.
963	Tw_upregulated_by_Bd_specific,	c547260_g4		oligoadenylate synthase-like protein 2-like [Alligator mississippiensis]	.	.	.	.
1291	Tw_upregulated_by_Bd_specific,	c559818_g1		oligoadenylate synthase-like protein 2-like [Alligator mississippiensis]	.	.	.	.
1244	Tw_upregulated_by_Bd_specific,	c557980_g9		oxidative stress-induced growth inhibitor 1 [Chrysemys picta bellii]	.	.	.	.
943	Tw_upregulated_by_Bd_specific,	c546742_g3		Papilin, partial [Stegodyphus mimosarum]	PF12946.2|EGF_MSP1_1;PF12946.2|EGF_MSP1_1;	.	SigP4[DScore:0.816]	.
936	Tw_upregulated_by_Bd_specific,	c546298_g1		poly [ADP-ribose] polymerase 12-like [Latimeria chalumnae]	PF14608.1|zf-CCCH_2;PF14608.1|zf-CCCH_2;PF14608.1|zf-CCCH_2;	.	.	.
781	Tw_upregulated_by_Bd_specific,	c536871_g1		poly [ADP-ribose] polymerase 14-like [Chelonia mydas]	.	.	.	.
1334	Tw_upregulated_by_Bd_specific,	c560943_g1		poly(ADP-ribose) glycohydrolase-like isoform X4 [Latimeria chalumnae]	.	.	.	.
528	Tw_upregulated_by_Bd_specific,	c516572_g1		predicted protein, partial [Nematostella vectensis]	.	.	.	.
882	Tw_upregulated_by_Bd_specific,	c543820_g10		probable alpha-ketoglutarate-dependent hypophosphite dioxygenase-like [Xenopus (Silurana) tropicalis]	.	.	.	.
928	Tw_upregulated_by_Bd_specific,	c546045_g1	probable atp-dependent rna helicase dhx58 isoform x2	probable ATP-dependent RNA helicase DHX58 isoform X2 [Xenopus (Silurana) tropicalis]	.	GO:0003677;	.	.
265	Tw_upregulated_by_Bd_specific,	c460556_g1		probable G-protein coupled receptor 33 [Chrysemys picta bellii]	PF06305.6|DUF1049;PF06305.6|DUF1049;PF06305.6|DUF1049;	.	.	TMH:7
1002	Tw_upregulated_by_Bd_specific,	c549013_g1		probable G-protein coupled receptor 33 [Microcebus murinus]	.	.	.	.
811	Tw_upregulated_by_Bd_specific,	c539042_g1		probable myosin light chain kinase DDB_G0282429 [Poecilia formosa]	.	.	.	.
775	Tw_upregulated_by_Bd_specific,	c536605_g1		Prod1 [Cynops orientalis]	.	.	SigP4[DScore:0.918]	.
1055	Tw_upregulated_by_Bd_specific,	c551598_g1		proline-rich transmembrane protein 2-like [Pelodiscus sinensis]	.	.	.	TMH:2
898	Tw_upregulated_by_Bd_specific,	c544648_g1		protein EVI2A [Chrysemys picta bellii]	PF15102.1|TMEM154;PF15102.1|TMEM154;PF00558.14|Vpu;PF00558.14|Vpu;	.	SigP4[DScore:0.637]	TMH:1
988	Tw_upregulated_by_Bd_specific,	c548408_g1		protein FAM212B [Alligator mississippiensis]	.	.	.	.
1368	Tw_upregulated_by_Bd_specific,	c562819_g4		protein strawberry notch homolog 2 [Alligator sinensis]	PF02349.10|MSG;PF02349.10|MSG;	.	.	.
1385	Tw_upregulated_by_Bd_specific,	c563292_g1		putative helicase MOV-10 [Chrysemys picta bellii]	.	.	.	.
937	Tw_upregulated_by_Bd_specific,	c546303_g9		rCG36501 [Rattus norvegicus]	PF13516.1|LRR_6;PF13516.1|LRR_6;PF13516.1|LRR_6;PF13516.1|LRR_6;PF13516.1|LRR_6;PF13516.1|LRR_6;PF13516.1|LRR_6;PF13516.1|LRR_6;PF13516.1|LRR_6;PF13516.1|LRR_6;PF13516.1|LRR_6;PF13516.1|LRR_6;PF13516.1|LRR_6;	.	SigP4[DScore:0.705]	.
970	Tw_upregulated_by_Bd_specific,	c547673_g2		receptor-type tyrosine-protein phosphatase H-like [Xenopus (Silurana) tropicalis]	.	.	.	.
505	Tw_upregulated_by_Bd_specific,	c513846_g1		regulator of G-protein signaling 1 [Orycteropus afer afer]	.	.	.	.
975	Tw_upregulated_by_Bd_specific,	c547924_g1	regulator of g-protein signaling 4	regulator of G-protein signaling 4 [Echinops telfairi]	.	GO:0005516;	.	.
549	Tw_upregulated_by_Bd_specific,	c519021_g1		RING finger protein YKR017C-like [Chrysemys picta bellii]	.	.	.	.
401	Tw_upregulated_by_Bd_specific,	c496831_g1	s-adenosylmethionine synthase isoform type-2	S-adenosylmethionine synthase isoform type-2 isoform X2 [Alligator mississippiensis]	.	GO:0051591;	.	.
1384	Tw_upregulated_by_Bd_specific,	c563289_g2		sacsin-like [Xenopus (Silurana) tropicalis]	.	.	.	.
1056	Tw_upregulated_by_Bd_specific,	c551673_g1	schlafen family member 13	schlafen family member 11-like isoform X2 [Equus przewalskii]	.	GO:0005622;	.	.
1351	Tw_upregulated_by_Bd_specific,	c561901_g1		semaphorin-3A-like [Callorhinchus milii]	.	.	SigP4[DScore:0.648]	.
582	Tw_upregulated_by_Bd_specific,	c522660_g1		serine protease 27-like [Chelonia mydas]	.	.	.	.
630	Tw_upregulated_by_Bd_specific,	c526434_g1		serine/threonine-protein kinase 17B [Orycteropus afer afer]	.	.	.	.
1360	Tw_upregulated_by_Bd_specific,	c562199_g2		sorting nexin-10 [Ceratotherium simum simum]	.	.	.	.
847	Tw_upregulated_by_Bd_specific,	c541529_g1	stromal cell-derived factor 2-like protein 1-like	stromal cell-derived factor 2-like 1 [Xenopus (Silurana) tropicalis]	.	GO:0016020;	.	.
622	Tw_upregulated_by_Bd_specific,	c526061_g1		tetraspanin-3-like [Charadrius vociferus]	PF01957.13|NfeD;PF01957.13|NfeD;PF01957.13|NfeD;PF02203.10|TarH;PF02203.10|TarH;PF02203.10|TarH;PF02203.10|TarH;	.	.	TMH:4
99	Tw_upregulated_by_Bd_specific,	c372057_g1		thyrotropin subunit beta [Chrysemys picta bellii]	.	.	.	.
1093	Tw_upregulated_by_Bd_specific,	c553055_g1		TRAF-interacting protein with FHA domain-containing protein A [Latimeria chalumnae]	.	.	.	.
789	Tw_upregulated_by_Bd_specific,	c537579_g1		TRAF-interacting protein with FHA domain-containing protein B [Ornithorhynchus anatinus]	.	.	.	.
1338	Tw_upregulated_by_Bd_specific,	c561079_g5		transcobalamin-1 [Chelonia mydas]	.	.	.	.
911	Tw_upregulated_by_Bd_specific,	c545516_g1		Transcription factor jun-B [Chelonia mydas]	.	.	.	.
651	Tw_upregulated_by_Bd_specific,	c529331_g1		transmembrane 4 L6 family member 19 [Alligator mississippiensis]	.	.	.	.
1195	Tw_upregulated_by_Bd_specific,	c556130_g1		tyrosinase [Cynops pyrrhogaster]	.	.	.	.
1264	Tw_upregulated_by_Bd_specific,	c559051_g1	tyrosinase	tyrosinase [Cynops pyrrhogaster]	PF00053.19|Laminin_EGF;PF00053.19|Laminin_EGF;	GO:0008283;	.	.
797	Tw_upregulated_by_Bd_specific,	c537879_g1		ubiquitin carboxyl-terminal hydrolase 47-like [Alligator sinensis]	.	.	.	.
860	Tw_upregulated_by_Bd_specific,	c542525_g1		unnamed protein product [Oncorhynchus mykiss]	.	.	SigP4[DScore:0.890]	.
1237	Tw_upregulated_by_Bd_specific,	c557659_g3		unnamed protein product [Oncorhynchus mykiss]	PF12662.2|cEGF;PF12662.2|cEGF;PF12662.2|cEGF;PF12661.2|hEGF;PF12661.2|hEGF;PF12661.2|hEGF;PF12661.2|hEGF;	.	SigP4[DScore:0.716]	.
23	Tw_upregulated_by_Bd_specific,	c154208_g1		unnamed protein product [Tetraodon nigroviridis]	.	.	SigP4[DScore:0.824]	.
1132	Tw_upregulated_by_Bd_specific,	c554393_g2		uromodulin [Alligator sinensis]	.	.	.	.
416	Tw_upregulated_by_Bd_specific,	c499490_g1		WAP four-disulfide core domain protein 5-like [Xenopus (Silurana) tropicalis]	.	.	SigP4[DScore:0.845]	.
1335	Tw_upregulated_by_Bd_specific,	c560944_g5		XK-related protein 9 isoform X2 [Pelodiscus sinensis]	.	.	.	.
1221	Tw_upregulated_by_both_Bd_and_Bs	c557325_g1		Bifunctional nitrilase/nitrile hydratase NIT4B, partial [Toxocara canis]	.	.	SigP4[DScore:0.717]	.
625	Tw_upregulated_by_both_Bd_and_Bs	c526178_g1	mmp18 protein	collagenase [Notophthalmus viridescens]	.	GO:0008270;	.	.
1136	Tw_upregulated_by_both_Bd_and_Bs	c554440_g1		dual oxidase maturation factor 2-like [Chlamydotis macqueenii]	.	.	.	.
910	Tw_upregulated_by_both_Bd_and_Bs	c545384_g1	dual specificity protein phosphatase 5	dual specificity protein phosphatase 5 [Ornithorhynchus anatinus]	.	GO:0006470;	.	.
716	Tw_upregulated_by_both_Bd_and_Bs	c533557_g2	endothelial lipase	endothelial lipase [Chrysemys picta bellii]	.	GO:0004465;	SigP4[DScore:0.804]	.
1261	Tw_upregulated_by_both_Bd_and_Bs	c559002_g5		ER degradation-enhancing alpha-mannosidase-like 3, partial [Phoenicopterus ruber ruber]	.	.	.	.
1233	Tw_upregulated_by_both_Bd_and_Bs	c557615_g1		galactose-4-epimerase, UDP- [Xenopus (Silurana) tropicalis]	.	.	.	.
1364	Tw_upregulated_by_both_Bd_and_Bs	c562648_g4		helicase with zinc finger domain 2 [Chrysemys picta bellii]	.	.	.	.
683	Tw_upregulated_by_both_Bd_and_Bs	c530908_g1	leptin	leptin precursor [Ambystoma tigrinum]	.	GO:0007165;	SigP4[DScore:0.550]	.
1048	Tw_upregulated_by_both_Bd_and_Bs	c551374_g1	sterol 26- mitochondrial	LOC100145331 protein [Xenopus (Silurana) tropicalis]	.	GO:0009055;	.	.
1325	Tw_upregulated_by_both_Bd_and_Bs	c560665_g3		peptidoglycan recognition protein 1 [Xenopus (Silurana) tropicalis]	.	.	.	.
1075	Tw_upregulated_by_both_Bd_and_Bs	c552169_g8		serum amyloid P-component-like [Pelodiscus sinensis]	.	.	SigP4[DScore:0.619]	.
801	Tw_upregulated_by_both_Bd_and_Bs	c538239_g4		SOSS complex subunit B2 isoform X1 [Monodelphis domestica]	.	.	.	.
1260	Tw_upregulated_by_both_Bd_and_Bs	c558942_g1	thioredoxin reductase cytoplasmic isoform x2	thioredoxin reductase 1, cytoplasmic [Chelonia mydas]	.	GO:0015035;	.	.
180	Tw_upregulated_by_both_Bd_and_Bs	c420196_g1		ubiquitin-like protein ISG15 [Chrysemys picta bellii]	.	.	.	.
1355	Tw_upregulated_by_both_Bd_and_Bs	c562098_g1		WAP four-disulfide core domain protein 12 [Cricetulus griseus]	.	.	SigP4[DScore:0.506]	.
908	Tw_upregulated_by_Bs_relative_to_Bd,	c545325_g1		ATPase, H+/K+ exchanging, alpha polypeptide [Xenopus (Silurana) tropicalis]	PF15420.1|Abhydrolase_9_N;PF15420.1|Abhydrolase_9_N;PF07332.6|DUF1469;PF07332.6|DUF1469;PF08592.6|DUF1772;PF08592.6|DUF1772;PF02656.10|DUF202;PF02656.10|DUF202;PF13567.1|DUF4131;PF13567.1|DUF4131;PF01127.17|Sdh_cyt;PF01127.17|Sdh_cyt;	.	.	TMH:4
909	Tw_upregulated_by_Bs_relative_to_Bd,	c545325_g4		ATPase, H+/K+ exchanging, alpha polypeptide [Xenopus (Silurana) tropicalis]	.	.	.	TMH:4
1109	Tw_upregulated_by_Bs_relative_to_Bd,	c553436_g3	histone h1c-like isoform x2	histone H1B-like isoform X3 [Xenopus (Silurana) tropicalis]	.	GO:0005634;	.	.
1035	Tw_upregulated_by_Bs_relative_to_Bd,	c550652_g3		protein-arginine deiminase type-1 [Chelonia mydas]	.	.	.	.
1040	Tw_upregulated_by_Bs,	c550906_g2	claudin 3	claudin 3 [Xenopus (Silurana) tropicalis]	PF07344.6|Amastin;PF07344.6|Amastin;PF04505.7|Dispanin;PF04505.7|Dispanin;PF04505.7|Dispanin;PF09925.4|DUF2157;PF09925.4|DUF2157;PF09925.4|DUF2157;PF11146.3|DUF2905;PF11146.3|DUF2905;PF11146.3|DUF2905;PF11239.3|DUF3040;PF11239.3|DUF3040;PF11239.3|DUF3040;PF13273.1|DUF4064;PF13273.1|DUF4064;PF13349.1|DUF4097;PF13349.1|DUF4097;PF13349.1|DUF4097;PF14325.1|DUF4383;PF14325.1|DUF4383;PF14927.1|Neurensi…	GO:0005923;	SigP4[DScore:0.625]	.
714	Tw_upregulated_by_Bs,	c533155_g1		dentin sialophosphoprotein-like [Xenopus (Silurana) tropicalis]	.	.	.	.
106	Tw_upregulated_by_Bs,	c382408_g1		Gig2-like protein DreJ [Danio rerio]	.	.	.	.
1156	Tw_upregulated_by_Bs,	c555042_g4		phosphatidylinositol 3-kinase regulatory subunit gamma [Meleagris gallopavo]	PF04156.9|IncA;PF04156.9|IncA;	.	.	.
411	Tw_upregulated_by_Bs,	c498919_g1		protein phosphatase 1 regulatory subunit 15A-like [Latimeria chalumnae]	.	.	.	.
337	Tw_upregulated_by_Bs,	c483546_g1	gtp-binding protein rad	Ras like G protein Rad [Cynops pyrrhogaster]	.	GO:0007264;	.	.
810	Tw_upregulated_by_Bs,	c538953_g1		ribonucleoside-diphosphate reductase large subunit [Trichechus manatus latirostris]	.	.	.	.
1348	Tw_upregulated_by_Bs,	c561600_g1		shugoshin-like protein 2 [Xenopus laevis]	.	.	.	.
445	Tw_upregulated_by_Bs,	c503847_g1	proto-oncogene c-fos	v-fos FBJ murine osteosarcoma viral oncogene homolog [Xenopus (Silurana) tropicalis]	.	GO:0032870;	.	.
1274	Tw_upregulated-by-Bd_relative_to_Bs,	c559282_g1		uncharacterized protein LOC100692275 isoform X2 [Oreochromis niloticus]	.	.	.	.
