# Supplementary material for: Genomic innovations linked to infection strategies across emerging pathogenic chytrid fungi
Source: Nat Commun. 2017 Mar 21;8:14742. doi: 10.1038/ncomms14742 (PMC5364385; doi:10.1038/ncomms14742)
Supplement: Supplementary Data 4 — Functional enrichment of PFAM and GO in Tw differentially expressed transcripts [file ncomms14742-s5.xlsx]

## Sheet: Sheet1
Dataset S4. Significant GO and PFAM enrichment of Tw differentially expressed transcripts
File (A=in vitro, B=Bsal in vivo, C=Bd in vivo)	Description	Pfam or GO term	count1	count2	fisher p	corr p	rel prop	sig
A_vs_cond_B.edgeR.DE_results.P0.001_C2.cond_A-UP	down in Bsal	PF04906.8|Tweety	2	20	2.11448e-05	0.0303586	295.1	*
A_vs_cond_B.edgeR.DE_results.P0.001_C2.cond_A-UP	down in Bsal	PF06009.7|Laminin_II	3	162	1.34893e-05	0.025823	54.66	*
A_vs_cond_B.edgeR.DE_results.P0.001_C2.cond_A-UP	down in Bsal	PF07303.8|Occludin_ELL	4	39	3.11321e-10	1.78792e-06	302.71	*
A_vs_cond_B.edgeR.DE_results.P0.001_C2.cond_A-UP	down in Bsal	PF12998.2|ING	2	13	9.6204e-06	0.025823	454	*
A_vs_cond_B_B_up_plus_B_vs_C_B_up	up in Bsal	PF01127.17|Sdh_cyt	2	0	6.45245e-06	0.00365952	7.74947e+07	*
A_vs_cond_B_B_up_plus_B_vs_C_B_up	up in Bsal	PF02672.10|CP12	2	6	0.000178914	0.0395193	129.16	*
A_vs_cond_B_B_up_plus_B_vs_C_B_up	up in Bsal	PF02970.11|TBCA	2	5	0.000134404	0.0350855	154.99	*
A_vs_cond_B_B_up_plus_B_vs_C_B_up	up in Bsal	PF02988.10|PLA2_inh	2	6	0.000178914	0.0395193	129.16	*
A_vs_cond_B_B_up_plus_B_vs_C_B_up	up in Bsal	PF04043.10|PMEI	3	9	3.40727e-06	0.00279542	129.16	*
A_vs_cond_B_B_up_plus_B_vs_C_B_up	up in Bsal	PF05062.7|RICH	2	0	6.45245e-06	0.00365952	7.74947e+07	*
A_vs_cond_B_B_up_plus_B_vs_C_B_up	up in Bsal	PF05425.8|CopD	3	1	6.28387e-08	7.21766e-05	1162.41	*
A_vs_cond_B_B_up_plus_B_vs_C_B_up	up in Bsal	PF05706.7|CDKN3	2	6	0.000178914	0.0395193	129.16	*
A_vs_cond_B_B_up_plus_B_vs_C_B_up	up in Bsal	PF06050.8|HGD-D	2	3	6.42103e-05	0.0230475	258.31	*
A_vs_cond_B_B_up_plus_B_vs_C_B_up	up in Bsal	PF06169.7|DUF982	3	3	3.13077e-07	0.000299667	387.47	*
A_vs_cond_B_B_up_plus_B_vs_C_B_up	up in Bsal	PF06384.6|ICAT	2	1	1.93259e-05	0.00853757	774.94	*
A_vs_cond_B_B_up_plus_B_vs_C_B_up	up in Bsal	PF06805.7|Lambda_tail_I	3	0	1.57377e-08	2.61353e-05	1.16242e+08	*
A_vs_cond_B_B_up_plus_B_vs_C_B_up	up in Bsal	PF07334.8|IFP_35_N	2	4	9.61589e-05	0.0324847	193.74	*
A_vs_cond_B_B_up_plus_B_vs_C_B_up	up in Bsal	PF07956.6|DUF1690	2	5	0.000134404	0.0350855	154.99	*
A_vs_cond_B_B_up_plus_B_vs_C_B_up	up in Bsal	PF08006.6|DUF1700	2	1	1.93259e-05	0.00853757	774.94	*
A_vs_cond_B_B_up_plus_B_vs_C_B_up	up in Bsal	PF08592.6|DUF1772	2	3	6.42103e-05	0.0230475	258.31	*
A_vs_cond_B_B_up_plus_B_vs_C_B_up	up in Bsal	PF10377.4|ATG11	2	6	0.000178914	0.0395193	129.16	*
A_vs_cond_B_B_up_plus_B_vs_C_B_up	up in Bsal	PF11381.3|DUF3185	2	3	6.42103e-05	0.0230475	258.31	*
A_vs_cond_B_B_up_plus_B_vs_C_B_up	up in Bsal	PF12662.2|cEGF	3	43	0.000221317	0.0470749	27.03	*
A_vs_cond_B_B_up_plus_B_vs_C_B_up	up in Bsal	PF13456.1|RVT_3	3	34	0.000115108	0.0350855	34.19	*
A_vs_cond_B_B_up_plus_B_vs_C_B_up	up in Bsal	PF13630.1|SdpI	3	12	7.00935e-06	0.00365952	96.87	*
A_vs_cond_B_B_up_plus_B_vs_C_B_up	up in Bsal	PF14060.1|DUF4252	2	5	0.000134404	0.0350855	154.99	*
A_vs_cond_B_B_up_plus_B_vs_C_B_up	up in Bsal	PF14157.1|YmzC	3	0	1.57377e-08	2.61353e-05	1.16242e+08	*
A_vs_cond_B_B_up_plus_B_vs_C_B_up	up in Bsal	PF14226.1|DIOX_N	2	0	6.45245e-06	0.00365952	7.74947e+07	*
A_vs_cond_B_B_up_plus_B_vs_C_B_up	up in Bsal	PF14325.1|DUF4383	2	5	0.000134404	0.0350855	154.99	*
A_vs_cond_B_B_up_plus_B_vs_C_B_up	up in Bsal	PF14768.1|RPA_interact_C	3	0	1.57377e-08	2.61353e-05	1.16242e+08	*
A_vs_cond_B_B_up_plus_B_vs_C_B_up	up in Bsal	PF14927.1|Neurensin	4	8	1.82032e-08	2.61353e-05	193.74	*
A_vs_cond_C_C_up_plus_B_vs_C_C_up.subset-just-GO-terms.enrichments	up in Bd	GO|immune system process	15	349	3.88924e-07	0.00270497	4.97	*
A_vs_cond_C_C_up_plus_B_vs_C_C_up.subset-just-GO-terms.enrichments	up in Bd	GO|extracellular region	18	614	5.14666e-06	0.0178975	3.39	*
A_vs_cond_C.edgeR.DE_results.P0.001_C2.cond_A-UP	down in Bd	PF00435.16|Spectrin	5	49	8.23457e-07	0.000262729	31.28	*
A_vs_cond_C.edgeR.DE_results.P0.001_C2.cond_A-UP	down in Bd	PF00721.16|TMV_coat	2	0	1.03533e-05	0.00220218	6.13083e+07	*
A_vs_cond_C.edgeR.DE_results.P0.001_C2.cond_A-UP	down in Bd	PF01412.13|ArfGap	4	9	6.8846e-08	4.94229e-05	136.2	*
A_vs_cond_C.edgeR.DE_results.P0.001_C2.cond_A-UP	down in Bd	PF01813.12|ATP-synt_D	3	4	1.11903e-06	0.000323433	229.91	*
A_vs_cond_C.edgeR.DE_results.P0.001_C2.cond_A-UP	down in Bd	PF01920.15|Prefoldin_2	5	99	2.1207e-05	0.00369066	15.48	*
A_vs_cond_C.edgeR.DE_results.P0.001_C2.cond_A-UP	down in Bd	PF02050.11|FliJ	4	44	1.72351e-05	0.00324778	27.87	*
A_vs_cond_C.edgeR.DE_results.P0.001_C2.cond_A-UP	down in Bd	PF02093.11|Gag_p30	2	5	0.000215171	0.0247145	122.62	*
A_vs_cond_C.edgeR.DE_results.P0.001_C2.cond_A-UP	down in Bd	PF02097.10|Filo_VP35	2	3	0.000102889	0.0134294	204.36	*
A_vs_cond_C.edgeR.DE_results.P0.001_C2.cond_A-UP	down in Bd	PF02970.11|TBCA	2	5	0.000215171	0.0247145	122.6	*
A_vs_cond_C.edgeR.DE_results.P0.001_C2.cond_A-UP	down in Bd	PF02996.12|Prefoldin	4	100	0.00035646	0.0393683	12.26	*
A_vs_cond_C.edgeR.DE_results.P0.001_C2.cond_A-UP	down in Bd	PF03148.9|Tektin	4	15	3.67906e-07	0.000140859	81.74	*
A_vs_cond_C.edgeR.DE_results.P0.001_C2.cond_A-UP	down in Bd	PF03792.8|PBC	2	0	1.03533e-05	0.00220218	6.13083e+07	*
A_vs_cond_C.edgeR.DE_results.P0.001_C2.cond_A-UP	down in Bd	PF03840.9|SecG	4	0	9.83796e-11	2.1292e-07	1.22617e+08	*
A_vs_cond_C.edgeR.DE_results.P0.001_C2.cond_A-UP	down in Bd	PF05221.12|AdoHcyase	2	1	3.09953e-05	0.00523547	613.08	*
A_vs_cond_C.edgeR.DE_results.P0.001_C2.cond_A-UP	down in Bd	PF05524.8|PEP-utilisers_N	3	19	4.75769e-05	0.00780669	48.4	*
A_vs_cond_C.edgeR.DE_results.P0.001_C2.cond_A-UP	down in Bd	PF05565.6|Sipho_Gp157	4	18	6.8938e-07	0.000232889	68.12	*
A_vs_cond_C.edgeR.DE_results.P0.001_C2.cond_A-UP	down in Bd	PF05767.7|Pox_A14	3	2	3.21189e-07	0.000140859	459.8	*
A_vs_cond_C.edgeR.DE_results.P0.001_C2.cond_A-UP	down in Bd	PF05957.8|DUF883	8	36	1.09831e-12	6.30761e-09	68.12	*
A_vs_cond_C.edgeR.DE_results.P0.001_C2.cond_A-UP	down in Bd	PF06009.7|Laminin_II	5	160	0.00019066	0.023297	9.58	*
A_vs_cond_C.edgeR.DE_results.P0.001_C2.cond_A-UP	down in Bd	PF06156.8|DUF972	8	238	1.12636e-06	0.000323433	10.3	*
A_vs_cond_C.edgeR.DE_results.P0.001_C2.cond_A-UP	down in Bd	PF06603.6|UpxZ	4	3	3.41871e-09	3.27227e-06	408.7	*
A_vs_cond_C.edgeR.DE_results.P0.001_C2.cond_A-UP	down in Bd	PF06819.6|Arc_PepC	2	2	6.18619e-05	0.00934928	306.54	*
A_vs_cond_C.edgeR.DE_results.P0.001_C2.cond_A-UP	down in Bd	PF07275.6|ArdA	2	0	1.03533e-05	0.00220218	6.13083e+07	*
A_vs_cond_C.edgeR.DE_results.P0.001_C2.cond_A-UP	down in Bd	PF07334.8|IFP_35_N	2	4	0.000154013	0.0192282	153.27	*
A_vs_cond_C.edgeR.DE_results.P0.001_C2.cond_A-UP	down in Bd	PF07569.6|Hira	4	11	1.30807e-07	6.82933e-05	111.4	*
A_vs_cond_C.edgeR.DE_results.P0.001_C2.cond_A-UP	down in Bd	PF07956.6|DUF1690	2	5	0.000215171	0.0247145	122.6	*
A_vs_cond_C.edgeR.DE_results.P0.001_C2.cond_A-UP	down in Bd	PF08273.7|Prim_Zn_Ribbon	4	9	6.8846e-08	4.94229e-05	136.24	*
A_vs_cond_C.edgeR.DE_results.P0.001_C2.cond_A-UP	down in Bd	PF08614.6|ATG16	5	174	0.000278264	0.0313347	8.81	*
A_vs_cond_C.edgeR.DE_results.P0.001_C2.cond_A-UP	down in Bd	PF08702.5|Fib_alpha	7	236	1.24434e-05	0.00255223	9.09	*
A_vs_cond_C.edgeR.DE_results.P0.001_C2.cond_A-UP	down in Bd	PF09526.5|DUF2387	6	22	3.05142e-10	4.38108e-07	83.6	*
A_vs_cond_C.edgeR.DE_results.P0.001_C2.cond_A-UP	down in Bd	PF09604.5|Potass_KdpF	2	0	1.03533e-05	0.00220218	6.13083e+07	*
A_vs_cond_C.edgeR.DE_results.P0.001_C2.cond_A-UP	down in Bd	PF09811.4|Yae1_N	2	0	1.03533e-05	0.00220218	6.13083e+07	*
A_vs_cond_C.edgeR.DE_results.P0.001_C2.cond_A-UP	down in Bd	PF09925.4|DUF2157	3	2	3.21189e-07	0.000140859	459.8	*
A_vs_cond_C.edgeR.DE_results.P0.001_C2.cond_A-UP	down in Bd	PF10046.4|BLOC1_2	5	97	1.9301e-05	0.00346392	15.8	*
A_vs_cond_C.edgeR.DE_results.P0.001_C2.cond_A-UP	down in Bd	PF10073.4|DUF2312	4	11	1.30807e-07	6.82933e-05	111.4	*
A_vs_cond_C.edgeR.DE_results.P0.001_C2.cond_A-UP	down in Bd	PF10105.4|DUF2344	2	2	6.18619e-05	0.00934928	306.5	*
A_vs_cond_C.edgeR.DE_results.P0.001_C2.cond_A-UP	down in Bd	PF10473.4|CENP-F_leu_zip	6	199	5.03142e-05	0.00802652	9.24	*
A_vs_cond_C.edgeR.DE_results.P0.001_C2.cond_A-UP	down in Bd	PF10926.3|DUF2800	2	3	0.000102889	0.0134294	204.3	*
A_vs_cond_C.edgeR.DE_results.P0.001_C2.cond_A-UP	down in Bd	PF11238.3|DUF3039	3	3	6.4091e-07	0.000230047	306.5	*
A_vs_cond_C.edgeR.DE_results.P0.001_C2.cond_A-UP	down in Bd	PF11559.3|ADIP	11	214	1.11224e-10	2.1292e-07	15.76	*
A_vs_cond_C.edgeR.DE_results.P0.001_C2.cond_A-UP	down in Bd	PF11594.3|Med28	3	12	1.42836e-05	0.00282864	76.64	*
A_vs_cond_C.edgeR.DE_results.P0.001_C2.cond_A-UP	down in Bd	PF12325.3|TMF_TATA_bd	4	73	0.000111868	0.0142768	16.8	*
A_vs_cond_C.edgeR.DE_results.P0.001_C2.cond_A-UP	down in Bd	PF12889.2|DUF3829	3	1	1.2877e-07	6.82933e-05	919.6	*
A_vs_cond_C.edgeR.DE_results.P0.001_C2.cond_A-UP	down in Bd	PF13331.1|DUF4093	2	3	0.000102889	0.0134294	204.3	*
A_vs_cond_C.edgeR.DE_results.P0.001_C2.cond_A-UP	down in Bd	PF13334.1|DUF4094	3	22	7.05711e-05	0.010392	41.8	*
A_vs_cond_C.edgeR.DE_results.P0.001_C2.cond_A-UP	down in Bd	PF13600.1|DUF4140	9	127	4.52941e-10	5.20249e-07	21.72	*
A_vs_cond_C.edgeR.DE_results.P0.001_C2.cond_A-UP	down in Bd	PF13863.1|DUF4200	6	122	3.44043e-06	0.000898108	15.08	*
A_vs_cond_C.edgeR.DE_results.P0.001_C2.cond_A-UP	down in Bd	PF13949.1|ALIX_LYPXL_bnd	2	3	0.000102889	0.0134294	204.36	*
A_vs_cond_C.edgeR.DE_results.P0.001_C2.cond_A-UP	down in Bd	PF14292.1|SusE	3	25	9.98313e-05	0.0134294	36.78	*
A_vs_cond_C.edgeR.DE_results.P0.001_C2.cond_A-UP	down in Bd	PF14389.1|Lzipper-MIP1	4	27	2.90233e-06	0.000793719	45.41	*
A_vs_cond_C.edgeR.DE_results.P0.001_C2.cond_A-UP	down in Bd	PF14712.1|Snapin_Pallidin	5	95	1.75311e-05	0.00324778	16.13	*
A_vs_cond_C.edgeR.DE_results.P0.001_C2.cond_A-UP	down in Bd	PF14783.1|BBS2_Mid	4	15	3.67906e-07	0.000140859	81.74	*
A_vs_cond_C_C_up_plus_B_vs_C_C_up	up in Bd	PF00047.20|ig	8	55	2.16106e-07	0.000248219	14.27	*
A_vs_cond_C_C_up_plus_B_vs_C_C_up	up in Bd	PF00170.16|bZIP_1	10	118	6.65159e-07	0.000431525	8.31	*
A_vs_cond_C_C_up_plus_B_vs_C_C_up	up in Bd	PF00431.15|CUB	2	0	0.000101202	0.0118612	1.96148e+07	*
A_vs_cond_C_C_up_plus_B_vs_C_C_up	up in Bd	PF00437.15|T2SE	6	38	4.91828e-06	0.00148661	15.49	*
A_vs_cond_C_C_up_plus_B_vs_C_C_up	up in Bd	PF00558.14|Vpu	3	9	0.000207389	0.0220562	32.69	*
A_vs_cond_C_C_up_plus_B_vs_C_C_up	up in Bd	PF00564.19|PB1	4	4	6.76253e-07	0.000431525	98.07	*
A_vs_cond_C_C_up_plus_B_vs_C_C_up	up in Bd	PF00910.17|RNA_helicase	5	57	0.000398982	0.0358024	8.6	*
A_vs_cond_C_C_up_plus_B_vs_C_C_up	up in Bd	PF01220.14|DHquinase_II	3	3	1.97129e-05	0.004193	98.07	*
A_vs_cond_C_C_up_plus_B_vs_C_C_up	up in Bd	PF01637.13|Arch_ATPase	7	57	3.55758e-06	0.00143636	12.04	*
A_vs_cond_C_C_up_plus_B_vs_C_C_up	up in Bd	PF02046.10|COX6A	3	2	9.93004e-06	0.00259219	147.11	*
A_vs_cond_C_C_up_plus_B_vs_C_C_up	up in Bd	PF02071.15|NSF	5	12	5.4966e-07	0.000431525	40.86	*
A_vs_cond_C_C_up_plus_B_vs_C_C_up	up in Bd	PF02184.11|HAT	2	0	0.000101202	0.0118612	1.96148e+07	*
A_vs_cond_C_C_up_plus_B_vs_C_C_up	up in Bd	PF02831.10|gpW	6	8	2.68538e-09	1.54221e-05	73.56	*
A_vs_cond_C_C_up_plus_B_vs_C_C_up	up in Bd	PF03108.10|DBD_Tnp_Mut	4	2	1.47215e-07	0.000211364	196.15	*
A_vs_cond_C_C_up_plus_B_vs_C_C_up	up in Bd	PF03694.8|Erg28	2	0	0.000101202	0.0118612	1.96148e+07	*
A_vs_cond_C_C_up_plus_B_vs_C_C_up	up in Bd	PF03761.10|DUF316	3	6	8.09681e-05	0.0118612	49.04	*
A_vs_cond_C_C_up_plus_B_vs_C_C_up	up in Bd	PF03789.8|ELK	2	0	0.000101202	0.0118612	1.96148e+07	*
A_vs_cond_C_C_up_plus_B_vs_C_C_up	up in Bd	PF04018.8|DUF368	2	1	0.000301589	0.0288671	196.15	*
A_vs_cond_C_C_up_plus_B_vs_C_C_up	up in Bd	PF04102.7|SlyX	8	168	0.000416033	0.0367581	4.67	*
A_vs_cond_C_C_up_plus_B_vs_C_C_up	up in Bd	PF04155.13|Ground-like	2	2	0.000599176	0.0477926	98.07	*
A_vs_cond_C_C_up_plus_B_vs_C_C_up	up in Bd	PF04823.7|Herpes_UL49_2	2	1	0.000301589	0.0288671	196.15	*
A_vs_cond_C_C_up_plus_B_vs_C_C_up	up in Bd	PF04977.10|DivIC	13	260	3.96188e-06	0.00143636	4.9	*
A_vs_cond_C_C_up_plus_B_vs_C_C_up	up in Bd	PF05062.7|RICH	2	0	0.000101202	0.0118612	1.96148e+07	*
A_vs_cond_C_C_up_plus_B_vs_C_C_up	up in Bd	PF05164.8|ZapA	2	0	0.000101202	0.0118612	1.96148e+07	*
A_vs_cond_C_C_up_plus_B_vs_C_C_up	up in Bd	PF05283.6|MGC-24	2	2	0.000599176	0.0477926	98.07	*
A_vs_cond_C_C_up_plus_B_vs_C_C_up	up in Bd	PF05529.7|Bap31	5	23	7.98221e-06	0.00229209	21.32	*
A_vs_cond_C_C_up_plus_B_vs_C_C_up	up in Bd	PF05700.6|BCAS2	3	8	0.0001567	0.0176457	36.78	*
A_vs_cond_C_C_up_plus_B_vs_C_C_up	up in Bd	PF05996.7|Fe_bilin_red	2	2	0.000599176	0.0477926	98.07	*
A_vs_cond_C_C_up_plus_B_vs_C_C_up	up in Bd	PF06034.6|DUF919	3	1	4.00169e-06	0.00143636	294.22	*
A_vs_cond_C_C_up_plus_B_vs_C_C_up	up in Bd	PF06141.6|Phage_tail_U	2	0	0.000101202	0.0118612	1.96148e+07	*
A_vs_cond_C_C_up_plus_B_vs_C_C_up	up in Bd	PF06169.7|DUF982	3	3	1.97129e-05	0.004193	98.07	*
A_vs_cond_C_C_up_plus_B_vs_C_C_up	up in Bd	PF06698.6|DUF1192	9	52	9.46174e-09	1.90867e-05	16.97	*
A_vs_cond_C_C_up_plus_B_vs_C_C_up	up in Bd	PF06733.10|DEAD_2	2	2	0.000599176	0.0477926	98.07	*
A_vs_cond_C_C_up_plus_B_vs_C_C_up	up in Bd	PF07659.6|DUF1599	4	0	9.97043e-09	1.90867e-05	3.92295e+07	*
A_vs_cond_C_C_up_plus_B_vs_C_C_up	up in Bd	PF07802.6|GCK	2	1	0.000301589	0.0288671	196.15	*
A_vs_cond_C_C_up_plus_B_vs_C_C_up	up in Bd	PF08006.6|DUF1700	2	1	0.000301589	0.0288671	196.15	*
A_vs_cond_C_C_up_plus_B_vs_C_C_up	up in Bd	PF08203.6|RNA_polI_A14	3	2	9.93004e-06	0.00259219	147.11	*
A_vs_cond_C_C_up_plus_B_vs_C_C_up	up in Bd	PF08286.6|Spc24	8	63	5.54608e-07	0.000431525	12.45	*
A_vs_cond_C_C_up_plus_B_vs_C_C_up	up in Bd	PF08653.5|DASH_Dam1	5	38	6.92159e-05	0.0118612	12.9	*
A_vs_cond_C_C_up_plus_B_vs_C_C_up	up in Bd	PF08709.6|Ins145_P3_rec	2	1	0.000301589	0.0288671	196.15	*
A_vs_cond_C_C_up_plus_B_vs_C_C_up	up in Bd	PF08826.5|DMPK_coil	6	37	4.28302e-06	0.0014469	15.9	*
A_vs_cond_C_C_up_plus_B_vs_C_C_up	up in Bd	PF08951.5|EntA_Immun	3	3	1.97129e-05	0.004193	98.07	*
A_vs_cond_C_C_up_plus_B_vs_C_C_up	up in Bd	PF09009.5|Exotox-A_cataly	2	1	0.000301589	0.0288671	196.1	*
A_vs_cond_C_C_up_plus_B_vs_C_C_up	up in Bd	PF09294.5|Interfer-bind	4	24	0.000169025	0.0186675	16.35	*
A_vs_cond_C_C_up_plus_B_vs_C_C_up	up in Bd	PF09366.5|DUF1997	2	0	0.000101202	0.0118612	1.96148e+07	*
A_vs_cond_C_C_up_plus_B_vs_C_C_up	up in Bd	PF09439.5|SRPRB	4	35	0.000622991	0.0490115	11.21	*
A_vs_cond_C_C_up_plus_B_vs_C_C_up	up in Bd	PF09471.5|Peptidase_M64	2	0	0.000101202	0.0118612	1.96148e+07	*
A_vs_cond_C_C_up_plus_B_vs_C_C_up	up in Bd	PF09651.5|Cas_APE2256	2	0	0.000101202	0.0118612	1.96148e+07	*
A_vs_cond_C_C_up_plus_B_vs_C_C_up	up in Bd	PF09718.5|Tape_meas_lam_C	3	0	1.0079e-06	0.000482365	2.94221e+07	*
A_vs_cond_C_C_up_plus_B_vs_C_C_up	up in Bd	PF09889.4|DUF2116	3	9	0.000207389	0.0220562	32.69	*
A_vs_cond_C_C_up_plus_B_vs_C_C_up	up in Bd	PF10420.4|IL12p40_C	3	4	3.42419e-05	0.00655505	73.56	*
A_vs_cond_C_C_up_plus_B_vs_C_C_up	up in Bd	PF10692.4|DUF2498	3	1	4.00169e-06	0.00143636	294.22	*
A_vs_cond_C_C_up_plus_B_vs_C_C_up	up in Bd	PF11003.3|DUF2842	3	0	1.0079e-06	0.000482365	2.94221e+07	*
A_vs_cond_C_C_up_plus_B_vs_C_C_up	up in Bd	PF11248.3|DUF3046	3	3	1.97129e-05	0.004193	98.07	*
A_vs_cond_C_C_up_plus_B_vs_C_C_up	up in Bd	PF11598.3|COMP	3	13	0.000512479	0.0445934	22.63	*
A_vs_cond_C_C_up_plus_B_vs_C_C_up	up in Bd	PF11919.3|DUF3437	2	0	0.000101202	0.0118612	1.96148e+07	*
A_vs_cond_C_C_up_plus_B_vs_C_C_up	up in Bd	PF12435.3|DUF3678	2	0	0.000101202	0.0118612	1.96148e+07	*
A_vs_cond_C_C_up_plus_B_vs_C_C_up	up in Bd	PF12567.3|CD45	2	0	0.000101202	0.0118612	1.96148e+07	*
A_vs_cond_C_C_up_plus_B_vs_C_C_up	up in Bd	PF13019.1|Telomere_Sde2	2	2	0.000599176	0.0477926	98.07	*
A_vs_cond_C_C_up_plus_B_vs_C_C_up	up in Bd	PF13207.1|AAA_17	6	61	5.74599e-05	0.0106449	9.65	*
A_vs_cond_C_C_up_plus_B_vs_C_C_up	up in Bd	PF13481.1|AAA_25	6	74	0.000155383	0.0176457	7.95	*
A_vs_cond_C_C_up_plus_B_vs_C_C_up	up in Bd	PF13582.1|Reprolysin_3	3	11	0.000338083	0.0308192	26.75	*
A_vs_cond_C_C_up_plus_B_vs_C_C_up	up in Bd	PF13583.1|Reprolysin_4	3	11	0.000338083	0.0308192	26.75	*
A_vs_cond_C_C_up_plus_B_vs_C_C_up	up in Bd	PF13688.1|Reprolysin_5	3	11	0.000338083	0.0308192	26.75	*
A_vs_cond_C_C_up_plus_B_vs_C_C_up	up in Bd	PF14226.1|DIOX_N	2	0	0.000101202	0.0118612	1.96148e+07	*
A_vs_cond_C_C_up_plus_B_vs_C_C_up	up in Bd	PF14455.1|Metal_CEHH	2	2	0.000599176	0.0477926	98.07	*
A_vs_cond_C_C_up_plus_B_vs_C_C_up	up in Bd	PF14768.1|RPA_interact_C	3	0	1.0079e-06	0.000482365	2.94221e+07	*
A_vs_cond_C_C_up_plus_B_vs_C_C_up	up in Bd	PF14820.1|SPRR2	2	0	0.000101202	0.0118612	1.96148e+07	*
A_vs_cond_C_C_up_plus_B_vs_C_C_up	up in Bd	PF14847.1|Ras_bdg_2	2	0	0.000101202	0.0118612	1.96148e+07	*
A_vs_cond_C_C_up_plus_B_vs_C_C_up	up in Bd	PF14927.1|Neurensin	4	8	4.63371e-06	0.00147841	49.04	*
A_vs_cond_C_C_up_plus_B_vs_C_C_up	up in Bd	PF15035.1|Rootletin	5	28	1.85085e-05	0.004193	17.51	*
A_vs_cond_C_C_up_plus_B_vs_C_C_up	up in Bd	PF15042.1|LELP1	3	4	3.42419e-05	0.00655505	73.56	*
A_vs_cond_C_C_up_plus_B_vs_C_C_up	up in Bd	PF15619.1|Lebercilin	5	32	3.29068e-05	0.00655505	15.32	*
